# Supplementary material for: WTAP regulates postnatal development of brown adipose tissue by stabilizing METTL3 in mice
Source: Life Metab. 2022 Oct 10;1(3):270–84. doi: 10.1093/lifemeta/loac028 (PMC11749075; doi:10.1093/lifemeta/loac028)
Supplement: loac028_suppl_Supplementary_Table_S1 [file loac028_suppl_Supplementary_Table_S1.xls]

chr	chromStart	chromEnd	name	score	strand	thickStart	thickEnd	itemRgb	blockCount	blockSizes	blockStarts	lg.p	lg.fdr	fold_enrchment	Name	Description
1	4771130	4771279	ENSMUSG00000103922	7.9e-34	+	4771130	4771279	0	1	149,	0	-33.1	-31.4	1.92	--	--
1	6240033	6240985	ENSMUSG00000025907	5e-16	+	6240033	6240985	0	2	345,16,	0,936	-15.3	-14	14.2	Rb1cc1	Autophagy-related protein 11||Ubiquitin-like domain superfamily||-
1	6248314	6250967	ENSMUSG00000025907	5e-30	+	6248314	6250967	0	2	1853,37,	0,2616	-29.3	-27.7	15	Rb1cc1	Autophagy-related protein 11||Ubiquitin-like domain superfamily||-
1	6380915	6381032	ENSMUSG00000103355	9.8e-05	+	6380915	6381032	0	1	117,	0	-4.01	-3.12	2.56	--	--
1	7120226	7147637	ENSMUSG00000051285	1.6e-82	+	7120226	7147637	0	2	389,1,	0,27410	-81.8	-79.7	6.18	Pcmtd1	S-adenosyl-L-methionine-dependent methyltransferase||-||Protein-L-isoaspartate(D-aspartate) O-methyltransferase
1	7169521	7170002	ENSMUSG00000051285	1e-107	+	7169521	7170002	0	1	481,	0	-107	-105	5.42	Pcmtd1	S-adenosyl-L-methionine-dependent methyltransferase||-||Protein-L-isoaspartate(D-aspartate) O-methyltransferase
1	9545407	9545675	ENSMUSG00000061024	1.8e-07	+	9545407	9545675	0	1	268,	0	-6.75	-5.73	15	Rrs1	Ribosomal biogenesis regulatory protein
1	9545941	9546891	ENSMUSG00000061024	7.9e-57	+	9545941	9546891	0	1	950,	0	-56.1	-54.2	10.9	Rrs1	Ribosomal biogenesis regulatory protein
1	9548067	9550619	ENSMUSG00000025911	7.9e-09	+	9548067	9550619	0	3	84,38,59,	0,1839,2493	-8.1	-7.02	1.89	Adhfe1	Alcohol dehydrogenase, iron-type/glycerol dehydrogenase gldA||-
1	9747677	9747886	ENSMUSG00000097893	1e-12	+	9747677	9747886	0	1	209,	0	-12	-10.8	7.16	--	--
1	9898808	9898989	ENSMUSG00000025915	2.9e-06	+	9898808	9898989	0	1	181,	0	-5.54	-4.58	6.37	Sgk3	AGC-kinase, C-terminal||Serine/threonine-protein kinase, active site||Protein kinase domain||Protein kinase-like domain superfamily||Protein kinase, ATP binding site||Phox homologous domain||PX domain superfamily||Protein kinase, C-terminal||-
1	10066513	10066693	ENSMUSG00000056763	0.00017	+	10066513	10066693	0	1	180,	0	-3.77	-2.9	14.2	Cspp1	-||Centrosome and spindle pole associated protein 1
1	10112438	10112892	ENSMUSG00000056763	0.00066	+	10112438	10112892	0	2	104,17,	0,437	-3.18	-2.35	6.75	Cspp1	-||Centrosome and spindle pole associated protein 1
1	12858855	12859335	ENSMUSG00000016918	3.2e-12	+	12858855	12859335	0	1	480,	0	-11.5	-10.3	12.7	Sulf1	Extracellular sulfatase, C-terminal||-||Extracellular sulfatase||Alkaline-phosphatase-like, core domain superfamily||Alkaline phosphatase-like, alpha/beta/alpha||Sulfatase, N-terminal||Sulfatase, conserved site
1	12859633	12859844	ENSMUSG00000016918	1e-05	+	12859633	12859844	0	1	211,	0	-5	-4.06	6	Sulf1	Extracellular sulfatase, C-terminal||-||Extracellular sulfatase||Alkaline-phosphatase-like, core domain superfamily||Alkaline phosphatase-like, alpha/beta/alpha||Sulfatase, N-terminal||Sulfatase, conserved site
1	16105773	16106013	ENSMUSG00000025921	6.3e-15	+	16105773	16106013	0	1	240,	0	-14.2	-12.9	8.12	Rdh10	NAD(P)-binding domain superfamily||Short-chain dehydrogenase/reductase, conserved site||Short-chain dehydrogenase/reductase SDR||Retinol dehydrogenase 10
1	16677200	16677470	ENSMUSG00000025940	4e-46	+	16677200	16677470	0	1	270,	0	-45.4	-43.6	2.82	Tmem70	TMEM70 family
1	23848288	23848529	ENSMUSG00000026156	5e-33	+	23848288	23848529	0	1	241,	0	-32.3	-30.7	5.38	B3gat2	Glycosyl transferase, family 43||Nucleotide-diphospho-sugar transferases
1	24762388	24762857	ENSMUSG00000073725	1.3e-06	+	24762388	24762857	0	2	5,235,	0,234	-5.87	-4.89	3.25	Lmbrd1	-||LMBR1-like membrane protein
1	24765941	24766031	ENSMUSG00000073725	0.00016	+	24765941	24766031	0	1	90,	0	-3.79	-2.92	7.12	Lmbrd1	-||LMBR1-like membrane protein
1	27991008	27991158	ENSMUSG00000101372	0.00058	+	27991008	27991158	0	1	150,	0	-3.24	-2.42	2.92	--	--
1	31615682	31615801	ENSMUSG00000070960	0.00078	+	31615682	31615801	0	1	119,	0	-3.11	-2.29	2.59	--	--
1	33739363	33739962	ENSMUSG00000004768	2e-16	+	33739363	33739962	0	1	599,	0	-15.7	-14.4	20.2	Rab23	P-loop containing nucleoside triphosphate hydrolase||Small GTP-binding protein domain||Small GTPase superfamily||Ras-related protein Rab-23||-
1	33740021	33740112	ENSMUSG00000004768	0.00071	+	33740021	33740112	0	1	91,	0	-3.15	-2.33	7.49	Rab23	P-loop containing nucleoside triphosphate hydrolase||Small GTP-binding protein domain||Small GTPase superfamily||Ras-related protein Rab-23||-
1	34188691	34188932	ENSMUSG00000026131	4.5e-06	+	34188691	34188932	0	1	241,	0	-5.35	-4.39	6.93	Dst	Calponin-like domain superfamily||EF-Hand 1, calcium-binding site||Spectrin/alpha-actinin||GAR domain superfamily||Plakin repeat superfamily||Spectrin repeat||EF-hand domain pair||Plectin repeat||EF-hand domain||GAR domain||Calponin homology domain||Plectin||Actinin-type actin-binding domain, conserved site
1	34190401	34190552	ENSMUSG00000026131	0.00015	+	34190401	34190552	0	1	151,	0	-3.81	-2.94	2.84	Dst	Calponin-like domain superfamily||EF-Hand 1, calcium-binding site||Spectrin/alpha-actinin||GAR domain superfamily||Plakin repeat superfamily||Spectrin repeat||EF-hand domain pair||Plectin repeat||EF-hand domain||GAR domain||Calponin homology domain||Plectin||Actinin-type actin-binding domain, conserved site
1	34190881	34191032	ENSMUSG00000026131	2.5e-05	+	34190881	34191032	0	1	151,	0	-4.61	-3.69	16.5	Dst	Calponin-like domain superfamily||EF-Hand 1, calcium-binding site||Spectrin/alpha-actinin||GAR domain superfamily||Plakin repeat superfamily||Spectrin repeat||EF-hand domain pair||Plectin repeat||EF-hand domain||GAR domain||Calponin homology domain||Plectin||Actinin-type actin-binding domain, conserved site
1	34191901	34192082	ENSMUSG00000026131	2.5e-05	+	34191901	34192082	0	1	181,	0	-4.6	-3.68	3	Dst	Calponin-like domain superfamily||EF-Hand 1, calcium-binding site||Spectrin/alpha-actinin||GAR domain superfamily||Plakin repeat superfamily||Spectrin repeat||EF-hand domain pair||Plectin repeat||EF-hand domain||GAR domain||Calponin homology domain||Plectin||Actinin-type actin-binding domain, conserved site
1	34192831	34192922	ENSMUSG00000026131	6.8e-05	+	34192831	34192922	0	1	91,	0	-4.17	-3.28	4.18	Dst	Calponin-like domain superfamily||EF-Hand 1, calcium-binding site||Spectrin/alpha-actinin||GAR domain superfamily||Plakin repeat superfamily||Spectrin repeat||EF-hand domain pair||Plectin repeat||EF-hand domain||GAR domain||Calponin homology domain||Plectin||Actinin-type actin-binding domain, conserved site
1	34199311	34199402	ENSMUSG00000026131	1e-04	+	34199311	34199402	0	1	91,	0	-4	-3.11	4.07	Dst	Calponin-like domain superfamily||EF-Hand 1, calcium-binding site||Spectrin/alpha-actinin||GAR domain superfamily||Plakin repeat superfamily||Spectrin repeat||EF-hand domain pair||Plectin repeat||EF-hand domain||GAR domain||Calponin homology domain||Plectin||Actinin-type actin-binding domain, conserved site
1	34225741	34228142	ENSMUSG00000026131	1.7e-10	+	34225741	34228142	0	2	263,368,	0,2033	-9.78	-8.65	3.82	Dst	Calponin-like domain superfamily||EF-Hand 1, calcium-binding site||Spectrin/alpha-actinin||GAR domain superfamily||Plakin repeat superfamily||Spectrin repeat||EF-hand domain pair||Plectin repeat||EF-hand domain||GAR domain||Calponin homology domain||Plectin||Actinin-type actin-binding domain, conserved site
1	34228591	34228772	ENSMUSG00000026131	4.2e-06	+	34228591	34228772	0	1	181,	0	-5.38	-4.42	2.52	Dst	Calponin-like domain superfamily||EF-Hand 1, calcium-binding site||Spectrin/alpha-actinin||GAR domain superfamily||Plakin repeat superfamily||Spectrin repeat||EF-hand domain pair||Plectin repeat||EF-hand domain||GAR domain||Calponin homology domain||Plectin||Actinin-type actin-binding domain, conserved site
1	34236720	34236811	ENSMUSG00000026131	8.5e-05	+	34236720	34236811	0	1	91,	0	-4.07	-3.19	15.7	Dst	Calponin-like domain superfamily||EF-Hand 1, calcium-binding site||Spectrin/alpha-actinin||GAR domain superfamily||Plakin repeat superfamily||Spectrin repeat||EF-hand domain pair||Plectin repeat||EF-hand domain||GAR domain||Calponin homology domain||Plectin||Actinin-type actin-binding domain, conserved site
1	34237440	34237860	ENSMUSG00000026131	1.9e-08	+	34237440	34237860	0	1	420,	0	-7.71	-6.65	27.7	Dst	Calponin-like domain superfamily||EF-Hand 1, calcium-binding site||Spectrin/alpha-actinin||GAR domain superfamily||Plakin repeat superfamily||Spectrin repeat||EF-hand domain pair||Plectin repeat||EF-hand domain||GAR domain||Calponin homology domain||Plectin||Actinin-type actin-binding domain, conserved site
1	34238519	34238700	ENSMUSG00000026131	0.00028	+	34238519	34238700	0	1	181,	0	-3.56	-2.71	8.24	Dst	Calponin-like domain superfamily||EF-Hand 1, calcium-binding site||Spectrin/alpha-actinin||GAR domain superfamily||Plakin repeat superfamily||Spectrin repeat||EF-hand domain pair||Plectin repeat||EF-hand domain||GAR domain||Calponin homology domain||Plectin||Actinin-type actin-binding domain, conserved site
1	34252882	34252973	ENSMUSG00000026131	7.8e-05	+	34252882	34252973	0	1	91,	0	-4.11	-3.22	2.25	Dst	Calponin-like domain superfamily||EF-Hand 1, calcium-binding site||Spectrin/alpha-actinin||GAR domain superfamily||Plakin repeat superfamily||Spectrin repeat||EF-hand domain pair||Plectin repeat||EF-hand domain||GAR domain||Calponin homology domain||Plectin||Actinin-type actin-binding domain, conserved site
1	34307370	34307671	ENSMUSG00000026131	4e-26	+	34307370	34307671	0	1	301,	0	-25.4	-23.9	3.24	Dst	Calponin-like domain superfamily||EF-Hand 1, calcium-binding site||Spectrin/alpha-actinin||GAR domain superfamily||Plakin repeat superfamily||Spectrin repeat||EF-hand domain pair||Plectin repeat||EF-hand domain||GAR domain||Calponin homology domain||Plectin||Actinin-type actin-binding domain, conserved site
1	36068429	36068729	ENSMUSG00000045216	6.3e-12	+	36068429	36068729	0	1	300,	0	-11.2	-10	39	Hs6st1	Sulfotransferase||P-loop containing nucleoside triphosphate hydrolase||Heparan sulphate 6-sulfotransferase/Protein-tyrosine sulfotransferase
1	36103540	36104589	ENSMUSG00000045216	2e-99	+	36103540	36104589	0	1	1049,	0	-98.7	-96.4	14.7	Hs6st1	Sulfotransferase||P-loop containing nucleoside triphosphate hydrolase||Heparan sulphate 6-sulfotransferase/Protein-tyrosine sulfotransferase
1	36106026	36106386	ENSMUSG00000045216	1e-63	+	36106026	36106386	0	1	360,	0	-63	-61	8.93	Hs6st1	Sulfotransferase||P-loop containing nucleoside triphosphate hydrolase||Heparan sulphate 6-sulfotransferase/Protein-tyrosine sulfotransferase
1	36319168	36319589	ENSMUSG00000037447	3.2e-33	+	36319168	36319589	0	1	421,	0	-32.5	-30.9	106	Arid5a	ARID DNA-binding domain||ARID DNA-binding domain superfamily||-
1	36320038	36320249	ENSMUSG00000037447	2.8e-09	+	36320038	36320249	0	1	211,	0	-8.56	-7.47	4.81	Arid5a	ARID DNA-binding domain||ARID DNA-binding domain superfamily||-
1	36320338	36320489	ENSMUSG00000037447	9.1e-06	+	36320338	36320489	0	1	151,	0	-5.04	-4.1	10.9	Arid5a	ARID DNA-binding domain||ARID DNA-binding domain superfamily||-
1	36320728	36320969	ENSMUSG00000037447	5e-05	+	36320728	36320969	0	1	241,	0	-4.3	-3.4	16.5	Arid5a	ARID DNA-binding domain||ARID DNA-binding domain superfamily||-
1	36420677	36420874	ENSMUSG00000037432	0.00028	+	36420677	36420874	0	2	19,102,	0,95	-3.56	-2.71	8.24	Fer1l5	Peroxin/Ferlin domain||C2 domain||C2 domain superfamily||Fer-1-like protein 5||FerIin domain||-||Ferlin B-domain||Ferlin, C-terminal domain||Ferlin A-domain
1	36472848	36472969	ENSMUSG00000037408	0.00071	+	36472848	36472969	0	1	121,	0	-3.15	-2.33	9.74	Cnnm4	CBS domain||RmlC-like jelly roll fold||Cyclic nucleotide-binding-like||Domain of unknown function DUF21
1	36511896	36512617	ENSMUSG00000001138	1.6e-07	+	36511896	36512617	0	1	721,	0	-6.8	-5.77	24.7	Cnnm3	RmlC-like jelly roll fold||CBS domain
1	36512736	36518602	ENSMUSG00000001138	2e-38	+	36512736	36518602	0	2	417,34,	0,5832	-37.7	-36	7.61	Cnnm3	RmlC-like jelly roll fold||CBS domain
1	36524113	36525387	ENSMUSG00000001138	2e-15	+	36524113	36525387	0	2	19,222,	0,1052	-14.7	-13.4	5.8	Cnnm3	RmlC-like jelly roll fold||CBS domain
1	36526796	36527127	ENSMUSG00000001138	5e-21	+	36526796	36527127	0	1	331,	0	-20.3	-18.9	6	Cnnm3	RmlC-like jelly roll fold||CBS domain
1	36558057	36558177	ENSMUSG00000087589	0.00071	+	36558057	36558177	0	1	120,	0	-3.15	-2.33	7.49	--	--
1	36558772	36559190	ENSMUSG00000087589	1.8e-05	+	36558772	36559190	0	1	418,	0	-4.75	-3.82	18	--	--
1	37431324	37431444	ENSMUSG00000026111	7.4e-07	+	37431324	37431444	0	1	120,	0	-6.13	-5.14	2.84	Unc50	UNC-50
1	37875306	37876169	ENSMUSG00000037216	7.9e-47	+	37875306	37876169	0	1	863,	0	-46.1	-44.2	11.8	Lipt1	Lipoyltransferase/lipoate-protein ligase||Biotinyl protein ligase (BPL) and lipoyl protein ligase (LPL), catalytic domain
1	37998129	38017880	ENSMUSG00000026083	4.4e-07	+	37998129	38017880	0	2	195,75,	0,19676	-6.36	-5.36	8.62	Eif5b	Translation protein, beta-barrel domain superfamily||P-loop containing nucleoside triphosphate hydrolase||Small GTP-binding protein domain||Translation elongation factor EFTu-like, domain 2||Translation initiation factor IF- 2, domain 3||Translation initiation factor IF- 2||Translation initiation factor IF-2, domain 3 superfamily||Transcription factor, GTP-binding domain
1	38018906	38032297	ENSMUSG00000026083	2.5e-50	+	38018906	38032297	0	4	628,218,151,21,	0,2687,3257,13370	-49.6	-47.8	7.3	Eif5b	Translation protein, beta-barrel domain superfamily||P-loop containing nucleoside triphosphate hydrolase||Small GTP-binding protein domain||Translation elongation factor EFTu-like, domain 2||Translation initiation factor IF- 2, domain 3||Translation initiation factor IF- 2||Translation initiation factor IF-2, domain 3 superfamily||Transcription factor, GTP-binding domain
1	38034095	38036254	ENSMUSG00000026083	2e-14	+	38034095	38036254	0	2	8,262,	0,1897	-13.7	-12.5	3.81	Eif5b	Translation protein, beta-barrel domain superfamily||P-loop containing nucleoside triphosphate hydrolase||Small GTP-binding protein domain||Translation elongation factor EFTu-like, domain 2||Translation initiation factor IF- 2, domain 3||Translation initiation factor IF- 2||Translation initiation factor IF-2, domain 3 superfamily||Transcription factor, GTP-binding domain
1	38051629	38051929	ENSMUSG00000026083	5e-16	+	38051629	38051929	0	1	300,	0	-15.3	-14	3.57	Eif5b	Translation protein, beta-barrel domain superfamily||P-loop containing nucleoside triphosphate hydrolase||Small GTP-binding protein domain||Translation elongation factor EFTu-like, domain 2||Translation initiation factor IF- 2, domain 3||Translation initiation factor IF- 2||Translation initiation factor IF-2, domain 3 superfamily||Transcription factor, GTP-binding domain
1	38988060	38994985	ENSMUSG00000026078	3.2e-05	+	38988060	38994985	0	3	9,130,71,	0,3185,6854	-4.49	-3.58	2.62	Pdcl3	Phosducin, thioredoxin-like domain||Thioredoxin-like superfamily||-
1	39362636	39362727	ENSMUSG00000026077	0.0029	+	39362636	39362727	0	1	91,	0	-2.54	-1.78	10.5	Npas2	PAC motif||Helix-loop-helix DNA-binding domain superfamily||Nuclear translocator||PAS domain superfamily||PAS fold||PAS domain||Myc-type, basic helix-loop-helix (bHLH) domain
1	39901032	39901272	ENSMUSG00000026074	2.3e-09	+	39901032	39901272	0	1	240,	0	-8.64	-7.55	9.93	Map4k4	Protein kinase, ATP binding site||-||Protein kinase domain||Serine/threonine-protein kinase, active site||Protein kinase-like domain superfamily||Citron homology (CNH) domain
1	39990130	39999683	ENSMUSG00000026074	2.5e-33	+	39990130	39999683	0	3	169,162,89,	0,6890,9464	-32.6	-31	6.17	Map4k4	Protein kinase, ATP binding site||-||Protein kinase domain||Serine/threonine-protein kinase, active site||Protein kinase-like domain superfamily||Citron homology (CNH) domain
1	40011724	40013914	ENSMUSG00000026074	0.00028	+	40011724	40013914	0	2	117,63,	0,2127	-3.55	-2.7	2.39	Map4k4	Protein kinase, ATP binding site||-||Protein kinase domain||Serine/threonine-protein kinase, active site||Protein kinase-like domain superfamily||Citron homology (CNH) domain
1	40024932	40025292	ENSMUSG00000026074	2e-17	+	40024932	40025292	0	1	360,	0	-16.7	-15.4	3.53	Map4k4	Protein kinase, ATP binding site||-||Protein kinase domain||Serine/threonine-protein kinase, active site||Protein kinase-like domain superfamily||Citron homology (CNH) domain
1	40313104	40313762	ENSMUSG00000026072	1e-35	+	40313104	40313762	0	1	658,	0	-35	-33.4	19.8	Il1r1	Toll/interleukin-1 receptor homology (TIR) domain||Interleukin-1 receptor type I/II||Immunoglobulin-like domain||Immunoglobulin subtype||Immunoglobulin-like fold||Interleukin-1 receptor type 1||Toll/interleukin-1 receptor homology (TIR) domain superfamily||Immunoglobulin-like domain superfamily||Interleukin-1 receptor family||Immunoglobulin I-set
1	40464665	40464876	ENSMUSG00000026069	0.0018	+	40464665	40464876	0	1	211,	0	-2.75	-1.97	11.2	Il1rl1	Immunoglobulin-like domain||Toll/interleukin-1 receptor homology (TIR) domain||Interleukin-1 receptor type I/II||Toll/interleukin-1 receptor homology (TIR) domain superfamily||Immunoglobulin-like domain superfamily||Interleukin-1 receptor family||Immunoglobulin subtype 2||Immunoglobulin subtype||Immunoglobulin-like fold
1	40772461	40772671	ENSMUSG00000103270	6.8e-09	+	40772461	40772671	0	1	210,	0	-8.17	-7.1	29.2	--	--
1	40772939	40773030	ENSMUSG00000103270	0.004	+	40772939	40773030	0	1	91,	0	-2.4	-1.65	3.93	--	--
1	42898737	42898888	ENSMUSG00000060679	0.00023	+	42898737	42898888	0	1	151,	0	-3.63	-2.77	14.2	Mrps9	Ribosomal protein S9, conserved site||Ribosomal protein S5 domain 2-type fold, subgroup||Ribosomal protein S5 domain 2-type fold||Ribosomal protein S9||-
1	43554185	43554485	ENSMUSG00000066877	1.6e-17	+	43554185	43554485	0	1	300,	0	-16.8	-15.4	10.5	Nck2	-||Nck2, SH2 domain||Cytoplasmic protein NCK||Nck2, SH3 domain 1||SH2 domain||SH3 domain||SH2 domain superfamily||Nck2, SH3 domain 2||Nck2, SH3 domain 3||SH3-like domain superfamily
1	43569557	43569738	ENSMUSG00000066877	5.1e-07	+	43569557	43569738	0	1	181,	0	-6.29	-5.29	4.09	Nck2	-||Nck2, SH2 domain||Cytoplasmic protein NCK||Nck2, SH3 domain 1||SH2 domain||SH3 domain||SH2 domain superfamily||Nck2, SH3 domain 2||Nck2, SH3 domain 3||SH3-like domain superfamily
1	44142860	44143309	ENSMUSG00000041684	3.2e-35	+	44142860	44143309	0	1	449,	0	-34.5	-32.8	12.4	Bivm	-
1	44166809	44167648	ENSMUSG00000026048	6.3e-18	+	44166809	44167648	0	1	839,	0	-17.2	-15.9	10.1	Ercc5	XPG-I domain||XPG N-terminal||XPG conserved site||Helix-hairpin-helix motif, class 2||XPG/Rad2 endonuclease||5'-3' exonuclease, C-terminal domain superfamily||XPG/Rad2 endonuclease, eukaryotes||PIN-like domain superfamily
1	44180541	44181170	ENSMUSG00000026048	1.3e-40	+	44180541	44181170	0	1	629,	0	-39.9	-38.2	18.7	Ercc5	XPG-I domain||XPG N-terminal||XPG conserved site||Helix-hairpin-helix motif, class 2||XPG/Rad2 endonuclease||5'-3' exonuclease, C-terminal domain superfamily||XPG/Rad2 endonuclease, eukaryotes||PIN-like domain superfamily
1	45332009	45333564	ENSMUSG00000026043	5.9e-06	+	45332009	45333564	0	4	17,108,54,2,	0,125,955,1553	-5.23	-4.28	2.02	Col3a1	Collagen triple helix repeat||Fibrinogen, alpha/beta/gamma chain, C-terminal globular, subdomain 1||Insect cysteine-rich antifreeze protein||VWFC domain||Fibrillar collagen, C-terminal
1	51185413	51185534	ENSMUSG00000026109	3e-05	+	51185413	51185534	0	1	121,	0	-4.52	-3.61	17.2	Tmeff2	Kazal domain superfamily||EGF-like domain||Kazal domain||EGF-like, conserved site
1	51289245	51289485	ENSMUSG00000045954	1.6e-25	+	51289245	51289485	0	1	240,	0	-24.8	-23.3	2.23	Cavin2	Caveolae-associated protein 2||Cavin family
1	51300743	51302182	ENSMUSG00000045954	0	+	51300743	51302182	0	1	1439,	0	-896	-Inf	11.8	Cavin2	Caveolae-associated protein 2||Cavin family
1	51302630	51302870	ENSMUSG00000045954	3.2e-28	+	51302630	51302870	0	1	240,	0	-27.5	-26	2.37	Cavin2	Caveolae-associated protein 2||Cavin family
1	52155067	52155397	ENSMUSG00000026104	1.6e-15	+	52155067	52155397	0	1	330,	0	-14.8	-13.5	4.63	Stat1	STAT1, SH2 domain||p53-like transcription factor, DNA-binding||SH2 domain superfamily||STAT transcription factor, DNA-binding, N-terminal||STAT transcription factor, coiled coil||STAT transcription factor, DNA-binding||SH2 domain||STAT transcription factor, protein interaction||Transcription factor STAT||STAT transcription factor, all-alpha domain||STAT transcription factor, N-terminal domain sup…
1	52159316	52159737	ENSMUSG00000026104	1e-157	+	52159316	52159737	0	1	421,	0	-157	-154	6.12	Stat1	STAT1, SH2 domain||p53-like transcription factor, DNA-binding||SH2 domain superfamily||STAT transcription factor, DNA-binding, N-terminal||STAT transcription factor, coiled coil||STAT transcription factor, DNA-binding||SH2 domain||STAT transcription factor, protein interaction||Transcription factor STAT||STAT transcription factor, all-alpha domain||STAT transcription factor, N-terminal domain sup…
1	52649849	52650030	ENSMUSG00000043015	0.0011	+	52649849	52650030	0	1	181,	0	-2.97	-2.17	12	Nemp2	NEMP family||-
1	52885332	52902662	ENSMUSG00000041426	8.7e-05	+	52885332	52902662	0	3	5,146,30,	0,15855,17300	-4.06	-3.17	1.62	Hibch	Enoyl-CoA hydratase/isomerase, HIBYL-CoA-H type||ClpP/crotonase-like domain superfamily
1	52920415	52920716	ENSMUSG00000041426	1e-175	+	52920415	52920716	0	1	301,	0	-175	-172	2.93	Hibch	Enoyl-CoA hydratase/isomerase, HIBYL-CoA-H type||ClpP/crotonase-like domain superfamily
1	53317948	53318099	ENSMUSG00000026096	0.00056	+	53317948	53318099	0	1	151,	0	-3.25	-2.42	1.88	Osgepl1	Kae1/TsaD family||-||tRNA N6-adenosine threonylcarbamoyltransferase, TsaD||Gcp-like domain
1	53319927	53320168	ENSMUSG00000026096	7.9e-20	+	53319927	53320168	0	1	241,	0	-19.1	-17.8	4.55	Osgepl1	Kae1/TsaD family||-||tRNA N6-adenosine threonylcarbamoyltransferase, TsaD||Gcp-like domain
1	55071657	55072075	ENSMUSG00000025981	7.9e-19	+	55071657	55072075	0	1	418,	0	-18.1	-16.7	2.8	Coq10b	Coenzyme Q-binding protein COQ10, START domain||START-like domain superfamily
1	55131260	55131441	ENSMUSG00000025979	0.0013	+	55131260	55131441	0	1	181,	0	-2.87	-2.07	6.37	Mob4	MOB kinase activator superfamily||-||MOB kinase activator family
1	55238194	55239124	ENSMUSG00000046994	6.3e-26	+	55238194	55239124	0	1	930,	0	-25.2	-23.7	14.2	Mars2	Methionyl-tRNA synthetase||Methioninyl-tRNA synthetase core domain||Methionyl/Leucyl tRNA synthetase||Rossmann-like alpha/beta/alpha sandwich fold||Aminoacyl-tRNA synthetase, class Ia, anticodon-binding
1	55335654	55335796	ENSMUSG00000100215	2.5e-22	+	55335654	55335796	0	1	142,	0	-21.6	-20.1	2.3	--	--
1	57382847	57383477	ENSMUSG00000038323	4.2e-08	+	57382847	57383477	0	1	630,	0	-7.38	-6.34	21	1700066M21Rik	Uncharacterised protein family UPF0565
1	57406746	57406927	ENSMUSG00000025971	8.5e-07	+	57406746	57406927	0	1	181,	0	-6.07	-5.08	2.06	Maip1	-
1	58016410	58016620	ENSMUSG00000026039	2.2e-06	+	58016410	58016620	0	1	210,	0	-5.65	-4.68	21	Sgol2a	Shugoshin 2
1	58447646	58447887	ENSMUSG00000026036	1e-11	+	58447646	58447887	0	1	241,	0	-11	-9.85	3.75	Nif3l1	-||GTP cyclohydrolase 1 type 2/Nif3||NIF3-like protein 1, animal||GTP cyclohydrolase 1 type 2/Nif3 superfamily
1	58461349	58461710	ENSMUSG00000026036	4e-23	+	58461349	58461710	0	1	361,	0	-22.4	-20.9	37.1	Nif3l1	-||GTP cyclohydrolase 1 type 2/Nif3||NIF3-like protein 1, animal||GTP cyclohydrolase 1 type 2/Nif3 superfamily
1	58461769	58462069	ENSMUSG00000026036	1.3e-08	+	58461769	58462069	0	1	300,	0	-7.88	-6.82	15.7	Nif3l1	-||GTP cyclohydrolase 1 type 2/Nif3||NIF3-like protein 1, animal||GTP cyclohydrolase 1 type 2/Nif3 superfamily
1	58655479	58655802	ENSMUSG00000102059	2.5e-23	+	58655479	58655802	0	1	323,	0	-22.6	-21.2	9.59	--	--
1	58713717	58713958	ENSMUSG00000026031	2.4e-08	+	58713717	58713958	0	1	241,	0	-7.62	-6.56	12	Cflar	Death-like domain superfamily||Death effector domain||Peptidase C14, p20 domain||Peptidase C14A, caspase catalytic domain||Caspase-like domain superfamily
1	58752466	58753793	ENSMUSG00000026031	2.5e-87	+	58752466	58753793	0	2	380,10,	0,1317	-86.6	-84.4	8.89	Cflar	Death-like domain superfamily||Death effector domain||Peptidase C14, p20 domain||Peptidase C14A, caspase catalytic domain||Caspase-like domain superfamily
1	58754930	58755111	ENSMUSG00000026031	2.3e-05	+	58754930	58755111	0	1	181,	0	-4.63	-3.71	2.17	Cflar	Death-like domain superfamily||Death effector domain||Peptidase C14, p20 domain||Peptidase C14A, caspase catalytic domain||Caspase-like domain superfamily
1	58756727	58757087	ENSMUSG00000026031	4e-16	+	58756727	58757087	0	1	360,	0	-15.4	-14.2	4.05	Cflar	Death-like domain superfamily||Death effector domain||Peptidase C14, p20 domain||Peptidase C14A, caspase catalytic domain||Caspase-like domain superfamily
1	58795433	58795553	ENSMUSG00000026029	0.00039	+	58795433	58795553	0	1	120,	0	-3.41	-2.57	13.5	Casp8	Death-like domain superfamily||Caspase-8||Peptidase C14A, caspase catalytic domain||Peptidase family C14A, cysteine active site||Death effector domain||Peptidase C14, p20 domain||Caspase-like domain superfamily||Peptidase C14, caspase non-catalytic subunit p10||Peptidase family C14A, His active site
1	58844384	58844683	ENSMUSG00000026029	3.2e-11	+	58844384	58844683	0	1	299,	0	-10.5	-9.37	5.18	Casp8	Death-like domain superfamily||Caspase-8||Peptidase C14A, caspase catalytic domain||Peptidase family C14A, cysteine active site||Death effector domain||Peptidase C14, p20 domain||Caspase-like domain superfamily||Peptidase C14, caspase non-catalytic subunit p10||Peptidase family C14A, His active site
1	59120341	59120582	ENSMUSG00000097573	3.4e-06	+	59120341	59120582	0	1	241,	0	-5.47	-4.5	11.6	--	--
1	59482453	59482633	ENSMUSG00000041075	2.1e-06	+	59482453	59482633	0	1	180,	0	-5.68	-4.71	20.2	Fzd7	Frizzled-7||Frizzled cysteine-rich domain superfamily||Frizzled/Smoothened, transmembrane domain||GPCR, family 2-like||Frizzled/secreted frizzled-related protein||Frizzled domain
1	59482721	59482961	ENSMUSG00000041075	2e-20	+	59482721	59482961	0	1	240,	0	-19.7	-18.4	11.2	Fzd7	Frizzled-7||Frizzled cysteine-rich domain superfamily||Frizzled/Smoothened, transmembrane domain||GPCR, family 2-like||Frizzled/secreted frizzled-related protein||Frizzled domain
1	59483586	59483944	ENSMUSG00000041075	4.6e-07	+	59483586	59483944	0	1	358,	0	-6.34	-5.34	8.74	Fzd7	Frizzled-7||Frizzled cysteine-rich domain superfamily||Frizzled/Smoothened, transmembrane domain||GPCR, family 2-like||Frizzled/secreted frizzled-related protein||Frizzled domain
1	59484390	59485107	ENSMUSG00000041075	3.2e-49	+	59484390	59485107	0	1	717,	0	-48.5	-46.7	22	Fzd7	Frizzled-7||Frizzled cysteine-rich domain superfamily||Frizzled/Smoothened, transmembrane domain||GPCR, family 2-like||Frizzled/secreted frizzled-related protein||Frizzled domain
1	59709037	59711343	ENSMUSG00000026020	5e-20	+	59709037	59711343	0	3	99,158,73,	0,1457,2233	-19.3	-17.9	10.1	Nop58	Nop domain||Nop domain superfamily||-||NOSIC||NOP5, N-terminal
1	59763729	59764179	ENSMUSG00000067336	9.8e-09	+	59763729	59764179	0	1	450,	0	-8.01	-6.94	19.5	Bmpr2	Protein kinase, ATP binding site||Activin types I and II receptor domain||Ser/Thr protein kinase, TGFB receptor||Protein kinase domain||Bone morphogenetic protein receptor type-2||Protein kinase-like domain superfamily
1	59867804	59868254	ENSMUSG00000067336	2e-22	+	59867804	59868254	0	1	450,	0	-21.7	-20.3	12.5	Bmpr2	Protein kinase, ATP binding site||Activin types I and II receptor domain||Ser/Thr protein kinase, TGFB receptor||Protein kinase domain||Bone morphogenetic protein receptor type-2||Protein kinase-like domain superfamily
1	59870561	59870652	ENSMUSG00000067336	8.5e-05	+	59870561	59870652	0	1	91,	0	-4.07	-3.19	15.7	Bmpr2	Protein kinase, ATP binding site||Activin types I and II receptor domain||Ser/Thr protein kinase, TGFB receptor||Protein kinase domain||Bone morphogenetic protein receptor type-2||Protein kinase-like domain superfamily
1	59873049	59873200	ENSMUSG00000067336	6e-04	+	59873049	59873200	0	1	151,	0	-3.22	-2.4	5.5	Bmpr2	Protein kinase, ATP binding site||Activin types I and II receptor domain||Ser/Thr protein kinase, TGFB receptor||Protein kinase domain||Bone morphogenetic protein receptor type-2||Protein kinase-like domain superfamily
1	59913335	59913426	ENSMUSG00000041040	0.0029	+	59913335	59913426	0	1	91,	0	-2.54	-1.78	10.5	Fam117b	Glucocorticoid-induced transcript 1/FAM117||Protein FAM117B||-
1	59981626	59982256	ENSMUSG00000041040	1.6e-16	+	59981626	59982256	0	1	630,	0	-15.8	-14.5	11.7	Fam117b	Glucocorticoid-induced transcript 1/FAM117||Protein FAM117B||-
1	59982615	59982856	ENSMUSG00000041040	2.8e-05	+	59982615	59982856	0	1	241,	0	-4.56	-3.64	6.18	Fam117b	Glucocorticoid-induced transcript 1/FAM117||Protein FAM117B||-
1	60147890	60148071	ENSMUSG00000026017	5.4e-05	+	60147890	60148071	0	1	181,	0	-4.27	-3.37	4.75	Carf	Calcium-responsive transcription factor||-
1	60235099	60235280	ENSMUSG00000073664	6.8e-06	+	60235099	60235280	0	1	181,	0	-5.17	-4.22	8.24	Nbeal1	WD40-repeat-containing domain superfamily||Concanavalin A-like lectin/glucanase domain superfamily||WD40 repeat||BEACH domain||Armadillo-type fold||WD40/YVTN repeat-like-containing domain superfamily||Armadillo-like helical||PH-like domain superfamily||WD40-repeat-containing domain||BEACH domain superfamily||Domain of unknown function DUF4704||-||PH-BEACH domain
1	60260334	60260485	ENSMUSG00000073664	3e-05	+	60260334	60260485	0	1	151,	0	-4.52	-3.61	17.2	Nbeal1	WD40-repeat-containing domain superfamily||Concanavalin A-like lectin/glucanase domain superfamily||WD40 repeat||BEACH domain||Armadillo-type fold||WD40/YVTN repeat-like-containing domain superfamily||Armadillo-like helical||PH-like domain superfamily||WD40-repeat-containing domain||BEACH domain superfamily||Domain of unknown function DUF4704||-||PH-BEACH domain
1	60330955	60331076	ENSMUSG00000073664	1.8e-05	+	60330955	60331076	0	1	121,	0	-4.75	-3.82	18	Nbeal1	WD40-repeat-containing domain superfamily||Concanavalin A-like lectin/glucanase domain superfamily||WD40 repeat||BEACH domain||Armadillo-type fold||WD40/YVTN repeat-like-containing domain superfamily||Armadillo-like helical||PH-like domain superfamily||WD40-repeat-containing domain||BEACH domain superfamily||Domain of unknown function DUF4704||-||PH-BEACH domain
1	60476871	60477232	ENSMUSG00000026782	2e-05	+	60476871	60477232	0	1	361,	0	-4.7	-3.77	9.74	Abi2	Target SNARE coiled-coil homology domain||Abl interactor 1||Abl interactor 2, SH3 domain||SH3 domain||ABI family||Abl-interactor, homeo-domain homologous domain||ABL interactor 2||SH3-like domain superfamily
1	62639137	62639408	ENSMUSG00000052062	1.6e-06	+	62639137	62639408	0	1	271,	0	-5.8	-4.82	10.5	Pard3b	PDZ superfamily||PDZ domain||Par3/HAL, N-terminal
1	62703374	62703825	ENSMUSG00000025969	1.6e-23	+	62703374	62703825	0	1	451,	0	-22.8	-21.3	4.83	Nrp2	Coagulation factor 5/8 C-terminal domain||Galactose-binding-like domain superfamily||MAM domain||Neuropilin||Neuropilin, C-terminal||Concanavalin A-like lectin/glucanase domain superfamily||CUB domain||Spermadhesin, CUB domain superfamily||Neuropilin-2
1	62703884	62704214	ENSMUSG00000025969	6.3e-25	+	62703884	62704214	0	1	330,	0	-24.2	-22.7	3.33	Nrp2	Coagulation factor 5/8 C-terminal domain||Galactose-binding-like domain superfamily||MAM domain||Neuropilin||Neuropilin, C-terminal||Concanavalin A-like lectin/glucanase domain superfamily||CUB domain||Spermadhesin, CUB domain superfamily||Neuropilin-2
1	62795922	62796133	ENSMUSG00000025969	1.9e-10	+	62795922	62796133	0	1	211,	0	-9.73	-8.6	4.39	Nrp2	Coagulation factor 5/8 C-terminal domain||Galactose-binding-like domain superfamily||MAM domain||Neuropilin||Neuropilin, C-terminal||Concanavalin A-like lectin/glucanase domain superfamily||CUB domain||Spermadhesin, CUB domain superfamily||Neuropilin-2
1	62815606	62815997	ENSMUSG00000025969	1e-151	+	62815606	62815997	0	1	391,	0	-151	-149	13.9	Nrp2	Coagulation factor 5/8 C-terminal domain||Galactose-binding-like domain superfamily||MAM domain||Neuropilin||Neuropilin, C-terminal||Concanavalin A-like lectin/glucanase domain superfamily||CUB domain||Spermadhesin, CUB domain superfamily||Neuropilin-2
1	62816985	62817316	ENSMUSG00000025969	2.5e-46	+	62816985	62817316	0	1	331,	0	-45.6	-43.8	6.44	Nrp2	Coagulation factor 5/8 C-terminal domain||Galactose-binding-like domain superfamily||MAM domain||Neuropilin||Neuropilin, C-terminal||Concanavalin A-like lectin/glucanase domain superfamily||CUB domain||Spermadhesin, CUB domain superfamily||Neuropilin-2
1	63178416	63178892	ENSMUSG00000025967	3.2e-16	+	63178416	63178892	0	2	149,61,	0,415	-15.5	-14.2	2.07	Eef1b2	Elongation factor 1 beta central acidic region, eukaryote||Glutathione S-transferase, C-terminal domain superfamily||Translation elongation factor EF1B/ribosomal protein S6||Translation elongation factor EF1B, beta/delta chains, conserved site||Translation elongation factor EF1B, beta/delta subunit, guanine nucleotide exchange domain||Translation elongation factor eEF-1beta-like superfamily||-
1	63593156	63593247	ENSMUSG00000025964	0.00039	+	63593156	63593247	0	1	91,	0	-3.41	-2.57	13.5	Adam23	Peptidase M12B, ADAM/reprolysin||ADAM, cysteine-rich||Reprolysin domain, adamalysin-type||EGF-like, conserved site||EGF-like domain||Disintegrin domain superfamily||Metallopeptidase, catalytic domain superfamily||Disintegrin domain||Peptidase M12B, propeptide
1	63731770	63732071	ENSMUSG00000025962	1e-22	+	63731770	63732071	0	1	301,	0	-22	-20.6	5.75	Fastkd2	FAST kinase leucine-rich||RAP domain
1	64579129	64597692	ENSMUSG00000025958	1.3e-32	+	64579129	64597692	0	2	21,459,	0,18104	-31.9	-30.2	16.5	Creb1	Transcription factor, Skn-1-like, DNA-binding domain superfamily||Coactivator CBP, pKID||-||Basic-leucine zipper domain||cAMP-responsive element-binding protein 1||cAMP response element binding (CREB) protein
1	64690956	64691382	ENSMUSG00000070871	2.1e-06	+	64690956	64691382	0	2	10,200,	0,226	-5.68	-4.71	21	Ccnyl1	Cyclin-like||-||Cyclin Y||Cyclin, N-terminal||Cyclin-like superfamily
1	64723528	64723797	ENSMUSG00000070871	7.9e-20	+	64723528	64723797	0	1	269,	0	-19.1	-17.7	15.7	Ccnyl1	Cyclin-like||-||Cyclin Y||Cyclin, N-terminal||Cyclin-like superfamily
1	65208872	65208993	ENSMUSG00000025949	0.00071	+	65208872	65208993	0	1	121,	0	-3.15	-2.33	7.49	Pikfyve	Zinc finger, FYVE/PHD-type||Winged helix-like DNA-binding domain superfamily||TCP-1-like chaperonin intermediate domain superfamily||Winged helix DNA-binding domain superfamily||GroEL-like apical domain superfamily||Zinc finger, RING/FYVE/PHD-type||Chaperonin Cpn60/TCP-1 domain superfamily||Zinc finger, FYVE-related||Phosphatidylinositol-4-phosphate 5-kinase, core||-||FYVE zinc finger||Phosphatid…
1	65209052	65209263	ENSMUSG00000025949	0.00059	+	65209052	65209263	0	1	211,	0	-3.23	-2.4	10.5	Pikfyve	Zinc finger, FYVE/PHD-type||Winged helix-like DNA-binding domain superfamily||TCP-1-like chaperonin intermediate domain superfamily||Winged helix DNA-binding domain superfamily||GroEL-like apical domain superfamily||Zinc finger, RING/FYVE/PHD-type||Chaperonin Cpn60/TCP-1 domain superfamily||Zinc finger, FYVE-related||Phosphatidylinositol-4-phosphate 5-kinase, core||-||FYVE zinc finger||Phosphatid…
1	65246382	65246802	ENSMUSG00000025949	6.8e-09	+	65246382	65246802	0	1	420,	0	-8.17	-7.1	29.2	Pikfyve	Zinc finger, FYVE/PHD-type||Winged helix-like DNA-binding domain superfamily||TCP-1-like chaperonin intermediate domain superfamily||Winged helix DNA-binding domain superfamily||GroEL-like apical domain superfamily||Zinc finger, RING/FYVE/PHD-type||Chaperonin Cpn60/TCP-1 domain superfamily||Zinc finger, FYVE-related||Phosphatidylinositol-4-phosphate 5-kinase, core||-||FYVE zinc finger||Phosphatid…
1	65246951	65247102	ENSMUSG00000025949	8.1e-05	+	65246951	65247102	0	1	151,	0	-4.09	-3.21	4.5	Pikfyve	Zinc finger, FYVE/PHD-type||Winged helix-like DNA-binding domain superfamily||TCP-1-like chaperonin intermediate domain superfamily||Winged helix DNA-binding domain superfamily||GroEL-like apical domain superfamily||Zinc finger, RING/FYVE/PHD-type||Chaperonin Cpn60/TCP-1 domain superfamily||Zinc finger, FYVE-related||Phosphatidylinositol-4-phosphate 5-kinase, core||-||FYVE zinc finger||Phosphatid…
1	66717769	66717920	ENSMUSG00000026005	1.7e-08	+	66717769	66717920	0	1	151,	0	-7.76	-6.7	2.97	Rpe	Ribulose-phosphate 3-epimerase||-||Aldolase-type TIM barrel||Ribulose-phosphate binding barrel||Ribulose-phosphate 3-epimerase-like
1	72586129	72586279	ENSMUSG00000039354	6.2e-07	+	72586129	72586279	0	1	150,	0	-6.21	-5.21	4.16	Smarcal1	P-loop containing nucleoside triphosphate hydrolase||SWI/SNF-related matrix-associated actin-dependent regulator of chromatin subfamily A-like protein 1||Helicase superfamily 1/2, ATP-binding domain||Helicase, C-terminal||-||SNF2-related, N-terminal domain||HARP domain
1	74236496	74236706	ENSMUSG00000006304	5e-06	+	74236496	74236706	0	1	210,	0	-5.3	-4.34	4.25	Arpc2	Arp2/3 complex subunit 2/4||Actin-related protein 2/3 complex subunit 2||-
1	74287310	74287431	ENSMUSG00000026179	7.6e-05	+	74287310	74287431	0	1	121,	0	-4.12	-3.23	2.2	Pnkd	Hydroxyacylglutathione hydrolase, C-terminal domain||Metallo-hydrolase/oxidoreductase superfamily||Hydroxyacylglutathione hydrolase||Metallo-beta-lactamase||Hydroxyacylglutathione hydrolase, MBL domain||Protein of unknown function DUF4748
1	74351930	74352200	ENSMUSG00000026179	2e-11	+	74351930	74352200	0	1	270,	0	-10.7	-9.54	2.23	Pnkd	Hydroxyacylglutathione hydrolase, C-terminal domain||Metallo-hydrolase/oxidoreductase superfamily||Hydroxyacylglutathione hydrolase||Metallo-beta-lactamase||Hydroxyacylglutathione hydrolase, MBL domain||Protein of unknown function DUF4748
1	74352378	74352558	ENSMUSG00000026179	7.9e-14	+	74352378	74352558	0	1	180,	0	-13.1	-11.9	3.44	Pnkd	Hydroxyacylglutathione hydrolase, C-terminal domain||Metallo-hydrolase/oxidoreductase superfamily||Hydroxyacylglutathione hydrolase||Metallo-beta-lactamase||Hydroxyacylglutathione hydrolase, MBL domain||Protein of unknown function DUF4748
1	74395498	74395738	ENSMUSG00000026176	1.3e-31	+	74395498	74395738	0	1	240,	0	-30.9	-29.3	2.56	Ctdsp1	HAD superfamily||HAD-like superfamily||Dullard phosphatase domain, eukaryotic||FCP1 homology domain
1	74397076	74397285	ENSMUSG00000026176	4.7e-08	+	74397076	74397285	0	1	209,	0	-7.33	-6.29	2.93	Ctdsp1	HAD superfamily||HAD-like superfamily||Dullard phosphatase domain, eukaryotic||FCP1 homology domain
1	74528929	74529109	ENSMUSG00000026174	1.3e-06	+	74528929	74529109	0	1	180,	0	-5.9	-4.91	2.58	Cnot9	Armadillo-type fold||Armadillo-like helical||CCR4-NOT transcription complex subunit 9
1	74566564	74567165	ENSMUSG00000026173	2.5e-26	+	74566564	74567165	0	1	601,	0	-25.6	-24.1	20.2	Plcd4	EF-hand domain pair||Phosphatidylinositol-specific phospholipase C, X domain||C2 domain||Phosphoinositide-specific phospholipase C, EF-hand-like domain||PLC-like phosphodiesterase, TIM beta/alpha-barrel domain superfamily||EF-hand domain||C2 domain superfamily||1-phosphatidylinositol 4,5-bisphosphate phosphodiesterase delta-4||Phospholipase C, phosphatidylinositol-specific, Y domain||Phosphoinosi…
1	74679538	74679928	ENSMUSG00000033257	1.1e-05	+	74679538	74679928	0	1	390,	0	-4.95	-4.01	12	Ttll4	Tubulin-tyrosine ligase/Tubulin polyglutamylase||Tubulin polyglutamylase TTLL-4||-
1	74679987	74680197	ENSMUSG00000033257	5.6e-06	+	74679987	74680197	0	1	210,	0	-5.25	-4.3	11.2	Ttll4	Tubulin-tyrosine ligase/Tubulin polyglutamylase||Tubulin polyglutamylase TTLL-4||-
1	74737742	74737892	ENSMUSG00000026170	6.9e-10	+	74737742	74737892	0	1	150,	0	-9.16	-8.05	2.72	Cyp27a1	Cytochrome P450 superfamily||Cytochrome P450, conserved site||Cytochrome P450||Cytochrome P450, E-class, group I
1	75146473	75147014	ENSMUSG00000049339	4e-53	+	75146473	75147014	0	1	541,	0	-52.4	-50.5	4.23	Retreg2	-
1	75171028	75171452	ENSMUSG00000026197	3.4e-10	+	75171028	75171452	0	2	20,217,	0,207	-9.47	-8.35	4.41	Zfand2b	Zinc finger, AN1-type||Ubiquitin interacting motif||AN1-like Zinc finger
1	75192240	75192390	ENSMUSG00000026199	6e-04	+	75192240	75192390	0	1	150,	0	-3.22	-2.4	3.6	Ankzf1	Ankyrin repeat-containing domain superfamily||-||Ankyrin repeat-containing domain||Ankyrin repeat||Zinc finger C2H2-type
1	75213870	75214290	ENSMUSG00000026201	3.2e-38	+	75213870	75214290	0	1	420,	0	-37.5	-35.8	7.49	Stk16	Serine/threonine-protein kinase, active site||-||Protein kinase domain||Protein kinase-like domain superfamily
1	75215515	75215606	ENSMUSG00000026201	0.00065	+	75215515	75215606	0	1	91,	0	-3.19	-2.37	12.7	Stk16	Serine/threonine-protein kinase, active site||-||Protein kinase domain||Protein kinase-like domain superfamily
1	75245302	75245483	ENSMUSG00000026203	1.1e-08	+	75245302	75245483	0	1	181,	0	-7.97	-6.9	1.94	Dnajb2	DnaJ domain superfamily||DnaJ domain||Ubiquitin interacting motif||-||DnaJ domain, conserved site
1	75367476	75367745	ENSMUSG00000026208	1e-19	+	75367476	75367745	0	1	269,	0	-19	-17.6	2.92	Des	Intermediate filament protein, conserved site||Desmin||Intermediate filament protein||Intermediate filament head, DNA-binding domain
1	75387905	75387996	ENSMUSG00000026207	0.00044	+	75387905	75387996	0	1	91,	0	-3.36	-2.52	7.87	Speg	Immunoglobulin I-set||Immunoglobulin-like domain superfamily||Fibronectin type III||Immunoglobulin-like fold||-||Immunoglobulin subtype 2||Immunoglobulin subtype||Protein kinase, ATP binding site||Immunoglobulin-like domain||Serine/threonine protein kinase, striated muscle-specific||Serine/threonine-protein kinase, active site||Protein kinase domain||Protein kinase-like domain superfamily||Fibron…
1	75388684	75388955	ENSMUSG00000026207	6.5e-05	+	75388684	75388955	0	1	271,	0	-4.19	-3.29	9.37	Speg	Immunoglobulin I-set||Immunoglobulin-like domain superfamily||Fibronectin type III||Immunoglobulin-like fold||-||Immunoglobulin subtype 2||Immunoglobulin subtype||Protein kinase, ATP binding site||Immunoglobulin-like domain||Serine/threonine protein kinase, striated muscle-specific||Serine/threonine-protein kinase, active site||Protein kinase domain||Protein kinase-like domain superfamily||Fibron…
1	75422413	75422594	ENSMUSG00000026207	0.00065	+	75422413	75422594	0	1	181,	0	-3.19	-2.37	12.7	Speg	Immunoglobulin I-set||Immunoglobulin-like domain superfamily||Fibronectin type III||Immunoglobulin-like fold||-||Immunoglobulin subtype 2||Immunoglobulin subtype||Protein kinase, ATP binding site||Immunoglobulin-like domain||Serine/threonine protein kinase, striated muscle-specific||Serine/threonine-protein kinase, active site||Protein kinase domain||Protein kinase-like domain superfamily||Fibron…
1	75431570	75431750	ENSMUSG00000026207	4e-05	+	75431570	75431750	0	1	180,	0	-4.4	-3.49	5.25	Speg	Immunoglobulin I-set||Immunoglobulin-like domain superfamily||Fibronectin type III||Immunoglobulin-like fold||-||Immunoglobulin subtype 2||Immunoglobulin subtype||Protein kinase, ATP binding site||Immunoglobulin-like domain||Serine/threonine protein kinase, striated muscle-specific||Serine/threonine-protein kinase, active site||Protein kinase domain||Protein kinase-like domain superfamily||Fibron…
1	75442879	75443179	ENSMUSG00000033021	1e-22	+	75442879	75443179	0	1	300,	0	-22	-20.6	5.7	Gmppa	Hexapeptide repeat||Hexapeptide transferase, conserved site||Nucleotide-diphospho-sugar transferases||-||Nucleotidyl transferase domain
1	78666232	78666323	ENSMUSG00000079470	0.0011	+	78666232	78666323	0	1	91,	0	-2.95	-2.15	7.12	Utp14b	Small-subunit processome, Utp14
1	79777892	79778221	ENSMUSG00000026248	1e-23	+	79777892	79778221	0	1	329,	0	-23	-21.5	3.12	Mrpl44	Double-stranded RNA-binding domain||Ribonuclease III, endonuclease domain superfamily
1	82340528	82340678	ENSMUSG00000026142	1.4e-09	+	82340528	82340678	0	1	150,	0	-8.84	-7.74	5.83	Rhbdd1	Peptidase S54, rhomboid domain||Rhomboid-like superfamily
1	84900337	84900487	ENSMUSG00000073633	0.00018	+	84900337	84900487	0	1	150,	0	-3.75	-2.89	5.25	Fbxo36	F-box domain||F-box-like domain superfamily
1	85649987	85659773	ENSMUSG00000026222	4e-13	+	85649987	85659773	0	2	140,71,	0,9715	-12.4	-11.2	12	Sp100	Bromodomain||Bromodomain-like superfamily||SAND domain||Zinc finger, RING/FYVE/PHD-type||Zinc finger, FYVE/PHD-type||SAND-like domain superfamily||Zinc finger, PHD-finger||Transcription intermediary factor 1-beta||HSR domain||-
1	85709098	85709728	ENSMUSG00000026222	1e-43	+	85709098	85709728	0	1	630,	0	-43	-41.3	9.7	Sp100	Bromodomain||Bromodomain-like superfamily||SAND domain||Zinc finger, RING/FYVE/PHD-type||Zinc finger, FYVE/PHD-type||SAND-like domain superfamily||Zinc finger, PHD-finger||Transcription intermediary factor 1-beta||HSR domain||-
1	85793440	85793801	ENSMUSG00000036707	2e-56	+	85793440	85793801	0	1	361,	0	-55.7	-53.8	8.04	Cab39	Armadillo-type fold||Armadillo-like helical||Mo25-like
1	85849086	85849747	ENSMUSG00000036707	1e-167	+	85849086	85849747	0	1	661,	0	-167	-164	7.42	Cab39	Armadillo-type fold||Armadillo-like helical||Mo25-like
1	85907903	85908023	ENSMUSG00000026223	1.3e-12	+	85907903	85908023	0	1	120,	0	-11.9	-10.7	12.7	Itm2c	BRICHOS domain
1	86064655	86064835	ENSMUSG00000026229	5e-09	+	86064655	86064835	0	1	180,	0	-8.3	-7.22	4.21	Psmd1	Armadillo-type fold||-||26S proteasome regulatory complex, non-ATPase subcomplex, Rpn2/Psmd1 subunit||26S Proteasome non-ATPase regulatory subunit 1||Proteasome/cyclosome repeat||Armadillo-like helical
1	86130712	86132784	ENSMUSG00000026229	5.1e-08	+	86130712	86132784	0	2	19,71,	0,2001	-7.29	-6.25	3.28	Psmd1	Armadillo-type fold||-||26S proteasome regulatory complex, non-ATPase subcomplex, Rpn2/Psmd1 subunit||26S Proteasome non-ATPase regulatory subunit 1||Proteasome/cyclosome repeat||Armadillo-like helical
1	86526725	86526905	ENSMUSG00000026238	5e-16	+	86526725	86526905	0	1	180,	0	-15.3	-14	2.18	Ptma	Prothymosin/parathymosin
1	86605988	86606198	ENSMUSG00000026240	6.9e-07	+	86605988	86606198	0	1	210,	0	-6.16	-5.17	2.9	Cops7b	COP9 signalosome complex subunit 7b||Proteasome component (PCI) domain||-
1	87213973	87214214	ENSMUSG00000026254	3.8e-06	+	87213973	87214214	0	1	241,	0	-5.42	-4.46	20.2	Eif4e2	Translation Initiation factor eIF- 4e-like||Eukaryotic translation initiation factor 4E (eIF-4E), conserved site||Translation Initiation factor eIF- 4e
1	87214393	87220943	ENSMUSG00000026254	1.6e-15	+	87214393	87220943	0	3	102,115,24,	0,5187,6526	-14.8	-13.5	3.7	Eif4e2	Translation Initiation factor eIF- 4e-like||Eukaryotic translation initiation factor 4E (eIF-4E), conserved site||Translation Initiation factor eIF- 4e
1	87228118	87228209	ENSMUSG00000026254	0.00074	+	87228118	87228209	0	1	91,	0	-3.13	-2.31	4.2	Eif4e2	Translation Initiation factor eIF- 4e-like||Eukaryotic translation initiation factor 4E (eIF-4E), conserved site||Translation Initiation factor eIF- 4e
1	87237938	87238299	ENSMUSG00000026254	2e-33	+	87237938	87238299	0	1	361,	0	-32.7	-31.1	15.5	Eif4e2	Translation Initiation factor eIF- 4e-like||Eukaryotic translation initiation factor 4E (eIF-4E), conserved site||Translation Initiation factor eIF- 4e
1	87238358	87239079	ENSMUSG00000026254	4e-16	+	87238358	87239079	0	1	721,	0	-15.4	-14.1	8.46	Eif4e2	Translation Initiation factor eIF- 4e-like||Eukaryotic translation initiation factor 4E (eIF-4E), conserved site||Translation Initiation factor eIF- 4e
1	87239408	87239529	ENSMUSG00000026254	4.6e-05	+	87239408	87239529	0	1	121,	0	-4.34	-3.44	4.28	Eif4e2	Translation Initiation factor eIF- 4e-like||Eukaryotic translation initiation factor 4E (eIF-4E), conserved site||Translation Initiation factor eIF- 4e
1	87425204	87433179	ENSMUSG00000048000	2.4e-06	+	87425204	87433179	0	3	22,159,60,	0,3365,7915	-5.62	-4.64	4.22	Gigyf2	GYF domain||-||WD40/YVTN repeat-like-containing domain superfamily||GYF-like domain superfamily
1	87440399	87440550	ENSMUSG00000048000	6e-04	+	87440399	87440550	0	1	151,	0	-3.22	-2.4	3.87	Gigyf2	GYF domain||-||WD40/YVTN repeat-like-containing domain superfamily||GYF-like domain superfamily
1	87449176	87449327	ENSMUSG00000048000	0.0021	+	87449176	87449327	0	1	151,	0	-2.67	-1.89	2.47	Gigyf2	GYF domain||-||WD40/YVTN repeat-like-containing domain superfamily||GYF-like domain superfamily
1	87449475	87449656	ENSMUSG00000048000	2.5e-05	+	87449475	87449656	0	1	181,	0	-4.61	-3.69	2.42	Gigyf2	GYF domain||-||WD40/YVTN repeat-like-containing domain superfamily||GYF-like domain superfamily
1	87450225	87450436	ENSMUSG00000048000	1.3e-05	+	87450225	87450436	0	1	211,	0	-4.9	-3.97	2.61	Gigyf2	GYF domain||-||WD40/YVTN repeat-like-containing domain superfamily||GYF-like domain superfamily
1	87719518	87720208	ENSMUSG00000026288	6.3e-15	+	87719518	87720208	0	1	690,	0	-14.2	-13	48.7	Inpp5d	SH2 domain superfamily||Endonuclease/exonuclease/phosphatase||Endonuclease/exonuclease/phosphatase superfamily||Inositol polyphosphate-related phosphatase||SH2 domain||-
1	87791317	87791618	ENSMUSG00000026289	2.5e-21	+	87791317	87791618	0	1	301,	0	-20.6	-19.2	4.31	Atg16l1	WD40-repeat-containing domain||Autophagy-related protein 16||WD40-repeat-containing domain superfamily||WD40 repeat||WD40 repeat, conserved site||G-protein beta WD-40 repeat||WD40/YVTN repeat-like-containing domain superfamily
1	88138714	88139044	ENSMUSG00000090124	1.1e-09	+	88138714	88139044	0	1	330,	0	-8.97	-7.87	15.7	Ugt1a7c	-||UDP-glucuronosyl/UDP-glucosyltransferase||UDP-glycosyltransferase family, conserved site
1	88107032	88107509	ENSMUSG00000090145	7.9e-10	+	88107032	88107509	0	1	477,	0	-9.1	-7.99	13.9	Ugt1a6b	UDP-glucuronosyl/UDP-glucosyltransferase||UDP-glycosyltransferase family, conserved site
1	88138699	88138999	ENSMUSG00000054545	1e-10	+	88138699	88138999	0	1	300,	0	-10	-8.88	24	Ugt1a6a	UDP-glycosyltransferase family, conserved site||UDP-glucuronosyl/UDP-glucosyltransferase
1	89143612	89143853	ENSMUSG00000036206	2.1e-05	+	89143612	89143853	0	1	241,	0	-4.68	-3.76	4.5	Sh3bp4	SH3 domain||ZU5 domain||SH3 domain-binding protein 4||SH3BP4, SH3 domain||SH3-like domain superfamily
1	89145585	89152208	ENSMUSG00000036206	2e-12	+	89145585	89152208	0	2	321,9,	0,6614	-11.7	-10.5	6.6	Sh3bp4	SH3 domain||ZU5 domain||SH3 domain-binding protein 4||SH3BP4, SH3 domain||SH3-like domain superfamily
1	89153184	89153693	ENSMUSG00000036206	1.6e-68	+	89153184	89153693	0	1	509,	0	-67.8	-65.7	17.4	Sh3bp4	SH3 domain||ZU5 domain||SH3 domain-binding protein 4||SH3BP4, SH3 domain||SH3-like domain superfamily
1	89889077	89889257	ENSMUSG00000055013	0.00017	+	89889077	89889257	0	1	180,	0	-3.77	-2.9	13.5	Agap1	Ankyrin repeat||Ankyrin repeat-containing domain superfamily||Small GTPase superfamily, Ras type||Arf GTPase activating protein||Pleckstrin homology domain||PH-like domain superfamily||Ankyrin repeat-containing domain||ARFGAP/RecO-like zinc finger||P-loop containing nucleoside triphosphate hydrolase||Small GTPase superfamily
1	89890455	89890576	ENSMUSG00000055013	5e-05	+	89890455	89890576	0	1	121,	0	-4.3	-3.4	16.5	Agap1	Ankyrin repeat||Ankyrin repeat-containing domain superfamily||Small GTPase superfamily, Ras type||Arf GTPase activating protein||Pleckstrin homology domain||PH-like domain superfamily||Ankyrin repeat-containing domain||ARFGAP/RecO-like zinc finger||P-loop containing nucleoside triphosphate hydrolase||Small GTPase superfamily
1	90213821	90214360	ENSMUSG00000044337	3.2e-11	+	90213821	90214360	0	1	539,	0	-10.5	-9.31	2.29	Ackr3	-||Atypical chemokine receptor 3||G protein-coupled receptor, rhodopsin-like||GPCR, rhodopsin-like, 7TM
1	90214658	90215077	ENSMUSG00000044337	1e-192	+	90214658	90215077	0	1	419,	0	-192	-189	8.66	Ackr3	-||Atypical chemokine receptor 3||G protein-coupled receptor, rhodopsin-like||GPCR, rhodopsin-like, 7TM
1	90215136	90215376	ENSMUSG00000044337	3.2e-27	+	90215136	90215376	0	1	240,	0	-26.5	-24.9	3.77	Ackr3	-||Atypical chemokine receptor 3||G protein-coupled receptor, rhodopsin-like||GPCR, rhodopsin-like, 7TM
1	90612385	90613102	ENSMUSG00000034432	6.3e-42	+	90612385	90613102	0	1	717,	0	-41.2	-39.4	4.01	Cops8	Winged helix-like DNA-binding domain superfamily||CSN8/PSMD8/EIF3K||COP9 signalosome, subunit CSN8||-
1	91114949	91115250	ENSMUSG00000026305	2.8e-06	+	91114949	91115250	0	1	301,	0	-5.56	-4.59	7.12	Lrrfip1	Leucine-rich repeat flightless-interacting protein 1/2
1	91115458	91115639	ENSMUSG00000026305	0.00037	+	91115458	91115639	0	1	181,	0	-3.43	-2.58	2.87	Lrrfip1	Leucine-rich repeat flightless-interacting protein 1/2
1	91115967	91116058	ENSMUSG00000026305	0.00059	+	91115967	91116058	0	1	91,	0	-3.23	-2.4	4.87	Lrrfip1	Leucine-rich repeat flightless-interacting protein 1/2
1	91128224	91128675	ENSMUSG00000026305	4.6e-07	+	91128224	91128675	0	1	451,	0	-6.34	-5.33	13.1	Lrrfip1	Leucine-rich repeat flightless-interacting protein 1/2
1	91285481	91285902	ENSMUSG00000034343	3.2e-82	+	91285481	91285902	0	1	421,	0	-81.5	-79.4	8.78	Ube2f	Ubiquitin-conjugating enzyme/RWD-like||Ubiquitin-conjugating enzyme E2||Ubiquitin-conjugating enzyme, active site
1	91286290	91286411	ENSMUSG00000034343	0.00016	+	91286290	91286411	0	1	121,	0	-3.79	-2.92	5.43	Ube2f	Ubiquitin-conjugating enzyme/RWD-like||Ubiquitin-conjugating enzyme E2||Ubiquitin-conjugating enzyme, active site
1	91320535	91320746	ENSMUSG00000026307	1.8e-06	+	91320535	91320746	0	1	211,	0	-5.74	-4.76	6.3	Scly	Pyridoxal phosphate-dependent transferase, major region, subdomain 1||Pyridoxal phosphate-dependent transferase||Cysteine desulfurase||Pyridoxal phosphate-dependent transferase, subdomain 2||Aminotransferase class V domain||-
1	91501051	91501382	ENSMUSG00000034292	5e-15	+	91501051	91501382	0	1	331,	0	-14.3	-13	9.74	Traf3ip1	TRAF3-interacting protein 1
1	91546961	91547052	ENSMUSG00000026311	6.5e-05	+	91546961	91547052	0	1	91,	0	-4.19	-3.29	9.37	Asb1	SOCS box domain||Ankyrin repeat-containing domain superfamily||Ankyrin repeat and SOCS box protein 1, SOCS box domain||-||Ankyrin repeat-containing domain||SOCS box-like domain superfamily||Ankyrin repeat
1	91554892	91555132	ENSMUSG00000026311	1.1e-06	+	91554892	91555132	0	1	240,	0	-5.94	-4.96	5.75	Asb1	SOCS box domain||Ankyrin repeat-containing domain superfamily||Ankyrin repeat and SOCS box protein 1, SOCS box domain||-||Ankyrin repeat-containing domain||SOCS box-like domain superfamily||Ankyrin repeat
1	92858439	92858590	ENSMUSG00000034220	0.00022	+	92858439	92858590	0	1	151,	0	-3.66	-2.8	6	Gpc1	Glypican||Glypican, conserved site||Glypican-1
1	92907807	92908137	ENSMUSG00000047067	4.3e-09	+	92907807	92908137	0	1	330,	0	-8.37	-7.28	2.95	Dusp28	Dual specificity phosphatase||Protein-tyrosine phosphatase-like||Dual specificity protein phosphatase domain||Tyrosine specific protein phosphatases domain||Dual specificity phosphatase, catalytic domain
1	92910812	92911171	ENSMUSG00000026269	4e-36	+	92910812	92911171	0	1	359,	0	-35.4	-33.8	55.8	Rnpepl1	Peptidase M1, leukotriene A4 hydrolase/aminopeptidase C-terminal||Aminopeptidase RNPEPL1||Peptidase M1, alanine aminopeptidase/leukotriene A4 hydrolase||Peptidase M1, membrane alanine aminopeptidase, N-terminal||-||Leukotriene A4 hydrolase-like||Armadillo-type fold
1	92919616	92920483	ENSMUSG00000026269	1e-161	+	92919616	92920483	0	1	867,	0	-161	-159	6.5	Rnpepl1	Peptidase M1, leukotriene A4 hydrolase/aminopeptidase C-terminal||Aminopeptidase RNPEPL1||Peptidase M1, alanine aminopeptidase/leukotriene A4 hydrolase||Peptidase M1, membrane alanine aminopeptidase, N-terminal||-||Leukotriene A4 hydrolase-like||Armadillo-type fold
1	92984538	92984719	ENSMUSG00000026271	8.5e-05	+	92984538	92984719	0	1	181,	0	-4.07	-3.19	15.7	Gpr35	G protein-coupled receptor, rhodopsin-like||GPCR, rhodopsin-like, 7TM||-
1	93296514	93297053	ENSMUSG00000047793	1.6e-13	+	93296514	93297053	0	1	539,	0	-12.8	-11.6	24	Sned1	EGF-like calcium-binding, conserved site||Sushi/SCR/CCP domain||Fibronectin type III superfamily||EGF-like domain||Growth factor receptor cysteine-rich domain superfamily||Fibronectin type III||Sushi/SCR/CCP superfamily||EGF-like, conserved site||NIDO domain||EGF-type aspartate/asparagine hydroxylation site||Immunoglobulin-like fold||EGF-like calcium-binding domain
1	93298250	93298460	ENSMUSG00000047793	0.00014	+	93298250	93298460	0	1	210,	0	-3.84	-2.97	2.94	Sned1	EGF-like calcium-binding, conserved site||Sushi/SCR/CCP domain||Fibronectin type III superfamily||EGF-like domain||Growth factor receptor cysteine-rich domain superfamily||Fibronectin type III||Sushi/SCR/CCP superfamily||EGF-like, conserved site||NIDO domain||EGF-type aspartate/asparagine hydroxylation site||Immunoglobulin-like fold||EGF-like calcium-binding domain
1	93365812	93365993	ENSMUSG00000026275	0.00038	+	93365812	93365993	0	1	181,	0	-3.42	-2.57	7.49	Ppp1r7	Leucine-rich repeat, typical subtype||-||Leucine-rich repeat||Leucine-rich repeat domain superfamily||Leucine rich repeat 4||U2A'/phosphoprotein 32 family A, C-terminal
1	93366202	93366293	ENSMUSG00000026275	2.5e-05	+	93366202	93366293	0	1	91,	0	-4.6	-3.68	4.12	Ppp1r7	Leucine-rich repeat, typical subtype||-||Leucine-rich repeat||Leucine-rich repeat domain superfamily||Leucine rich repeat 4||U2A'/phosphoprotein 32 family A, C-terminal
1	93621257	93621587	ENSMUSG00000034066	3.2e-19	+	93621257	93621587	0	1	330,	0	-18.5	-17.1	10.7	Farp2	Ubiquitin-like domain superfamily||FERM domain||Dbl homology (DH) domain||FERM central domain||FERM/acyl-CoA-binding protein superfamily||FERM conserved site||FERM, N-terminal||Band 4.1 domain||Dbl homology (DH) domain superfamily||Ezrin/radixin/moesin-like||FERM adjacent (FA)||FERM, C-terminal PH-like domain||FERM superfamily, second domain||PH-like domain superfamily||Pleckstrin homology domain
1	93750625	93751013	ENSMUSG00000101952	3.2e-17	+	93750625	93751013	0	1	388,	0	-16.5	-15.2	5.91	--	--
1	93787760	93788061	ENSMUSG00000026280	1.6e-40	+	93787760	93788061	0	1	301,	0	-39.8	-38	5.84	Atg4b	Peptidase C54||-||Cysteine protease ATG4B, metazoa
1	93818389	93818750	ENSMUSG00000026283	5e-11	+	93818389	93818750	0	1	361,	0	-10.3	-9.11	7.6	Ing5	Zinc finger, PHD-type, conserved site||Inhibitor of growth protein 5||Inhibitor of growth protein, N-terminal histone-binding||Zinc finger, PHD-type||Zinc finger, RING/FYVE/PHD-type||Zinc finger, FYVE/PHD-type||-||Zinc finger, PHD-finger
1	93818838	93819139	ENSMUSG00000026283	1.3e-17	+	93818838	93819139	0	1	301,	0	-16.9	-15.6	6.5	Ing5	Zinc finger, PHD-type, conserved site||Inhibitor of growth protein 5||Inhibitor of growth protein, N-terminal histone-binding||Zinc finger, PHD-type||Zinc finger, RING/FYVE/PHD-type||Zinc finger, FYVE/PHD-type||-||Zinc finger, PHD-finger
1	93851449	93851690	ENSMUSG00000073609	4.4e-07	+	93851449	93851690	0	1	241,	0	-6.36	-5.36	2.22	D2hgdh	Vanillyl-alcohol oxidase, C-terminal subdomain 2||FAD-binding, type 2, subdomain 1||FAD-binding, type 2||CO dehydrogenase flavoprotein-like, FAD-binding, subdomain 2||-||FAD-linked oxidase-like, C-terminal||FAD-linked oxidase, C-terminal||FAD linked oxidase, N-terminal||FAD-binding, type 2-like superfamily
1	98457886	98458065	ENSMUSG00000089791	4.6e-08	+	98457886	98458065	0	1	179,	0	-7.34	-6.3	3.37	--	--
1	105356508	105356716	ENSMUSG00000097482	4.1e-09	+	105356508	105356716	0	1	208,	0	-8.39	-7.31	10.1	--	--
1	105357099	105357218	ENSMUSG00000097482	0.0078	+	105357099	105357218	0	1	119,	0	-2.11	-1.4	8.99	--	--
1	105827336	105827577	ENSMUSG00000026321	0.00023	+	105827336	105827577	0	1	241,	0	-3.63	-2.77	14.2	Tnfrsf11a	Tumour necrosis factor receptor 11A||Tumour necrosis factor receptor 11||Tumor necrosis factor receptor 11A, N-terminal||TNFR/NGFR cysteine-rich region
1	105990465	105990646	ENSMUSG00000038866	0.00065	+	105990465	105990646	0	1	181,	0	-3.19	-2.37	12.7	Zcchc2	Zinc finger, CCHC-type superfamily||-||Zinc finger, CCHC-type||PX domain superfamily
1	105990705	105991215	ENSMUSG00000038866	1.6e-12	+	105990705	105991215	0	1	510,	0	-11.8	-10.6	18.7	Zcchc2	Zinc finger, CCHC-type superfamily||-||Zinc finger, CCHC-type||PX domain superfamily
1	105991424	105991605	ENSMUSG00000038866	1.1e-09	+	105991424	105991605	0	1	181,	0	-8.95	-7.85	4.61	Zcchc2	Zinc finger, CCHC-type superfamily||-||Zinc finger, CCHC-type||PX domain superfamily
1	106030087	106031407	ENSMUSG00000038866	3.2e-64	+	106030087	106031407	0	1	1320,	0	-63.5	-61.5	11.2	Zcchc2	Zinc finger, CCHC-type superfamily||-||Zinc finger, CCHC-type||PX domain superfamily
1	106032694	106032905	ENSMUSG00000038866	1.9e-08	+	106032694	106032905	0	1	211,	0	-7.71	-6.65	4	Zcchc2	Zinc finger, CCHC-type superfamily||-||Zinc finger, CCHC-type||PX domain superfamily
1	106033384	106033594	ENSMUSG00000038866	3.5e-08	+	106033384	106033594	0	1	210,	0	-7.45	-6.41	3.79	Zcchc2	Zinc finger, CCHC-type superfamily||-||Zinc finger, CCHC-type||PX domain superfamily
1	106172767	106172917	ENSMUSG00000044340	7.6e-06	+	106172767	106172917	0	1	150,	0	-5.12	-4.17	4.4	Phlpp1	Pleckstrin homology domain||PPM-type phosphatase domain superfamily||PH-like domain superfamily||Leucine-rich repeat domain superfamily||Leucine-rich repeat||Leucine-rich repeat, typical subtype||PPM-type phosphatase domain
1	106392487	106392727	ENSMUSG00000044340	1e-19	+	106392487	106392727	0	1	240,	0	-19	-17.6	6.25	Phlpp1	Pleckstrin homology domain||PPM-type phosphatase domain superfamily||PH-like domain superfamily||Leucine-rich repeat domain superfamily||Leucine-rich repeat||Leucine-rich repeat, typical subtype||PPM-type phosphatase domain
1	106392785	106393025	ENSMUSG00000044340	3.1e-07	+	106392785	106393025	0	1	240,	0	-6.51	-5.5	2.93	Phlpp1	Pleckstrin homology domain||PPM-type phosphatase domain superfamily||PH-like domain superfamily||Leucine-rich repeat domain superfamily||Leucine-rich repeat||Leucine-rich repeat, typical subtype||PPM-type phosphatase domain
1	106393084	106393503	ENSMUSG00000044340	5e-78	+	106393084	106393503	0	1	419,	0	-77.3	-75.2	11.3	Phlpp1	Pleckstrin homology domain||PPM-type phosphatase domain superfamily||PH-like domain superfamily||Leucine-rich repeat domain superfamily||Leucine-rich repeat||Leucine-rich repeat, typical subtype||PPM-type phosphatase domain
1	107607397	107607518	ENSMUSG00000026315	0.0048	+	107607397	107607518	0	1	121,	0	-2.32	-1.59	9.74	Serpinb8	Serpin superfamily||-||Serpin, conserved site||Serpin B9/maspin||Serpin family||Serpin domain
1	118332839	118333108	ENSMUSG00000026377	7.9e-28	+	118332839	118333108	0	1	269,	0	-27.1	-25.6	9.48	Nifk	RNA-binding domain superfamily||RNA recognition motif domain||MKI67 FHA domain-interacting nucleolar phosphoprotein, FHA Ki67 binding
1	118419574	118419725	ENSMUSG00000064302	0.00014	+	118419574	118419725	0	1	151,	0	-3.85	-2.98	15	Clasp1	HEAT, type 2||TOG domain||Armadillo-like helical||Armadillo-type fold||-||CLASP N-terminal domain||CLIP-associating protein 1
1	118608662	118609023	ENSMUSG00000064302	2.5e-65	+	118608662	118609023	0	1	361,	0	-64.6	-62.6	15	Clasp1	HEAT, type 2||TOG domain||Armadillo-like helical||Armadillo-type fold||-||CLASP N-terminal domain||CLIP-associating protein 1
1	118609081	118609292	ENSMUSG00000064302	2.8e-08	+	118609081	118609292	0	1	211,	0	-7.56	-6.51	3.51	Clasp1	HEAT, type 2||TOG domain||Armadillo-like helical||Armadillo-type fold||-||CLASP N-terminal domain||CLIP-associating protein 1
1	119527021	119527229	ENSMUSG00000098923	1.3e-12	+	119527021	119527229	0	1	208,	0	-11.9	-10.7	6.45	Tmem185b	Transmembrane Fragile-X-F-associated protein
1	120007041	120007190	ENSMUSG00000026387	5.1e-06	+	120007041	120007190	0	1	149,	0	-5.29	-4.33	5.1	Sctr	GPCR, family 2, secretin-like||GPCR family 2, extracellular hormone receptor domain superfamily||GPCR, family 2, secretin receptor||GPCR, family 2, secretin-like, conserved site||GPCR, family 2, extracellular hormone receptor domain||GPCR, family 2-like
1	120607037	120607426	ENSMUSG00000058665	2.8e-07	+	120607037	120607426	0	1	389,	0	-6.56	-5.55	24	En1	Homeobox domain, metazoa||Homeobox, conserved site||Homeobox domain||Homeobox engrailed, C-terminal||Homeobox-like domain superfamily||Homeobox engrailed-type, conserved site||Homeobox domain engrailed
1	121499474	121501517	ENSMUSG00000026339	7.9e-08	+	121499474	121501517	0	2	3,328,	0,1715	-7.1	-6.07	9.74	Ccdc93	Coiled-coil domain of unkwon function DUF2037
1	125595073	125595313	ENSMUSG00000026342	1e-14	+	125595073	125595313	0	1	240,	0	-14	-12.7	3.6	Slc35f5	EamA domain||-
1	127482622	127482952	ENSMUSG00000036155	6.3e-24	+	127482622	127482952	0	1	330,	0	-23.2	-21.8	77.2	Mgat5	Glycosyltransferase family 18||Domain of unknown function DUF4525
1	127483011	127483101	ENSMUSG00000036155	0.0018	+	127483011	127483101	0	1	90,	0	-2.75	-1.97	11.2	Mgat5	Glycosyltransferase family 18||Domain of unknown function DUF4525
1	127802307	127803057	ENSMUSG00000026349	2e-43	+	127802307	127803057	0	1	750,	0	-42.7	-40.9	8.8	Ccnt2	Cyclin-T2||Cyclin-like superfamily||Cyclin, N-terminal||Cyclin-like
1	127803266	127803866	ENSMUSG00000026349	1e-156	+	127803266	127803866	0	1	600,	0	-156	-154	17.4	Ccnt2	Cyclin-T2||Cyclin-like superfamily||Cyclin, N-terminal||Cyclin-like
1	127930744	127931014	ENSMUSG00000036104	2e-16	+	127930744	127931014	0	1	270,	0	-15.7	-14.4	3.64	Rab3gap1	Rab3 GTPase-activating protein catalytic subunit
1	127942430	127942790	ENSMUSG00000036104	6.3e-19	+	127942430	127942790	0	1	360,	0	-18.2	-16.8	4.12	Rab3gap1	Rab3 GTPase-activating protein catalytic subunit
1	128236685	128237016	ENSMUSG00000056211	4e-19	+	128236685	128237016	0	1	331,	0	-18.4	-17	5.14	R3hdm1	R3H domain superfamily||R3H domain||SUZ domain||-
1	128244112	128244363	ENSMUSG00000026353	3.2e-11	+	128244112	128244363	0	2	8,202,	0,49	-10.5	-9.36	4.02	Ubxn4	-||Ubiquitin-like domain superfamily||UBX domain||Thioredoxin-like superfamily
1	128260843	128262957	ENSMUSG00000026353	4e-14	+	128260843	128262957	0	2	45,165,	0,1949	-13.4	-12.2	3.8	Ubxn4	-||Ubiquitin-like domain superfamily||UBX domain||Thioredoxin-like superfamily
1	128274917	128277168	ENSMUSG00000026353	2e-33	+	128274917	128277168	0	2	87,212,	0,2039	-32.7	-31	4.22	Ubxn4	-||Ubiquitin-like domain superfamily||UBX domain||Thioredoxin-like superfamily
1	130718828	130718978	ENSMUSG00000046404	0.00028	+	130718828	130718978	0	1	150,	0	-3.56	-2.71	11.2	Yod1	Ubiquitin-like domain superfamily||OTU domain||Zinc finger C2H2-type
1	130719366	130719755	ENSMUSG00000046404	2.1e-06	+	130719366	130719755	0	1	389,	0	-5.68	-4.71	21	Yod1	Ubiquitin-like domain superfamily||OTU domain||Zinc finger C2H2-type
1	130743309	130743489	ENSMUSG00000042510	0.00033	+	130743309	130743489	0	1	180,	0	-3.48	-2.64	6.75	AA986860	Specifically androgen-regulated gene protein
1	130743577	130743846	ENSMUSG00000042510	1e-07	+	130743577	130743846	0	1	269,	0	-7	-5.96	23.2	AA986860	Specifically androgen-regulated gene protein
1	130744114	130744294	ENSMUSG00000042510	0.00027	+	130744114	130744294	0	1	180,	0	-3.57	-2.71	11.2	AA986860	Specifically androgen-regulated gene protein
1	131179638	131179909	ENSMUSG00000026427	1.3e-06	+	131179638	131179909	0	1	271,	0	-5.88	-4.89	21.7	Eif2d	PUA-like superfamily||-||PUA domain superfamily||PUA domain||SUI1 domain||SWIB/MDM2 domain superfamily||SUI1 domain superfamily
1	131711919	131712874	ENSMUSG00000052688	7.9e-18	+	131711919	131712874	0	1	955,	0	-17.1	-15.7	57.7	Rab7b	P-loop containing nucleoside triphosphate hydrolase||Small GTP-binding protein domain||Small GTPase superfamily
1	131713052	131713292	ENSMUSG00000052688	7.6e-07	+	131713052	131713292	0	1	240,	0	-6.12	-5.12	12.7	Rab7b	P-loop containing nucleoside triphosphate hydrolase||Small GTP-binding protein domain||Small GTPase superfamily
1	131816000	131816838	ENSMUSG00000042251	7.9e-40	+	131816000	131816838	0	1	838,	0	-39.1	-37.4	7.9	Pm20d1	Peptidase M20||Peptidase M20, dimerisation domain||Bacterial exopeptidase dimerisation domain
1	131817525	131817646	ENSMUSG00000042251	5e-07	+	131817525	131817646	0	1	121,	0	-6.3	-5.3	2.72	Pm20d1	Peptidase M20||Peptidase M20, dimerisation domain||Bacterial exopeptidase dimerisation domain
1	131830026	131830356	ENSMUSG00000013275	2e-15	+	131830026	131830356	0	1	330,	0	-14.7	-13.4	7.22	Slc41a1	SLC41 divalent cation transporters, integral membrane domain||SLC41 divalent cation transporters, integral membrane domain superfamily
1	131830565	131830955	ENSMUSG00000013275	1.3e-07	+	131830565	131830955	0	1	390,	0	-6.9	-5.87	3.06	Slc41a1	SLC41 divalent cation transporters, integral membrane domain||SLC41 divalent cation transporters, integral membrane domain superfamily
1	131846648	131846829	ENSMUSG00000013275	0.00028	+	131846648	131846829	0	1	181,	0	-3.55	-2.7	2.07	Slc41a1	SLC41 divalent cation transporters, integral membrane domain||SLC41 divalent cation transporters, integral membrane domain superfamily
1	131929630	131929781	ENSMUSG00000026434	0.00031	+	131929630	131929781	0	1	151,	0	-3.51	-2.66	2.65	Nucks1	Nuclear ubiquitous casein and cyclin-dependent kinase substrate 1
1	132014590	132019370	ENSMUSG00000026436	4e-82	+	132014590	132019370	0	3	8,870,21,	0,3002,4759	-81.4	-79.3	16.1	Elk4	-||Winged helix DNA-binding domain superfamily||Winged helix-like DNA-binding domain superfamily||Ets domain
1	132023575	132023845	ENSMUSG00000026436	1e-15	+	132023575	132023845	0	1	270,	0	-15	-13.7	5.56	Elk4	-||Winged helix DNA-binding domain superfamily||Winged helix-like DNA-binding domain superfamily||Ets domain
1	132032162	132032253	ENSMUSG00000026436	0.00037	+	132032162	132032253	0	1	91,	0	-3.43	-2.58	1.76	Elk4	-||Winged helix DNA-binding domain superfamily||Winged helix-like DNA-binding domain superfamily||Ets domain
1	132332141	132332261	ENSMUSG00000009772	0.00039	+	132332141	132332261	0	1	120,	0	-3.41	-2.57	13.5	Nuak2	Protein kinase, ATP binding site||Protein kinase-like domain superfamily||Protein kinase domain||Serine/threonine-protein kinase, active site
1	132434200	132434411	ENSMUSG00000042046	3.6e-05	+	132434200	132434411	0	1	211,	0	-4.44	-3.53	3.9	Dstyk	-||Serine/threonine-protein kinase, active site||Protein kinase domain||Protein kinase-like domain superfamily||Serine-threonine/tyrosine-protein kinase, catalytic domain||Protein kinase, ATP binding site
1	132449443	132449774	ENSMUSG00000042046	1.3e-11	+	132449443	132449774	0	1	331,	0	-10.9	-9.77	3.99	Dstyk	-||Serine/threonine-protein kinase, active site||Protein kinase domain||Protein kinase-like domain superfamily||Serine-threonine/tyrosine-protein kinase, catalytic domain||Protein kinase, ATP binding site
1	132503918	132504279	ENSMUSG00000026439	3.2e-18	+	132503918	132504279	0	1	361,	0	-17.5	-16.1	4.66	Rbbp5	WD40/YVTN repeat-like-containing domain superfamily||WD40 repeat||WD40-repeat-containing domain superfamily||WD40-repeat-containing domain
1	132504548	132504729	ENSMUSG00000026439	1.6e-15	+	132504548	132504729	0	1	181,	0	-14.8	-13.5	4.74	Rbbp5	WD40/YVTN repeat-like-containing domain superfamily||WD40 repeat||WD40-repeat-containing domain superfamily||WD40-repeat-containing domain
1	132507867	132508105	ENSMUSG00000048174	2.2e-06	+	132507867	132508105	0	1	238,	0	-5.65	-4.68	21	Tmem81	-
1	133066388	133066659	ENSMUSG00000026447	6.9e-05	+	133066388	133066659	0	1	271,	0	-4.16	-3.27	7	Pik3c2b	C2 domain||Phosphatidylinositol 3/4-kinase, conserved site||Phosphatidylinositol 3-/4-kinase, catalytic domain||Phox homologous domain||C2 domain superfamily||PX domain superfamily||Phosphatidylinositol 3-kinase Ras-binding (PI3K RBD) domain||Ubiquitin-like domain superfamily||Armadillo-type fold||Protein kinase-like domain superfamily||Phosphoinositide 3-kinase, accessory (PIK) domain||Phosphati…
1	133066837	133067198	ENSMUSG00000026447	1.2e-06	+	133066837	133067198	0	1	361,	0	-5.93	-4.95	8.99	Pik3c2b	C2 domain||Phosphatidylinositol 3/4-kinase, conserved site||Phosphatidylinositol 3-/4-kinase, catalytic domain||Phox homologous domain||C2 domain superfamily||PX domain superfamily||Phosphatidylinositol 3-kinase Ras-binding (PI3K RBD) domain||Ubiquitin-like domain superfamily||Armadillo-type fold||Protein kinase-like domain superfamily||Phosphoinositide 3-kinase, accessory (PIK) domain||Phosphati…
1	133132069	133132519	ENSMUSG00000046062	1e-60	+	133132069	133132519	0	1	450,	0	-60	-58	6.03	Ppp1r15b	Protein phosphatase 1, regulatory subunit 15A/B, C-terminal||Protein phosphatase 1, regulatory subunit 15B, N-terminal
1	133132697	133133476	ENSMUSG00000046062	1e-128	+	133132697	133133476	0	1	779,	0	-128	-126	7.91	Ppp1r15b	Protein phosphatase 1, regulatory subunit 15A/B, C-terminal||Protein phosphatase 1, regulatory subunit 15B, N-terminal
1	133136671	133137001	ENSMUSG00000046062	1e-107	+	133136671	133137001	0	1	330,	0	-107	-104	6.31	Ppp1r15b	Protein phosphatase 1, regulatory subunit 15A/B, C-terminal||Protein phosphatase 1, regulatory subunit 15B, N-terminal
1	133139363	133139454	ENSMUSG00000046062	0.0046	+	133139363	133139454	0	1	91,	0	-2.34	-1.6	1.38	Ppp1r15b	Protein phosphatase 1, regulatory subunit 15A/B, C-terminal||Protein phosphatase 1, regulatory subunit 15B, N-terminal
1	133913804	133914822	ENSMUSG00000090208	0	+	133913804	133914822	0	2	25,350,	0,668	-353	-Inf	6.44	--	--
1	134490087	134490208	ENSMUSG00000026455	5.1e-07	+	134490087	134490208	0	1	121,	0	-6.29	-5.29	3.69	Klhl12	Galactose oxidase, beta-propeller||Galactose oxidase/kelch, beta-propeller||Kelch repeat type 1||BTB/Kelch-associated||BTB/POZ domain||SKP1/BTB/POZ domain superfamily||Kelch-type beta propeller||BTB-kelch protein
1	134506122	134506629	ENSMUSG00000042229	1e-125	+	134506122	134506629	0	1	507,	0	-125	-123	20.7	Rabif	Mss4||Mss4-like superfamily
1	134507462	134507821	ENSMUSG00000042229	7.6e-08	+	134507462	134507821	0	1	359,	0	-7.12	-6.08	3	Rabif	Mss4||Mss4-like superfamily
1	134630486	134630727	ENSMUSG00000042207	2.5e-10	+	134630486	134630727	0	1	241,	0	-9.61	-8.49	2.92	Kdm5b	Zinc finger, PHD-finger||Zinc finger, RING/FYVE/PHD-type||Zinc finger, FYVE/PHD-type||JmjN domain||Zinc finger, PHD-type||Lysine-specific demethylase-like domain||ARID DNA-binding domain||Zinc finger, C5HC2-type||ARID DNA-binding domain superfamily||JmjC domain||Zinc finger, PHD-type, conserved site
1	134631235	134631626	ENSMUSG00000042207	3.2e-32	+	134631235	134631626	0	1	391,	0	-31.5	-29.9	33.7	Kdm5b	Zinc finger, PHD-finger||Zinc finger, RING/FYVE/PHD-type||Zinc finger, FYVE/PHD-type||JmjN domain||Zinc finger, PHD-type||Lysine-specific demethylase-like domain||ARID DNA-binding domain||Zinc finger, C5HC2-type||ARID DNA-binding domain superfamily||JmjC domain||Zinc finger, PHD-type, conserved site
1	135146823	135147033	ENSMUSG00000026426	5e-14	+	135146823	135147033	0	1	210,	0	-13.3	-12.1	24.7	Arl8a	Small GTPase superfamily, ARF/SAR type||Small GTPase superfamily, ARF type||Small GTP-binding protein domain||P-loop containing nucleoside triphosphate hydrolase
1	135232082	135232171	ENSMUSG00000079139	0.00079	+	135232082	135232171	0	1	89,	0	-3.1	-2.29	1.61	--	--
1	135363683	135363894	ENSMUSG00000048096	3e-05	+	135363683	135363894	0	1	211,	0	-4.52	-3.61	17.2	Lmod1	Leiomodin-1||Tropomodulin||Leucine-rich repeat domain superfamily||WH2 domain
1	135364042	135364133	ENSMUSG00000048096	0.00071	+	135364042	135364133	0	1	91,	0	-3.15	-2.33	12	Lmod1	Leiomodin-1||Tropomodulin||Leucine-rich repeat domain superfamily||WH2 domain
1	135364790	135365030	ENSMUSG00000048096	4.7e-07	+	135364790	135365030	0	1	240,	0	-6.33	-5.33	23.2	Lmod1	Leiomodin-1||Tropomodulin||Leucine-rich repeat domain superfamily||WH2 domain
1	135751105	135751314	ENSMUSG00000026421	4e-14	+	135751105	135751314	0	1	209,	0	-13.4	-12.1	2.08	Csrp1	Zinc finger, LIM-type
1	135752053	135752143	ENSMUSG00000026421	0.00072	+	135752053	135752143	0	1	90,	0	-3.14	-2.32	2.7	Csrp1	Zinc finger, LIM-type
1	135766118	135766299	ENSMUSG00000041801	4e-34	+	135766118	135766299	0	1	181,	0	-33.4	-31.7	3.68	Phlda3	Pleckstrin homology domain||PH-like domain superfamily
1	135766687	135769046	ENSMUSG00000041801	0	+	135766687	135769046	0	3	207,124,569,	0,446,1790	-1530	-Inf	8.86	Phlda3	Pleckstrin homology domain||PH-like domain superfamily
1	136176919	136177130	ENSMUSG00000041642	9.1e-06	+	136176919	136177130	0	1	211,	0	-5.04	-4.1	18	Kif21b	Kinesin motor domain||WD40 repeat, conserved site||WD40-repeat-containing domain||Six-bladed beta-propeller, TolB-like||-||Kinesin-like protein||WD40 repeat||WD40-repeat-containing domain superfamily||P-loop containing nucleoside triphosphate hydrolase||Kinesin motor domain superfamily||WD40/YVTN repeat-like-containing domain superfamily||Kinesin motor domain, conserved site
1	136416786	136417473	ENSMUSG00000026404	1.6e-18	+	136416786	136417473	0	1	687,	0	-17.8	-16.5	9.74	Ddx59	Helicase superfamily 1/2, ATP-binding domain||RNA helicase, DEAD-box type, Q motif||P-loop containing nucleoside triphosphate hydrolase||DEAD/DEAH box helicase domain||Zinc finger, HIT-type||Helicase, C-terminal
1	136439829	136440069	ENSMUSG00000026404	6.3e-10	+	136439829	136440069	0	1	240,	0	-9.2	-8.09	3.91	Ddx59	Helicase superfamily 1/2, ATP-binding domain||RNA helicase, DEAD-box type, Q motif||P-loop containing nucleoside triphosphate hydrolase||DEAD/DEAH box helicase domain||Zinc finger, HIT-type||Helicase, C-terminal
1	136625475	136625626	ENSMUSG00000041483	3.2e-05	+	136625475	136625626	0	1	151,	0	-4.49	-3.58	3.6	Zfp281	Zinc finger C2H2-type||Zinc finger C2H2 superfamily
1	136625804	136625985	ENSMUSG00000041483	6.5e-06	+	136625804	136625985	0	1	181,	0	-5.19	-4.24	5.25	Zfp281	Zinc finger C2H2-type||Zinc finger C2H2 superfamily
1	136626193	136626732	ENSMUSG00000041483	1.6e-12	+	136626193	136626732	0	1	539,	0	-11.8	-10.6	18	Zfp281	Zinc finger C2H2-type||Zinc finger C2H2 superfamily
1	136626971	136627091	ENSMUSG00000041483	0.00089	+	136626971	136627091	0	1	120,	0	-3.05	-2.24	4.68	Zfp281	Zinc finger C2H2-type||Zinc finger C2H2 superfamily
1	136627210	136627301	ENSMUSG00000041483	0.0032	+	136627210	136627301	0	1	91,	0	-2.49	-1.74	3	Zfp281	Zinc finger C2H2-type||Zinc finger C2H2 superfamily
1	136627509	136627989	ENSMUSG00000041483	2.5e-23	+	136627509	136627989	0	1	480,	0	-22.6	-21.1	39.7	Zfp281	Zinc finger C2H2-type||Zinc finger C2H2 superfamily
1	139170170	139170261	ENSMUSG00000056268	0.00044	+	139170170	139170261	0	1	91,	0	-3.36	-2.52	7.87	Dennd1b	cDENN domain||-||dDENN domain||Tripartite DENN domain||uDENN domain
1	139423672	139429191	ENSMUSG00000033964	1e-10	+	139423672	139429191	0	2	595,66,	0,5453	-9.99	-8.86	21.7	Zbtb41	BTB/POZ domain||Zinc finger C2H2-type||Zinc finger, RING/FYVE/PHD-type||Zinc finger C2H2 superfamily||-||SKP1/BTB/POZ domain superfamily
1	139447005	139447546	ENSMUSG00000033964	1.3e-25	+	139447005	139447546	0	1	541,	0	-24.9	-23.4	12.3	Zbtb41	BTB/POZ domain||Zinc finger C2H2-type||Zinc finger, RING/FYVE/PHD-type||Zinc finger C2H2 superfamily||-||SKP1/BTB/POZ domain superfamily
1	143640723	143646016	ENSMUSG00000033849	4e-42	+	143640723	143646016	0	2	619,11,	0,5282	-41.4	-39.7	7.24	B3galt2	Glycosyl transferase, family 31
1	143646135	143647095	ENSMUSG00000033849	1.3e-70	+	143646135	143647095	0	1	960,	0	-69.9	-67.9	13.2	B3galt2	Glycosyl transferase, family 31
1	143647303	143647424	ENSMUSG00000033849	3.3e-05	+	143647303	143647424	0	1	121,	0	-4.48	-3.57	2.5	B3galt2	Glycosyl transferase, family 31
1	143739661	143740428	ENSMUSG00000018196	6.3e-06	+	143739661	143740428	0	2	97,54,	0,713	-5.2	-4.25	19.5	Glrx2	Glutaredoxin subgroup||Glutaredoxin, eukaryotic/virial||Thioredoxin-like superfamily||-||Glutaredoxin
1	143746562	143746802	ENSMUSG00000018196	6.6e-09	+	143746562	143746802	0	1	240,	0	-8.18	-7.1	2.31	Glrx2	Glutaredoxin subgroup||Glutaredoxin, eukaryotic/virial||Thioredoxin-like superfamily||-||Glutaredoxin
1	143806690	143806930	ENSMUSG00000018189	1.9e-06	+	143806690	143806930	0	1	240,	0	-5.73	-4.75	2.69	Uchl5	Ubiquitinyl hydrolase-L5||Peptidase C12, ubiquitin carboxyl-terminal hydrolase superfamily||Ubiquitinyl hydrolase, UCH37 type||Peptidase C12, ubiquitin carboxyl-terminal hydrolase||-
1	150422558	150422649	ENSMUSG00000006005	0.00059	+	150422558	150422649	0	1	91,	0	-3.23	-2.4	4.87	Tpr	-||Nucleoprotein TPR/MLP1
1	150439168	150440258	ENSMUSG00000006005	5e-11	+	150439168	150440258	0	2	108,192,	0,898	-10.3	-9.12	3.36	Tpr	-||Nucleoprotein TPR/MLP1
1	151344745	151349575	ENSMUSG00000023150	2e-29	+	151344745	151349575	0	2	10,200,	0,4630	-28.7	-27.2	1.9	Ivns1abp	Kelch repeat type 1||Influenza virus NS1A-binding protein||-||BTB-kelch protein||Kelch-type beta propeller||SKP1/BTB/POZ domain superfamily||BTB/Kelch-associated||BTB/POZ domain
1	151355357	151355448	ENSMUSG00000023150	4.8e-06	+	151355357	151355448	0	1	91,	0	-5.32	-4.36	1.47	Ivns1abp	Kelch repeat type 1||Influenza virus NS1A-binding protein||-||BTB-kelch protein||Kelch-type beta propeller||SKP1/BTB/POZ domain superfamily||BTB/Kelch-associated||BTB/POZ domain
1	151717589	151717920	ENSMUSG00000026483	3e-10	+	151717589	151717920	0	1	331,	0	-9.53	-8.41	3.29	Fam129a	Niban-like||PH-like domain superfamily||-
1	151718638	151718789	ENSMUSG00000026483	4e-05	+	151718638	151718789	0	1	151,	0	-4.4	-3.49	3.05	Fam129a	Niban-like||PH-like domain superfamily||-
1	151818336	151819265	ENSMUSG00000043019	5e-81	+	151818336	151819265	0	1	929,	0	-80.3	-78.1	16.9	Edem3	EDEM3, PA domain||PA domain||Glycoside hydrolase family 47||Seven-hairpin glycosidases
1	152508542	152508932	ENSMUSG00000032649	6.3e-14	+	152508542	152508932	0	1	390,	0	-13.2	-11.9	22.5	Colgalt2	Glycosyl transferase, family 25||-||Nucleotide-diphospho-sugar transferases
1	152766601	152766752	ENSMUSG00000008475	4.3e-10	+	152766601	152766752	0	1	151,	0	-9.37	-8.25	3.94	Arpc5	Actin-related protein 2/3 complex subunit 5 superfamily||Actin-related protein 2/3 complex subunit 5
1	152775267	152775447	ENSMUSG00000008475	3.2e-11	+	152775267	152775447	0	1	180,	0	-10.5	-9.33	1.92	Arpc5	Actin-related protein 2/3 complex subunit 5 superfamily||Actin-related protein 2/3 complex subunit 5
1	153754818	153755088	ENSMUSG00000066800	1.8e-05	+	153754818	153755088	0	1	270,	0	-4.75	-3.82	18	Rnasel	PUB domain||Ankyrin repeat-containing domain||Ankyrin repeat||Protein kinase-like domain superfamily||Protein kinase domain||Ankyrin repeat-containing domain superfamily||KEN domain
1	153899925	153900036	ENSMUSG00000099227	1e-33	+	153899925	153900036	0	1	111,	0	-33	-31.3	2.24	--	--
1	153899943	153900670	ENSMUSG00000026473	1e-69	+	153899943	153900670	0	2	116,65,	0,662	-69	-67	2.56	Glul	Glutamine synthetase, catalytic domain||Glutamine synthetase, glycine-rich site||Glutamine synthetase, N-terminal domain superfamily||Glutamine synthetase/guanido kinase, catalytic domain||Glutamine synthetase, N-terminal conserved site||Glutamine synthetase, beta-Grasp domain
1	153907926	153908346	ENSMUSG00000026473	0	+	153907926	153908346	0	1	420,	0	-732	-Inf	3.07	Glul	Glutamine synthetase, catalytic domain||Glutamine synthetase, glycine-rich site||Glutamine synthetase, N-terminal domain superfamily||Glutamine synthetase/guanido kinase, catalytic domain||Glutamine synthetase, N-terminal conserved site||Glutamine synthetase, beta-Grasp domain
1	155202139	155202470	ENSMUSG00000026470	5e-88	+	155202139	155202470	0	1	331,	0	-87.3	-85.1	8.17	Stx6	-||SNARE||Syntaxin 6, N-terminal||Syntaxin/epimorphin, conserved site||Target SNARE coiled-coil homology domain
1	155202588	155202739	ENSMUSG00000026470	2.1e-07	+	155202588	155202739	0	1	151,	0	-6.68	-5.66	2.66	Stx6	-||SNARE||Syntaxin 6, N-terminal||Syntaxin/epimorphin, conserved site||Target SNARE coiled-coil homology domain
1	155558567	155558717	ENSMUSG00000033701	3.7e-08	+	155558567	155558717	0	1	150,	0	-7.43	-6.38	2.24	Acbd6	-||Ankyrin repeat-containing domain||Acyl-CoA binding protein superfamily||Ankyrin repeat||Ankyrin repeat-containing domain superfamily||Acyl-CoA-binding protein, ACBP||FERM/acyl-CoA-binding protein superfamily
1	156036264	156041049	ENSMUSG00000050565	4e-18	+	156036264	156041049	0	2	290,160,	0,4625	-17.4	-16	9.24	Tor1aip2	Lamina-associated polypeptide 1C||-
1	156051326	156051926	ENSMUSG00000050565	1e-174	+	156051326	156051926	0	1	600,	0	-174	-171	8.79	Tor1aip2	Lamina-associated polypeptide 1C||-
1	156061664	156062144	ENSMUSG00000050565	5e-22	+	156061664	156062144	0	1	480,	0	-21.3	-19.9	6.51	Tor1aip2	Lamina-associated polypeptide 1C||-
1	156064940	156065928	ENSMUSG00000050565	1e-100	+	156064940	156065928	0	1	988,	0	-100	-97.9	14.2	Tor1aip2	Lamina-associated polypeptide 1C||-
1	156066107	156066377	ENSMUSG00000050565	6.3e-19	+	156066107	156066377	0	1	270,	0	-18.2	-16.8	5.39	Tor1aip2	Lamina-associated polypeptide 1C||-
1	156524220	156524399	ENSMUSG00000101523	3.3e-06	+	156524220	156524399	0	1	179,	0	-5.48	-4.51	2.7	Gm10031	Protein kinase domain||Serine/threonine-protein kinase, active site||Protein kinase-like domain superfamily||Protein kinase, ATP binding site
1	156641348	156641829	ENSMUSG00000026596	1.6e-08	+	156641348	156641829	0	1	481,	0	-7.8	-6.74	13.5	Abl2	F-actin binding||Tyrosine-protein kinase, active site||Tyrosine-protein kinase, catalytic domain||Protein kinase-like domain superfamily||SH3 domain||Protein kinase domain||SH2 domain||Serine-threonine/tyrosine-protein kinase, catalytic domain||SH3-like domain superfamily||Tyrosine-protein kinase ABL, SH2 domain||SH2 domain superfamily||Protein kinase, ATP binding site
1	156641948	156642279	ENSMUSG00000026596	4.2e-08	+	156641948	156642279	0	1	331,	0	-7.38	-6.34	8.81	Abl2	F-actin binding||Tyrosine-protein kinase, active site||Tyrosine-protein kinase, catalytic domain||Protein kinase-like domain superfamily||SH3 domain||Protein kinase domain||SH2 domain||Serine-threonine/tyrosine-protein kinase, catalytic domain||SH3-like domain superfamily||Tyrosine-protein kinase ABL, SH2 domain||SH2 domain superfamily||Protein kinase, ATP binding site
1	156642338	156642699	ENSMUSG00000026596	6.3e-11	+	156642338	156642699	0	1	361,	0	-10.2	-9.1	7.31	Abl2	F-actin binding||Tyrosine-protein kinase, active site||Tyrosine-protein kinase, catalytic domain||Protein kinase-like domain superfamily||SH3 domain||Protein kinase domain||SH2 domain||Serine-threonine/tyrosine-protein kinase, catalytic domain||SH3-like domain superfamily||Tyrosine-protein kinase ABL, SH2 domain||SH2 domain superfamily||Protein kinase, ATP binding site
1	156642818	156642999	ENSMUSG00000026596	0.00028	+	156642818	156642999	0	1	181,	0	-3.56	-2.71	8.24	Abl2	F-actin binding||Tyrosine-protein kinase, active site||Tyrosine-protein kinase, catalytic domain||Protein kinase-like domain superfamily||SH3 domain||Protein kinase domain||SH2 domain||Serine-threonine/tyrosine-protein kinase, catalytic domain||SH3-like domain superfamily||Tyrosine-protein kinase ABL, SH2 domain||SH2 domain superfamily||Protein kinase, ATP binding site
1	156844650	156845100	ENSMUSG00000033544	7.9e-26	+	156844650	156845100	0	1	450,	0	-25.1	-23.6	11	Angptl1	Fibrinogen-like, C-terminal||-||Fibrinogen, alpha/beta/gamma chain, C-terminal globular domain||Fibrinogen, conserved site||Fibrinogen, alpha/beta/gamma chain, C-terminal globular, subdomain 1||Fibrinogen, alpha/beta/gamma chain, C-terminal globular, subdomain 2
1	156857253	156858517	ENSMUSG00000033544	0.00022	+	156857253	156858517	0	2	23,158,	0,1106	-3.66	-2.8	4.65	Angptl1	Fibrinogen-like, C-terminal||-||Fibrinogen, alpha/beta/gamma chain, C-terminal globular domain||Fibrinogen, conserved site||Fibrinogen, alpha/beta/gamma chain, C-terminal globular, subdomain 1||Fibrinogen, alpha/beta/gamma chain, C-terminal globular, subdomain 2
1	159344880	159345061	ENSMUSG00000040782	7.1e-10	+	159344880	159345061	0	1	181,	0	-9.15	-8.04	3	Cop1	-||WD40-repeat-containing domain||Zinc finger, RING/FYVE/PHD-type||WD40 repeat, conserved site||WD40/YVTN repeat-like-containing domain superfamily||Zinc finger, RING-type, conserved site||WD40-repeat-containing domain superfamily||WD40 repeat||Zinc finger, RING-type
1	160075380	160075861	ENSMUSG00000090394	7.9e-70	+	160075380	160075861	0	1	481,	0	-69.1	-67	11.5	4930523C07Rik	-
1	160077599	160078469	ENSMUSG00000090394	5e-36	+	160077599	160078469	0	1	870,	0	-35.3	-33.7	8.6	4930523C07Rik	-
1	160930071	160930222	ENSMUSG00000040423	4.4e-05	+	160930071	160930222	0	1	151,	0	-4.36	-3.46	6	Rc3h1	Zinc finger, RING-type||Zinc finger, RING/FYVE/PHD-type||Zinc finger, RING-type, conserved site||Zinc finger, CCCH-type||Zinc finger, CCCH-type superfamily||RING-type zinc-finger, LisH dimerisation motif||Roquin-1
1	161083037	161083218	ENSMUSG00000026708	3e-05	+	161083037	161083218	0	1	181,	0	-4.52	-3.61	17.2	Cenpl	-||Centromere subunit L
1	161086094	161086185	ENSMUSG00000026708	0.0028	+	161086094	161086185	0	1	91,	0	-2.56	-1.79	4.12	Cenpl	-||Centromere subunit L
1	161970292	161971101	ENSMUSG00000026698	1.3e-35	+	161970292	161971101	0	1	809,	0	-34.9	-33.3	9.54	Pigc	Phosphatidylinositol N-acetylglucosaminyltransferase subunit C||-
1	161971190	161971580	ENSMUSG00000026698	6.3e-52	+	161971190	161971580	0	1	390,	0	-51.2	-49.3	8.96	Pigc	Phosphatidylinositol N-acetylglucosaminyltransferase subunit C||-
1	163779881	163783084	ENSMUSG00000026585	6.5e-05	+	163779881	163783084	0	2	21,100,	0,3103	-4.19	-3.29	13.5	Kifap3	Armadillo-like helical||Armadillo||Armadillo-type fold||Kinesin-associated protein 3
1	163952147	163953392	ENSMUSG00000026584	6.2e-07	+	163952147	163953392	0	2	469,11,	0,1234	-6.21	-5.21	4.82	Scyl3	Armadillo-like helical||Armadillo-type fold||Protein kinase domain||-||Protein kinase-like domain superfamily
1	163996056	163996265	ENSMUSG00000041396	9.5e-08	+	163996056	163996265	0	1	209,	0	-7.02	-5.99	25.5	Mettl18	S-adenosyl-L-methionine-dependent methyltransferase
1	163996975	163997154	ENSMUSG00000041396	0.00043	+	163996975	163997154	0	1	179,	0	-3.37	-2.53	6	Mettl18	S-adenosyl-L-methionine-dependent methyltransferase
1	164065457	164065607	ENSMUSG00000026581	0.00028	+	164065457	164065607	0	1	150,	0	-3.56	-2.71	13.5	Sell	Sushi/SCR/CCP domain||Selectin, C-type lectin-like domain||C-type lectin-like||EGF-like domain||Selectin superfamily||C-type lectin, conserved site||EGF-like, conserved site||C-type lectin-like/link domain superfamily||Sushi/SCR/CCP superfamily||L-selectin||C-type lectin fold
1	164256785	164256936	ENSMUSG00000040918	3.4e-06	+	164256785	164256936	0	1	151,	0	-5.47	-4.5	15	Slc19a2	Reduced folate carrier||MFS transporter superfamily||Thiamine transporter 1
1	164263705	164263886	ENSMUSG00000040918	1.7e-05	+	164263705	164263886	0	1	181,	0	-4.77	-3.84	4.22	Slc19a2	Reduced folate carrier||MFS transporter superfamily||Thiamine transporter 1
1	164275614	164279937	ENSMUSG00000026578	0.00044	+	164275614	164279937	0	3	147,141,71,	0,2559,4252	-3.36	-2.52	12.7	Ccdc181	Coiled-coil domain-containing protein 181
1	164280204	164280503	ENSMUSG00000026578	5e-14	+	164280204	164280503	0	1	299,	0	-13.3	-12.1	24.7	Ccdc181	Coiled-coil domain-containing protein 181
1	164823760	164824058	ENSMUSG00000026574	1e-15	+	164823760	164824058	0	1	298,	0	-15	-13.7	6.41	Dpt	Dermatopontin family
1	165461235	165461356	ENSMUSG00000026568	7.9e-96	+	165461235	165461356	0	1	121,	0	-95.1	-92.9	2.15	Mpc2	Mitochondrial pyruvate carrier||-
1	165775187	165775308	ENSMUSG00000040713	0.00033	+	165775187	165775308	0	1	121,	0	-3.48	-2.63	2.55	Creg1	-||FMN-binding split barrel||Cellular repressor of E1A-stimulated genes (CREG)
1	165788500	165788650	ENSMUSG00000089829	4e-05	+	165788500	165788650	0	1	150,	0	-4.4	-3.49	10.5	--	--
1	165861187	165861308	ENSMUSG00000005763	1.7e-05	+	165861187	165861308	0	1	121,	0	-4.77	-3.84	4.22	Cd247	Phosphorylated immunoreceptor signalling ITAM||T-cell surface glycoprotein CD3 zeta subunit||-||T-cell surface glycoprotein CD3 zeta subunit/High affinity IgE receptor gamma subunit
1	165861726	165861906	ENSMUSG00000005763	5.8e-06	+	165861726	165861906	0	1	180,	0	-5.24	-4.28	4.82	Cd247	Phosphorylated immunoreceptor signalling ITAM||T-cell surface glycoprotein CD3 zeta subunit||-||T-cell surface glycoprotein CD3 zeta subunit/High affinity IgE receptor gamma subunit
1	167078604	167079534	ENSMUSG00000060568	1e-21	+	167078604	167079534	0	1	930,	0	-21	-19.6	30	Fam78b	-||Protein FAM78||Protein FAM78B
1	167088214	167088365	ENSMUSG00000060568	4e-05	+	167088214	167088365	0	1	151,	0	-4.4	-3.49	14.2	Fam78b	-||Protein FAM78||Protein FAM78B
1	167309378	167316268	ENSMUSG00000052428	7.9e-08	+	167309378	167316268	0	3	5,60,26,	0,4728,6864	-7.1	-6.06	2.17	Tmco1	-||Calcium load-activated calcium channel||Integral membrane protein EMC3/TMCO1-like
1	169655500	169676885	ENSMUSG00000026678	2.5e-56	+	169655500	169676885	0	2	121,59,	0,21326	-55.6	-53.7	4.98	Rgs5	Regulator of G-protein signalling 5||RGS, subdomain 1||RGS domain superfamily||RGS domain||Regulator of G-protein signalling 5, RGS domain
1	169694586	169694737	ENSMUSG00000026678	6.2e-07	+	169694586	169694737	0	1	151,	0	-6.21	-5.21	1.29	Rgs5	Regulator of G-protein signalling 5||RGS, subdomain 1||RGS domain superfamily||RGS domain||Regulator of G-protein signalling 5, RGS domain
1	170285003	170285213	ENSMUSG00000102418	3e-05	+	170285003	170285213	0	1	210,	0	-4.52	-3.61	17.2	Sh2d1b1	EAT-2, SH2 domain||SH2 domain||SH2 domain superfamily
1	170681955	170682343	ENSMUSG00000038463	5e-15	+	170681955	170682343	0	1	388,	0	-14.3	-13	12.4	Olfml2b	Olfactomedin-like domain||Olfactomedin-like protein 2B
1	171029162	171029402	ENSMUSG00000059089	2.8e-07	+	171029162	171029402	0	1	240,	0	-6.56	-5.54	21.7	Fcgr4	Immunoglobulin subtype||Immunoglobulin subtype 2||Immunoglobulin-like fold||Immunoglobulin-like domain||Immunoglobulin-like domain superfamily
1	171029670	171029761	ENSMUSG00000059089	0.00014	+	171029670	171029761	0	1	91,	0	-3.85	-2.98	15	Fcgr4	Immunoglobulin subtype||Immunoglobulin subtype 2||Immunoglobulin-like fold||Immunoglobulin-like domain||Immunoglobulin-like domain superfamily
1	171126670	171126790	ENSMUSG00000026649	0.00044	+	171126670	171126790	0	1	120,	0	-3.36	-2.52	7.87	Cfap126	-
1	171160832	171160981	ENSMUSG00000056569	3.4e-06	+	171160832	171160981	0	1	149,	0	-5.47	-4.51	2.38	Mpz	Immunoglobulin-like domain||Myelin protein P0||Myelin P0 protein, conserved site||Myelin P0 protein-related||Immunoglobulin V-set domain||Cytochrome c1, transmembrane anchor, C-terminal||Immunoglobulin-like domain superfamily||Myelin-PO, C-terminal||Immunoglobulin-like fold||Immunoglobulin subtype
1	171217897	171218256	ENSMUSG00000005677	2e-20	+	171217897	171218256	0	1	359,	0	-19.7	-18.3	9.52	Nr1i3	Nuclear hormone receptor||Nuclear hormone receptor-like domain superfamily||Zinc finger, NHR/GATA-type||Zinc finger, nuclear hormone receptor-type||-||Nuclear hormone receptor, ligand-binding domain||Thyroid hormone receptor
1	171218464	171219001	ENSMUSG00000005677	3.8e-07	+	171218464	171219001	0	1	537,	0	-6.42	-5.41	21	Nr1i3	Nuclear hormone receptor||Nuclear hormone receptor-like domain superfamily||Zinc finger, NHR/GATA-type||Zinc finger, nuclear hormone receptor-type||-||Nuclear hormone receptor, ligand-binding domain||Thyroid hormone receptor
1	171219209	171219538	ENSMUSG00000005677	2e-25	+	171219209	171219538	0	1	329,	0	-24.7	-23.2	2.38	Nr1i3	Nuclear hormone receptor||Nuclear hormone receptor-like domain superfamily||Zinc finger, NHR/GATA-type||Zinc finger, nuclear hormone receptor-type||-||Nuclear hormone receptor, ligand-binding domain||Thyroid hormone receptor
1	171276238	171276418	ENSMUSG00000052423	3.6e-09	+	171276238	171276418	0	1	180,	0	-8.44	-7.35	3.08	B4galt3	Nucleotide-diphospho-sugar transferases||-||Galactosyltransferase, N-terminal||Beta-1,4-galactosyltransferase||Galactosyltransferase, C-terminal
1	171340865	171341344	ENSMUSG00000013973	2.5e-67	+	171340865	171341344	0	1	479,	0	-66.6	-64.6	7.62	Dedd	-||Death-like domain superfamily||Death effector domain
1	171342181	171342331	ENSMUSG00000013973	6.3e-12	+	171342181	171342331	0	1	150,	0	-11.2	-10	12.2	Dedd	-||Death-like domain superfamily||Death effector domain
1	171345669	171356481	ENSMUSG00000006412	7.9e-11	+	171345669	171356481	0	2	117,92,	0,10720	-10.1	-8.98	21	Pfdn2	Prefoldin subunit 2||Prefoldin beta-like
1	171356600	171357943	ENSMUSG00000006412	9.1e-10	+	171356600	171357943	0	3	18,124,156,	0,104,1187	-9.04	-7.93	3.15	Pfdn2	Prefoldin subunit 2||Prefoldin beta-like
1	171407903	171408472	ENSMUSG00000048865	3.6e-08	+	171407903	171408472	0	1	569,	0	-7.44	-6.39	15	Arhgap30	Rho GTPase-activating protein domain||Rho GTPase activation protein
1	171408591	171408742	ENSMUSG00000048865	3.5e-05	+	171408591	171408742	0	1	151,	0	-4.45	-3.54	4.75	Arhgap30	Rho GTPase-activating protein domain||Rho GTPase activation protein
1	171418007	171418694	ENSMUSG00000026641	7.9e-99	+	171418007	171418694	0	1	687,	0	-98.1	-95.8	16.7	Usf1	Myc-type, basic helix-loop-helix (bHLH) domain||Helix-loop-helix DNA-binding domain superfamily||-
1	171463495	171464184	ENSMUSG00000038235	9.99999999999999e-249	+	171463495	171464184	0	1	689,	0	-248	-245	8.04	F11r	Immunoglobulin subtype 2||Immunoglobulin V-set domain||Immunoglobulin subtype||Immunoglobulin-like fold||Immunoglobulin-like domain||Immunoglobulin-like domain superfamily
1	171464333	171464603	ENSMUSG00000038235	6.3e-13	+	171464333	171464603	0	1	270,	0	-12.2	-11	18.4	F11r	Immunoglobulin subtype 2||Immunoglobulin V-set domain||Immunoglobulin subtype||Immunoglobulin-like fold||Immunoglobulin-like domain||Immunoglobulin-like domain superfamily
1	171503595	171503744	ENSMUSG00000060244	0.00028	+	171503595	171503744	0	1	149,	0	-3.56	-2.71	8.24	Alyref2	RNA recognition motif domain||Chromatin target of PRMT1 protein, C-terminal||RNA-binding domain superfamily
1	171503862	171504484	ENSMUSG00000060244	1.2e-06	+	171503862	171504484	0	1	622,	0	-5.93	-4.95	21	Alyref2	RNA recognition motif domain||Chromatin target of PRMT1 protein, C-terminal||RNA-binding domain superfamily
1	171704901	171705050	ENSMUSG00000015355	0.00011	+	171704901	171705050	0	1	149,	0	-3.96	-3.08	3.37	Cd48	Immunoglobulin-like domain superfamily||Immunoglobulin-like domain||Immunoglobulin-like fold||Immunoglobulin V-set domain||Immunoglobulin subtype||CD48 antigen
1	171711087	171711254	ENSMUSG00000059058	4e-14	+	171711087	171711254	0	1	167,	0	-13.4	-12.1	2.52	--	--
1	171888776	171888956	ENSMUSG00000038147	1.8e-05	+	171888776	171888956	0	1	180,	0	-4.75	-3.82	18	Cd84	Immunoglobulin-like domain superfamily||Immunoglobulin-like domain||Immunoglobulin-like fold||Immunoglobulin subtype
1	172082797	172087580	ENSMUSG00000026553	5.9e-07	+	172082797	172087580	0	2	152,29,	0,4754	-6.23	-5.23	4.12	Copa	-||Coatomer alpha subunit||Anaphase-promoting complex subunit 4, WD40 domain||Coatomer, WD associated region||Cytochrome cd1-nitrite reductase-like, haem d1 domain superfamily||WD40-repeat-containing domain||G-protein beta WD-40 repeat||WD40 repeat, conserved site||WD40/YVTN repeat-like-containing domain superfamily||Tetratricopeptide-like helical domain superfamily||WD40 repeat||WD40-repeat-cont…
1	172134257	172134467	ENSMUSG00000003464	1e-23	+	172134257	172134467	0	1	210,	0	-23	-21.6	1.91	Pex19	Pex19 protein
1	172135896	172136255	ENSMUSG00000003464	3.4e-08	+	172135896	172136255	0	1	359,	0	-7.47	-6.42	3.58	Pex19	Pex19 protein
1	172172336	172172697	ENSMUSG00000026554	1e-144	+	172172336	172172697	0	1	361,	0	-144	-142	5.68	Dcaf8	WD40-repeat-containing domain||Six-bladed beta-propeller, TolB-like||WD40-repeat-containing domain superfamily||WD40 repeat||-||WD40/YVTN repeat-like-containing domain superfamily
1	172172816	172173957	ENSMUSG00000026554	2e-14	+	172172816	172173957	0	2	165,15,	0,1126	-13.7	-12.5	3.08	Dcaf8	WD40-repeat-containing domain||Six-bladed beta-propeller, TolB-like||WD40-repeat-containing domain superfamily||WD40 repeat||-||WD40/YVTN repeat-like-containing domain superfamily
1	172194655	172194985	ENSMUSG00000026554	1e-157	+	172194655	172194985	0	1	330,	0	-157	-155	6.14	Dcaf8	WD40-repeat-containing domain||Six-bladed beta-propeller, TolB-like||WD40-repeat-containing domain superfamily||WD40 repeat||-||WD40/YVTN repeat-like-containing domain superfamily
1	172376575	172376966	ENSMUSG00000050229	1.6e-18	+	172376575	172376966	0	1	391,	0	-17.8	-16.5	7.74	Pigm	Mannosyltransferase, DXD
1	172377504	172377685	ENSMUSG00000050229	2.1e-05	+	172377504	172377685	0	1	181,	0	-4.68	-3.76	4.12	Pigm	Mannosyltransferase, DXD
1	172377774	172378194	ENSMUSG00000050229	3.2e-13	+	172377774	172378194	0	1	420,	0	-12.5	-11.3	8.69	Pigm	Mannosyltransferase, DXD
1	172478097	172478366	ENSMUSG00000026548	7.4e-07	+	172478097	172478366	0	1	269,	0	-6.13	-5.14	5.87	Slamf9	Immunoglobulin-like domain||Immunoglobulin-like domain superfamily||Immunoglobulin subtype||Immunoglobulin V-set domain||Immunoglobulin-like fold
1	173682913	173683123	ENSMUSG00000066677	0.00023	+	173682913	173683123	0	1	210,	0	-3.63	-2.77	14.2	Pydc3	DAPIN domain
1	176868277	176872056	ENSMUSG00000026504	0.0048	+	176868277	176872056	0	2	87,4,	0,3775	-2.32	-1.59	9.74	Sdccag8	Serologically defined colon cancer antigen 8||-
1	177447141	177448818	ENSMUSG00000063659	2.5e-69	+	177447141	177448818	0	1	1677,	0	-68.6	-66.6	52.5	Zbtb18	SKP1/BTB/POZ domain superfamily||Zinc finger C2H2 superfamily||-||Zinc finger C2H2-type||BTB/POZ domain
1	177449865	177450135	ENSMUSG00000063659	3.2e-17	+	177449865	177450135	0	1	270,	0	-16.5	-15.2	5.7	Zbtb18	SKP1/BTB/POZ domain superfamily||Zinc finger C2H2 superfamily||-||Zinc finger C2H2-type||BTB/POZ domain
1	178143329	178143475	ENSMUSG00000102493	0.00065	+	178143329	178143475	0	1	146,	0	-3.19	-2.36	3	--	--
1	178187745	178187866	ENSMUSG00000026502	0.0013	+	178187745	178187866	0	1	121,	0	-2.87	-2.07	4.5	Desi2	PPPDE putative peptidase domain||-
1	178249312	178249552	ENSMUSG00000026502	1.5e-10	+	178249312	178249552	0	1	240,	0	-9.82	-8.69	5.52	Desi2	PPPDE putative peptidase domain||-
1	178340668	178340877	ENSMUSG00000104279	3.4e-06	+	178340668	178340877	0	1	209,	0	-5.47	-4.5	11.6	--	--
1	178341083	178341292	ENSMUSG00000104279	6.5e-05	+	178341083	178341292	0	1	209,	0	-4.19	-3.29	15.7	--	--
1	179606438	179610529	ENSMUSG00000038949	1e-246	+	179606438	179610529	0	2	95,744,	0,3347	-246	-243	16.7	Cnst	Consortin, C-terminal domain
1	179622867	179625503	ENSMUSG00000038949	1e-199	+	179622867	179625503	0	2	35,505,	0,2131	-199	-196	11.5	Cnst	Consortin, C-terminal domain
1	179625652	179625952	ENSMUSG00000038949	7.9e-18	+	179625652	179625952	0	1	300,	0	-17.1	-15.8	2.24	Cnst	Consortin, C-terminal domain
1	179627148	179627239	ENSMUSG00000038949	1.5e-06	+	179627148	179627239	0	1	91,	0	-5.81	-4.83	1.67	Cnst	Consortin, C-terminal domain
1	180144443	180144684	ENSMUSG00000026490	3.2e-10	+	180144443	180144684	0	1	241,	0	-9.49	-8.37	5	Cdc42bpa	KELK-motif containing domain||Myotonic dystrophy protein kinase, coiled coil||PH-like domain superfamily||Pleckstrin homology domain||CRIB domain||Protein kinase-like domain superfamily||Diacylglycerol/phorbol-ester binding||Protein kinase, ATP binding site||-||Protein kinase, C-terminal||CRIB domain superfamily||AGC-kinase, C-terminal||Protein kinase domain||WD40/YVTN repeat-like-containing doma…
1	180162065	180162306	ENSMUSG00000026490	4e-14	+	180162065	180162306	0	1	241,	0	-13.4	-12.2	7.74	Cdc42bpa	KELK-motif containing domain||Myotonic dystrophy protein kinase, coiled coil||PH-like domain superfamily||Pleckstrin homology domain||CRIB domain||Protein kinase-like domain superfamily||Diacylglycerol/phorbol-ester binding||Protein kinase, ATP binding site||-||Protein kinase, C-terminal||CRIB domain superfamily||AGC-kinase, C-terminal||Protein kinase domain||WD40/YVTN repeat-like-containing doma…
1	180330754	180332447	ENSMUSG00000038855	7.9e-59	+	180330754	180332447	0	2	25,336,	0,1357	-58.1	-56.2	5.29	Itpkb	Inositol polyphosphate kinase
1	180332835	180334065	ENSMUSG00000038855	2.5e-82	+	180332835	180334065	0	1	1230,	0	-81.6	-79.4	13.4	Itpkb	Inositol polyphosphate kinase
1	180421893	180422044	ENSMUSG00000038855	2.2e-05	+	180421893	180422044	0	1	151,	0	-4.66	-3.74	1.76	Itpkb	Inositol polyphosphate kinase
1	180424711	180424802	ENSMUSG00000038855	1.3e-05	+	180424711	180424802	0	1	91,	0	-4.89	-3.95	2.56	Itpkb	Inositol polyphosphate kinase
1	180568923	180569103	ENSMUSG00000026496	2.1e-06	+	180568923	180569103	0	1	180,	0	-5.68	-4.71	12	Parp1	Poly(ADP-ribose) polymerase, regulatory domain||-||Poly(ADP-ribose) polymerase, catalytic domain||PADR1 domain||WGR domain superfamily||Poly [ADP-ribose] polymerase||BRCT domain superfamily||WGR domain||Zinc finger, PARP-type superfamily||BRCT domain||Zinc finger, PARP-type||Poly(ADP-ribose) polymerase, regulatory domain superfamily
1	180689286	180689377	ENSMUSG00000058729	0.00065	+	180689286	180689377	0	1	91,	0	-3.19	-2.37	12.7	Lin9	DIRP domain||-||Protein LIN-9/Protein ALWAYS EARLY
1	180689586	180690155	ENSMUSG00000058729	0.00014	+	180689586	180690155	0	1	569,	0	-3.85	-2.98	15	Lin9	DIRP domain||-||Protein LIN-9/Protein ALWAYS EARLY
1	180726132	180726343	ENSMUSG00000026499	1.4e-08	+	180726132	180726343	0	1	211,	0	-7.86	-6.8	3.47	Acbd3	GOLD domain||Acyl-CoA binding protein superfamily||GOLD domain superfamily||Acyl-CoA-binding protein, ACBP, conserved site||Acyl-CoA-binding protein, ACBP||FERM/acyl-CoA-binding protein superfamily
1	180736692	180738515	ENSMUSG00000026499	1.7e-09	+	180736692	180738515	0	2	158,53,	0,1770	-8.78	-7.69	4.62	Acbd3	GOLD domain||Acyl-CoA binding protein superfamily||GOLD domain superfamily||Acyl-CoA-binding protein, ACBP, conserved site||Acyl-CoA-binding protein, ACBP||FERM/acyl-CoA-binding protein superfamily
1	180745247	180752584	ENSMUSG00000026499	6.3e-49	+	180745247	180752584	0	3	10,285,426,	0,1546,6911	-48.2	-46.4	11.6	Acbd3	GOLD domain||Acyl-CoA binding protein superfamily||GOLD domain superfamily||Acyl-CoA-binding protein, ACBP, conserved site||Acyl-CoA-binding protein, ACBP||FERM/acyl-CoA-binding protein superfamily
1	180814700	180814850	ENSMUSG00000073485	0.00039	+	180814700	180814850	0	1	150,	0	-3.41	-2.57	13.5	--	--
1	180862429	180866348	ENSMUSG00000038806	2.5e-31	+	180862429	180866348	0	2	412,277,	0,3642	-30.6	-29	9.74	Sde2	Sde2 N-terminal domain
1	180974303	180974393	ENSMUSG00000026519	0.00022	+	180974303	180974393	0	1	90,	0	-3.66	-2.8	4.65	Tmem63a	10TM putative phosphate transporter, cytosolic domain||-||CSC1-like protein 1||Calcium permeable stress-gated cation channel 1, N-terminal transmembrane domain||RNA-binding domain superfamily||Calcium-dependent channel, 7TM region, putative phosphate
1	181091218	181091338	ENSMUSG00000103178	0.0023	+	181091218	181091338	0	1	120,	0	-2.64	-1.87	3.12	--	--
1	182131358	182131688	ENSMUSG00000026511	2.5e-35	+	182131358	182131688	0	1	330,	0	-34.6	-33	3.22	Srp9	Signal recognition particle, SRP9/SRP14 subunit||Signal recognition particle, SRP9 subunit
1	182131957	182132137	ENSMUSG00000026511	1.6e-07	+	182131957	182132137	0	1	180,	0	-6.79	-5.77	2.88	Srp9	Signal recognition particle, SRP9/SRP14 subunit||Signal recognition particle, SRP9 subunit
1	182448474	182449012	ENSMUSG00000026510	3.2e-25	+	182448474	182449012	0	1	538,	0	-24.5	-23	14.6	Trp53bp2	SH3-like domain superfamily||Ankyrin repeat-containing domain superfamily||SH3 domain||Ankyrin repeat-containing domain||Ankyrin repeat||-||Ubiquitin-like domain superfamily
1	182458958	182462104	ENSMUSG00000026510	1e-17	+	182458958	182462104	0	2	1,418,	0,2728	-17	-15.6	7.77	Trp53bp2	SH3-like domain superfamily||Ankyrin repeat-containing domain superfamily||SH3 domain||Ankyrin repeat-containing domain||Ankyrin repeat||-||Ubiquitin-like domain superfamily
1	182973409	182973889	ENSMUSG00000079164	6.5e-05	+	182973409	182973889	0	1	480,	0	-4.19	-3.29	15.7	Tlr5	Cysteine-rich flanking region, C-terminal||Leucine-rich repeat domain superfamily||Toll/interleukin-1 receptor homology (TIR) domain superfamily||Toll-like receptor 5||Toll/interleukin-1 receptor homology (TIR) domain||Leucine-rich repeat||Leucine-rich repeat, typical subtype
1	182975235	182975386	ENSMUSG00000079164	3e-05	+	182975235	182975386	0	1	151,	0	-4.52	-3.61	17.2	Tlr5	Cysteine-rich flanking region, C-terminal||Leucine-rich repeat domain superfamily||Toll/interleukin-1 receptor homology (TIR) domain superfamily||Toll-like receptor 5||Toll/interleukin-1 receptor homology (TIR) domain||Leucine-rich repeat||Leucine-rich repeat, typical subtype
1	182975654	182975745	ENSMUSG00000079164	0.0018	+	182975654	182975745	0	1	91,	0	-2.75	-1.97	11.2	Tlr5	Cysteine-rich flanking region, C-terminal||Leucine-rich repeat domain superfamily||Toll/interleukin-1 receptor homology (TIR) domain superfamily||Toll-like receptor 5||Toll/interleukin-1 receptor homology (TIR) domain||Leucine-rich repeat||Leucine-rich repeat, typical subtype
1	183297428	183297549	ENSMUSG00000042901	0.00011	+	183297428	183297549	0	1	121,	0	-3.96	-3.08	7.12	Aida	Axin interactor, dorsalization-associated protein, N-terminal||Axin interactor dorsalization-associated protein, C-terminal domain||-||Axin interactor, dorsalization-associated protein, N-terminal domain superfamily
1	183322391	183322839	ENSMUSG00000042901	7.9e-31	+	183322391	183322839	0	2	10,351,	0,97	-30.1	-28.6	5.57	Aida	Axin interactor, dorsalization-associated protein, N-terminal||Axin interactor dorsalization-associated protein, C-terminal domain||-||Axin interactor, dorsalization-associated protein, N-terminal domain superfamily
1	183322957	183323318	ENSMUSG00000042901	1.3e-28	+	183322957	183323318	0	1	361,	0	-27.9	-26.3	9.12	Aida	Axin interactor, dorsalization-associated protein, N-terminal||Axin interactor dorsalization-associated protein, C-terminal domain||-||Axin interactor, dorsalization-associated protein, N-terminal domain superfamily
1	184036898	184037644	ENSMUSG00000039384	2e-75	+	184036898	184037644	0	1	746,	0	-74.7	-72.6	6.49	Dusp10	Dual specificity phosphatase||Protein-tyrosine phosphatase-like||Dual specificity protein phosphatase domain||Rhodanese-like domain||Atypical dual specificity phosphatase||Tyrosine specific protein phosphatases domain||Rhodanese-like domain superfamily||Mitogen-activated protein (MAP) kinase phosphatase||Dual specificity phosphatase, catalytic domain||-||Protein-tyrosine phosphatase, active site
1	184074293	184074622	ENSMUSG00000039384	1.3e-48	+	184074293	184074622	0	1	329,	0	-47.9	-46.1	4.69	Dusp10	Dual specificity phosphatase||Protein-tyrosine phosphatase-like||Dual specificity protein phosphatase domain||Rhodanese-like domain||Atypical dual specificity phosphatase||Tyrosine specific protein phosphatases domain||Rhodanese-like domain superfamily||Mitogen-activated protein (MAP) kinase phosphatase||Dual specificity phosphatase, catalytic domain||-||Protein-tyrosine phosphatase, active site
1	184074741	184075397	ENSMUSG00000039384	4e-96	+	184074741	184075397	0	1	656,	0	-95.4	-93.2	12.7	Dusp10	Dual specificity phosphatase||Protein-tyrosine phosphatase-like||Dual specificity protein phosphatase domain||Rhodanese-like domain||Atypical dual specificity phosphatase||Tyrosine specific protein phosphatases domain||Rhodanese-like domain superfamily||Mitogen-activated protein (MAP) kinase phosphatase||Dual specificity phosphatase, catalytic domain||-||Protein-tyrosine phosphatase, active site
1	185332178	185332299	ENSMUSG00000026617	0.0018	+	185332178	185332299	0	1	121,	0	-2.75	-1.96	6.75	Bpnt1	Inositol monophosphatase, metal-binding site||Inositol monophosphatase-like||Inositol monophosphatase, conserved site
1	185401407	185401618	ENSMUSG00000026615	1.7e-10	+	185401407	185401618	0	1	211,	0	-9.76	-8.63	3.25	Eprs	Ribosomal protein L25/Gln-tRNA synthetase, anti-codon-binding domain superfamily||Prolyl-tRNA synthetase, class II||Aminoacyl-tRNA synthetase, class II (G/ P/ S/T)||S15/NS1, RNA-binding||Glutathione S-transferase, C-terminal domain superfamily||Ribosomal protein L25/Gln-tRNA synthetase, N-terminal||Glutamyl/glutaminyl-tRNA synthetase, class Ib, anti-codon binding domain||Glutamyl-tRNA synthetase,…
1	185407522	185407822	ENSMUSG00000026615	5e-36	+	185407522	185407822	0	1	300,	0	-35.3	-33.6	6.49	Eprs	Ribosomal protein L25/Gln-tRNA synthetase, anti-codon-binding domain superfamily||Prolyl-tRNA synthetase, class II||Aminoacyl-tRNA synthetase, class II (G/ P/ S/T)||S15/NS1, RNA-binding||Glutathione S-transferase, C-terminal domain superfamily||Ribosomal protein L25/Gln-tRNA synthetase, N-terminal||Glutamyl/glutaminyl-tRNA synthetase, class Ib, anti-codon binding domain||Glutamyl-tRNA synthetase,…
1	185428089	185428240	ENSMUSG00000026615	9.8e-06	+	185428089	185428240	0	1	151,	0	-5.01	-4.07	2.55	Eprs	Ribosomal protein L25/Gln-tRNA synthetase, anti-codon-binding domain superfamily||Prolyl-tRNA synthetase, class II||Aminoacyl-tRNA synthetase, class II (G/ P/ S/T)||S15/NS1, RNA-binding||Glutathione S-transferase, C-terminal domain superfamily||Ribosomal protein L25/Gln-tRNA synthetase, N-terminal||Glutamyl/glutaminyl-tRNA synthetase, class Ib, anti-codon binding domain||Glutamyl-tRNA synthetase,…
1	187225946	187229625	ENSMUSG00000039210	1.2e-10	+	187225946	187229625	0	2	273,27,	0,3652	-9.92	-8.78	8.24	Gpatch2	G-patch domain||-||G patch domain-containing protein 2
1	187341574	187348804	ENSMUSG00000039210	1.3e-13	+	187341574	187348804	0	2	1,448,	0,6782	-12.9	-11.7	5.25	Gpatch2	G-patch domain||-||G patch domain-containing protein 2
1	187349850	187350269	ENSMUSG00000039210	5e-18	+	187349850	187350269	0	1	419,	0	-17.3	-16	12.6	Gpatch2	G-patch domain||-||G patch domain-containing protein 2
1	188210986	188211257	ENSMUSG00000026610	3.2e-29	+	188210986	188211257	0	1	271,	0	-28.5	-26.9	10.4	Esrrg	Oestrogen-related receptor||Zinc finger, NHR/GATA-type||Nuclear hormone receptor||Retinoic acid receptor||Nuclear hormone receptor, ligand-binding domain||-||Zinc finger, nuclear hormone receptor-type||Nuclear hormone receptor-like domain superfamily||Oestrogen receptor/oestrogen-related receptor
1	188211646	188211976	ENSMUSG00000026610	3.2e-17	+	188211646	188211976	0	1	330,	0	-16.5	-15.2	7.2	Esrrg	Oestrogen-related receptor||Zinc finger, NHR/GATA-type||Nuclear hormone receptor||Retinoic acid receptor||Nuclear hormone receptor, ligand-binding domain||-||Zinc finger, nuclear hormone receptor-type||Nuclear hormone receptor-like domain superfamily||Oestrogen receptor/oestrogen-related receptor
1	188212095	188212276	ENSMUSG00000026610	1.7e-05	+	188212095	188212276	0	1	181,	0	-4.77	-3.84	3.84	Esrrg	Oestrogen-related receptor||Zinc finger, NHR/GATA-type||Nuclear hormone receptor||Retinoic acid receptor||Nuclear hormone receptor, ligand-binding domain||-||Zinc finger, nuclear hormone receptor-type||Nuclear hormone receptor-like domain superfamily||Oestrogen receptor/oestrogen-related receptor
1	188212455	188212966	ENSMUSG00000026610	3.2e-09	+	188212455	188212966	0	1	511,	0	-8.49	-7.4	5.32	Esrrg	Oestrogen-related receptor||Zinc finger, NHR/GATA-type||Nuclear hormone receptor||Retinoic acid receptor||Nuclear hormone receptor, ligand-binding domain||-||Zinc finger, nuclear hormone receptor-type||Nuclear hormone receptor-like domain superfamily||Oestrogen receptor/oestrogen-related receptor
1	189850358	189850808	ENSMUSG00000026604	1.3e-19	+	189850358	189850808	0	1	450,	0	-18.9	-17.5	5.96	Ptpn14	Protein-tyrosine phosphatase, active site||FERM superfamily, second domain||FERM, C-terminal PH-like domain||Tyrosine specific protein phosphatases domain||Band 4.1 domain||Ubiquitin-like domain superfamily||PTP type protein phosphatase||Protein-tyrosine phosphatase-like||FERM/acyl-CoA-binding protein superfamily||Protein-tyrosine phosphatase, non-receptor type-14, -21||FERM conserved site||Prote…
1	189850897	189851048	ENSMUSG00000026604	0.0012	+	189850897	189851048	0	1	151,	0	-2.92	-2.12	3	Ptpn14	Protein-tyrosine phosphatase, active site||FERM superfamily, second domain||FERM, C-terminal PH-like domain||Tyrosine specific protein phosphatases domain||Band 4.1 domain||Ubiquitin-like domain superfamily||PTP type protein phosphatase||Protein-tyrosine phosphatase-like||FERM/acyl-CoA-binding protein superfamily||Protein-tyrosine phosphatase, non-receptor type-14, -21||FERM conserved site||Prote…
1	189851166	189851437	ENSMUSG00000026604	5e-12	+	189851166	189851437	0	1	271,	0	-11.3	-10.1	4.67	Ptpn14	Protein-tyrosine phosphatase, active site||FERM superfamily, second domain||FERM, C-terminal PH-like domain||Tyrosine specific protein phosphatases domain||Band 4.1 domain||Ubiquitin-like domain superfamily||PTP type protein phosphatase||Protein-tyrosine phosphatase-like||FERM/acyl-CoA-binding protein superfamily||Protein-tyrosine phosphatase, non-receptor type-14, -21||FERM conserved site||Prote…
1	189880680	189880920	ENSMUSG00000104435	1.6e-13	+	189880680	189880920	0	1	240,	0	-12.8	-11.6	3.81	--	--
1	190928887	190928978	ENSMUSG00000026634	0.00023	+	190928887	190928978	0	1	91,	0	-3.63	-2.77	14.2	Angel2	Endonuclease/exonuclease/phosphatase superfamily||-||Endonuclease/exonuclease/phosphatase
1	190932923	190933163	ENSMUSG00000026634	8.9e-08	+	190932923	190933163	0	1	240,	0	-7.05	-6.02	3.57	Angel2	Endonuclease/exonuclease/phosphatase superfamily||-||Endonuclease/exonuclease/phosphatase
1	191025588	191026186	ENSMUSG00000097845	5e-16	+	191025588	191026186	0	1	598,	0	-15.3	-14	5.25	--	--
1	191621168	191621469	ENSMUSG00000037461	4e-15	+	191621168	191621469	0	1	301,	0	-14.4	-13.2	7.59	Ints7	Armadillo-like helical||Integrator complex subunit 7||Armadillo-type fold||-
1	191718133	191718586	ENSMUSG00000026623	7.9e-09	+	191718133	191718586	0	2	72,198,	0,255	-8.1	-7.03	20.2	Lpgat1	Phospholipid/glycerol acyltransferase||-||Acyltransferase, C-terminal domain
1	191778592	191778923	ENSMUSG00000026623	4e-20	+	191778592	191778923	0	1	331,	0	-19.4	-18	11	Lpgat1	Phospholipid/glycerol acyltransferase||-||Acyltransferase, C-terminal domain
1	191781109	191781199	ENSMUSG00000026623	0.0022	+	191781109	191781199	0	1	90,	0	-2.65	-1.88	1.82	Lpgat1	Phospholipid/glycerol acyltransferase||-||Acyltransferase, C-terminal domain
1	191781438	191781679	ENSMUSG00000026623	2e-08	+	191781438	191781679	0	1	241,	0	-7.7	-6.64	3.3	Lpgat1	Phospholipid/glycerol acyltransferase||-||Acyltransferase, C-terminal domain
1	191907455	191907606	ENSMUSG00000037434	2.5e-05	+	191907455	191907606	0	1	151,	0	-4.6	-3.68	4.37	Slc30a1	Cation efflux protein, cytoplasmic domain superfamily||Cation efflux protein||Cation efflux transmembrane domain superfamily
1	191908932	191909951	ENSMUSG00000037434	3.2e-57	+	191908932	191909951	0	1	1019,	0	-56.5	-54.6	13.2	Slc30a1	Cation efflux protein, cytoplasmic domain superfamily||Cation efflux protein||Cation efflux transmembrane domain superfamily
1	193174267	193175077	ENSMUSG00000079144	2e-19	+	193174267	193175077	0	1	810,	0	-18.7	-17.3	31.5	A130010J15Rik	Protein of unknown function DUF4504||-
1	193280442	193302028	ENSMUSG00000026639	5e-40	+	193280442	193302028	0	3	479,84,36,	0,13910,21550	-39.3	-37.6	99.7	Lamb3	Laminin EGF domain||Galactose-binding-like domain superfamily||Laminin, N-terminal||EGF-like domain
1	193283483	193283634	ENSMUSG00000104348	6.8e-05	+	193283483	193283634	0	1	151,	0	-4.17	-3.28	4.37	--	--
1	194620195	194620406	ENSMUSG00000026640	9.5e-08	+	194620195	194620406	0	1	211,	0	-7.02	-5.99	25.5	Plxna2	Plexin, cytoplasmic RasGAP domain||Sema domain superfamily||Sema domain||Rho GTPase activation protein||PSI domain||WD40/YVTN repeat-like-containing domain superfamily||Immunoglobulin E-set||IPT domain||Plexin repeat||Plexin family||-||Immunoglobulin-like fold
1	194644002	194644183	ENSMUSG00000026640	0.00016	+	194644002	194644183	0	1	181,	0	-3.79	-2.92	5.43	Plxna2	Plexin, cytoplasmic RasGAP domain||Sema domain superfamily||Sema domain||Rho GTPase activation protein||PSI domain||WD40/YVTN repeat-like-containing domain superfamily||Immunoglobulin E-set||IPT domain||Plexin repeat||Plexin family||-||Immunoglobulin-like fold
1	194812133	194812583	ENSMUSG00000026640	5e-40	+	194812133	194812583	0	1	450,	0	-39.3	-37.6	33.9	Plxna2	Plexin, cytoplasmic RasGAP domain||Sema domain superfamily||Sema domain||Rho GTPase activation protein||PSI domain||WD40/YVTN repeat-like-containing domain superfamily||Immunoglobulin E-set||IPT domain||Plexin repeat||Plexin family||-||Immunoglobulin-like fold
1	194812672	194812793	ENSMUSG00000026640	3e-05	+	194812672	194812793	0	1	121,	0	-4.52	-3.61	17.2	Plxna2	Plexin, cytoplasmic RasGAP domain||Sema domain superfamily||Sema domain||Rho GTPase activation protein||PSI domain||WD40/YVTN repeat-like-containing domain superfamily||Immunoglobulin E-set||IPT domain||Plexin repeat||Plexin family||-||Immunoglobulin-like fold
1	194813032	194813213	ENSMUSG00000026640	2.8e-06	+	194813032	194813213	0	1	181,	0	-5.55	-4.58	7.12	Plxna2	Plexin, cytoplasmic RasGAP domain||Sema domain superfamily||Sema domain||Rho GTPase activation protein||PSI domain||WD40/YVTN repeat-like-containing domain superfamily||Immunoglobulin E-set||IPT domain||Plexin repeat||Plexin family||-||Immunoglobulin-like fold
1	194814261	194814351	ENSMUSG00000026640	0.00043	+	194814261	194814351	0	1	90,	0	-3.37	-2.53	6	Plxna2	Plexin, cytoplasmic RasGAP domain||Sema domain superfamily||Sema domain||Rho GTPase activation protein||PSI domain||WD40/YVTN repeat-like-containing domain superfamily||Immunoglobulin E-set||IPT domain||Plexin repeat||Plexin family||-||Immunoglobulin-like fold
1	194938848	194939119	ENSMUSG00000016494	1e-10	+	194938848	194939119	0	1	271,	0	-10	-8.88	22.5	Cd34	CD34/Podocalyxin||-||CD34 antigen
1	194959928	194960259	ENSMUSG00000016494	5e-20	+	194959928	194960259	0	1	331,	0	-19.3	-17.9	2.83	Cd34	CD34/Podocalyxin||-||CD34 antigen
1	4491735	4492452	ENSMUSG00000025902	1.3e-40	-	4491735	4492452	0	1	717,	0	-39.9	-38.2	9.74	Sox17	High mobility group box domain||Sox 7/17/18, central domain||Sox, C-terminal||High mobility group box domain superfamily
1	4688443	4688594	ENSMUSG00000098104	3e-09	-	4688443	4688594	0	1	151,	0	-8.53	-7.44	2.76	--	--
1	4776354	4776594	ENSMUSG00000033845	1.6e-24	-	4776354	4776594	0	1	240,	0	-23.8	-22.4	2.85	Mrpl15	Ribosomal L18e/L15P superfamily||-||Ribosomal protein L18e/L15P||Ribosomal protein L15||Ribosomal protein L15, bacterial-type
1	4783952	4784103	ENSMUSG00000033845	2.8e-05	-	4783952	4784103	0	1	151,	0	-4.55	-3.63	1.74	Mrpl15	Ribosomal L18e/L15P superfamily||-||Ribosomal protein L18e/L15P||Ribosomal protein L15||Ribosomal protein L15, bacterial-type
1	4880077	4880250	ENSMUSG00000062588	5e-06	-	4880077	4880250	0	1	173,	0	-5.3	-4.35	3.93	--	--
1	9724440	9724921	ENSMUSG00000045210	4e-68	-	9724440	9724921	0	1	481,	0	-67.4	-65.4	11.7	Vcpip1	OTU domain||Ubiquitin-like domain superfamily
1	9725160	9736986	ENSMUSG00000045210	3.5e-07	-	9725160	9736986	0	2	190,21,	0,11805	-6.45	-5.45	4.5	Vcpip1	OTU domain||Ubiquitin-like domain superfamily
1	9745832	9746342	ENSMUSG00000045210	6.3e-40	-	9745832	9746342	0	1	510,	0	-39.2	-37.4	16.3	Vcpip1	OTU domain||Ubiquitin-like domain superfamily
1	9746551	9747092	ENSMUSG00000045210	1e-19	-	9746551	9747092	0	1	541,	0	-19	-17.6	22.9	Vcpip1	OTU domain||Ubiquitin-like domain superfamily
1	9747391	9747512	ENSMUSG00000045210	3e-05	-	9747391	9747512	0	1	121,	0	-4.52	-3.61	4.39	Vcpip1	OTU domain||Ubiquitin-like domain superfamily
1	9747631	9747902	ENSMUSG00000045210	4e-18	-	9747631	9747902	0	1	271,	0	-17.4	-16.1	7.68	Vcpip1	OTU domain||Ubiquitin-like domain superfamily
1	10138408	10138499	ENSMUSG00000067851	0.00052	-	10138408	10138499	0	1	91,	0	-3.28	-2.45	1.94	Arfgef1	Armadillo-type fold||Sec7 domain superfamily||Sec7, C-terminal||Guanine nucleotide exchange factor, N-terminal||Sec7 domain||Mon2, dimerisation and cyclophilin-binding domain||Sec7, C-terminal domain superfamily||Armadillo-like helical
1	10232459	10232670	ENSMUSG00000067851	1.2e-07	-	10232459	10232670	0	1	211,	0	-6.93	-5.9	3.45	Arfgef1	Armadillo-type fold||Sec7 domain superfamily||Sec7, C-terminal||Guanine nucleotide exchange factor, N-terminal||Sec7 domain||Mon2, dimerisation and cyclophilin-binding domain||Sec7, C-terminal domain superfamily||Armadillo-like helical
1	13140392	13140483	ENSMUSG00000005886	0.00055	-	13140392	13140483	0	1	91,	0	-3.26	-2.43	2.71	Ncoa2	Nuclear receptor coactivator, Ncoa-type, interlocking domain superfamily||Nuclear receptor coactivator 2||PAS domain superfamily||PAS fold||Nuclear receptor coactivator, interlocking||Nuclear receptor coactivator, Ncoa-type, interlocking||Myc-type, basic helix-loop-helix (bHLH) domain||PAS domain||Nuclear receptor coactivator||Nuclear receptor coactivator, receptor-binding domain||Domain of unkno…
1	13174106	13174886	ENSMUSG00000005886	4e-41	-	13174106	13174886	0	1	780,	0	-40.4	-38.6	14.4	Ncoa2	Nuclear receptor coactivator, Ncoa-type, interlocking domain superfamily||Nuclear receptor coactivator 2||PAS domain superfamily||PAS fold||Nuclear receptor coactivator, interlocking||Nuclear receptor coactivator, Ncoa-type, interlocking||Myc-type, basic helix-loop-helix (bHLH) domain||PAS domain||Nuclear receptor coactivator||Nuclear receptor coactivator, receptor-binding domain||Domain of unkno…
1	14754147	14754267	ENSMUSG00000025930	0.0011	-	14754147	14754267	0	1	120,	0	-2.95	-2.15	7.12	Msc	Myc-type, basic helix-loop-helix (bHLH) domain||-||Helix-loop-helix DNA-binding domain superfamily
1	16229662	16231009	ENSMUSG00000025920	4e-11	-	16229662	16231009	0	2	204,7,	0,1340	-10.4	-9.22	4.55	Stau2	Double-stranded RNA-binding domain||-||Staufen, C-terminal
1	16344672	16344793	ENSMUSG00000025920	0.001	-	16344672	16344793	0	1	121,	0	-2.98	-2.18	6.37	Stau2	Double-stranded RNA-binding domain||-||Staufen, C-terminal
1	17004101	17004342	ENSMUSG00000042686	0.00023	-	17004101	17004342	0	1	241,	0	-3.63	-2.77	14.2	Jph1	-||MORN motif||Junctophilin
1	21000449	21000659	ENSMUSG00000041779	0.00023	-	21000449	21000659	0	1	210,	0	-3.63	-2.77	14.2	Tram2	Translocation associated membrane protein||TRAM1-like protein||TRAM/LAG1/CLN8 homology domain
1	21000808	21000988	ENSMUSG00000041779	0.00028	-	21000808	21000988	0	1	180,	0	-3.56	-2.71	8.24	Tram2	Translocation associated membrane protein||TRAM1-like protein||TRAM/LAG1/CLN8 homology domain
1	21402231	21402352	ENSMUSG00000028033	0.0011	-	21402231	21402352	0	1	121,	0	-2.97	-2.17	12	Kcnq5	Voltage-gated potassium channel||-||Potassium channel, voltage dependent, KCNQ, C-terminal||Potassium channel, voltage dependent, KCNQ||Ion transport domain
1	23369744	23370313	ENSMUSG00000026158	6.3e-27	-	23369744	23370313	0	1	569,	0	-26.2	-24.7	84.7	Ogfrl1	Opioid growth factor receptor (OGFr) conserved domain
1	23848302	23848541	ENSMUSG00000026155	2.5e-31	-	23848302	23848541	0	1	239,	0	-30.6	-29	5.7	Smap1	Arf GTPase activating protein||-||ARFGAP/RecO-like zinc finger
1	23859112	23869932	ENSMUSG00000026155	0.00076	-	23859112	23869932	0	3	1,81,9,	0,7104,10811	-3.12	-2.3	2.18	Smap1	Arf GTPase activating protein||-||ARFGAP/RecO-like zinc finger
1	23922078	23922317	ENSMUSG00000026155	2.5e-11	-	23922078	23922317	0	1	239,	0	-10.6	-9.43	6.58	Smap1	Arf GTPase activating protein||-||ARFGAP/RecO-like zinc finger
1	24029000	24029300	ENSMUSG00000026153	3.2e-14	-	24029000	24029300	0	1	300,	0	-13.5	-12.2	7.12	Fam135a	-||Alpha/Beta hydrolase fold||Domain of unknown function DUF676, lipase-like||Protein FAM135
1	24029568	24029838	ENSMUSG00000026153	1.6e-13	-	24029568	24029838	0	1	270,	0	-12.8	-11.6	8.15	Fam135a	-||Alpha/Beta hydrolase fold||Domain of unknown function DUF676, lipase-like||Protein FAM135
1	29485110	29485319	ENSMUSG00000099492	2e-10	-	29485110	29485319	0	1	209,	0	-9.7	-8.57	3.65	--	--
1	30803688	30804619	ENSMUSG00000048874	1e-111	-	30803688	30804619	0	1	931,	0	-111	-109	10.3	Phf3	Zinc finger, PHD-finger||-||Zinc finger, RING/FYVE/PHD-type||Zinc finger, FYVE/PHD-type||Zinc finger, PHD-type||Transcription elongation factor S-II, central domain||Spen paralogue and orthologue SPOC, C-terminal||Transcription elongation factor S-II, central domain superfamily||Zinc finger, PHD-type, conserved site
1	30804858	30805939	ENSMUSG00000048874	1.6e-86	-	30804858	30805939	0	1	1081,	0	-85.8	-83.6	15.2	Phf3	Zinc finger, PHD-finger||-||Zinc finger, RING/FYVE/PHD-type||Zinc finger, FYVE/PHD-type||Zinc finger, PHD-type||Transcription elongation factor S-II, central domain||Spen paralogue and orthologue SPOC, C-terminal||Transcription elongation factor S-II, central domain superfamily||Zinc finger, PHD-type, conserved site
1	30813998	30815342	ENSMUSG00000048874	0.0047	-	30813998	30815342	0	2	93,28,	0,1316	-2.33	-1.59	2.66	Phf3	Zinc finger, PHD-finger||-||Zinc finger, RING/FYVE/PHD-type||Zinc finger, FYVE/PHD-type||Zinc finger, PHD-type||Transcription elongation factor S-II, central domain||Spen paralogue and orthologue SPOC, C-terminal||Transcription elongation factor S-II, central domain superfamily||Zinc finger, PHD-type, conserved site
1	30829858	30830189	ENSMUSG00000048874	2.5e-19	-	30829858	30830189	0	1	331,	0	-18.6	-17.2	5.21	Phf3	Zinc finger, PHD-finger||-||Zinc finger, RING/FYVE/PHD-type||Zinc finger, FYVE/PHD-type||Zinc finger, PHD-type||Transcription elongation factor S-II, central domain||Spen paralogue and orthologue SPOC, C-terminal||Transcription elongation factor S-II, central domain superfamily||Zinc finger, PHD-type, conserved site
1	30830398	30831299	ENSMUSG00000048874	6.3e-30	-	30830398	30831299	0	1	901,	0	-29.2	-27.6	7.27	Phf3	Zinc finger, PHD-finger||-||Zinc finger, RING/FYVE/PHD-type||Zinc finger, FYVE/PHD-type||Zinc finger, PHD-type||Transcription elongation factor S-II, central domain||Spen paralogue and orthologue SPOC, C-terminal||Transcription elongation factor S-II, central domain superfamily||Zinc finger, PHD-type, conserved site
1	30946128	30946248	ENSMUSG00000026064	0.00013	-	30946128	30946248	0	1	120,	0	-3.87	-2.99	2.55	Ptp4a1	-||Tyrosine specific protein phosphatases domain||Protein-tyrosine phosphatase-like||Dual specificity phosphatase, catalytic domain||Protein-tyrosine phosphatase, catalytic
1	30949022	30949651	ENSMUSG00000026064	1.3e-19	-	30949022	30949651	0	2	287,103,	0,526	-18.9	-17.5	8.24	Ptp4a1	-||Tyrosine specific protein phosphatases domain||Protein-tyrosine phosphatase-like||Dual specificity phosphatase, catalytic domain||Protein-tyrosine phosphatase, catalytic
1	33746292	33746503	ENSMUSG00000042215	6.3e-11	-	33746292	33746503	0	1	211,	0	-10.2	-9.07	9.59	Bag2	-||BAG domain
1	33776638	33777059	ENSMUSG00000042197	1e-13	-	33776638	33777059	0	1	421,	0	-13	-11.8	17.2	Zfp451	-||Zinc finger C2H2-type||Lamina-associated polypeptide 2 alpha
1	33777118	33777419	ENSMUSG00000042197	1.3e-17	-	33777118	33777419	0	1	301,	0	-16.9	-15.6	16.1	Zfp451	-||Zinc finger C2H2-type||Lamina-associated polypeptide 2 alpha
1	33801619	33801740	ENSMUSG00000042197	0.0011	-	33801619	33801740	0	1	121,	0	-2.97	-2.17	12	Zfp451	-||Zinc finger C2H2-type||Lamina-associated polypeptide 2 alpha
1	33802099	33802220	ENSMUSG00000042197	0.00023	-	33802099	33802220	0	1	121,	0	-3.63	-2.77	14.2	Zfp451	-||Zinc finger C2H2-type||Lamina-associated polypeptide 2 alpha
1	33802369	33802550	ENSMUSG00000042197	1.8e-05	-	33802369	33802550	0	1	181,	0	-4.75	-3.82	18	Zfp451	-||Zinc finger C2H2-type||Lamina-associated polypeptide 2 alpha
1	34439252	34439403	ENSMUSG00000042111	0.00039	-	34439252	34439403	0	1	151,	0	-3.41	-2.57	13.5	Ccdc115	-
1	34816757	34818039	ENSMUSG00000037503	2.5e-51	-	34816757	34818039	0	2	647,43,	0,1239	-50.6	-48.8	7.4	Fam168b	FAM168A/MANI||-
1	34969655	34969855	ENSMUSG00000103548	1.7e-09	-	34969655	34969855	0	1	200,	0	-8.77	-7.67	2.4	--	--
1	36105383	36106387	ENSMUSG00000104523	6.3e-62	-	36105383	36106387	0	2	58,330,	0,674	-61.2	-59.2	9.1	--	--
1	36144008	36146059	ENSMUSG00000037470	7.9e-27	-	36144008	36146059	0	2	243,28,	0,2023	-26.1	-24.6	6.31	Uggt1	-||UDP-glucose:Glycoprotein Glucosyltransferase||Nucleotide-diphospho-sugar transferases
1	36264656	36264776	ENSMUSG00000047180	6.8e-05	-	36264656	36264776	0	1	120,	0	-4.17	-3.28	12	Neurl3	Zinc finger, RING-type||Neuralized homology repeat (NHR) domain
1	36265013	36265222	ENSMUSG00000047180	1.8e-06	-	36265013	36265222	0	1	209,	0	-5.75	-4.77	6.3	Neurl3	Zinc finger, RING-type||Neuralized homology repeat (NHR) domain
1	36266085	36266384	ENSMUSG00000047180	1.6e-15	-	36266085	36266384	0	1	299,	0	-14.8	-13.5	11.8	Neurl3	Zinc finger, RING-type||Neuralized homology repeat (NHR) domain
1	36268933	36269173	ENSMUSG00000047180	1.8e-05	-	36268933	36269173	0	1	240,	0	-4.75	-3.82	18	Neurl3	Zinc finger, RING-type||Neuralized homology repeat (NHR) domain
1	36335789	36336329	ENSMUSG00000010453	5e-97	-	36335789	36336329	0	1	540,	0	-96.3	-94	6.61	Kansl3	KAT8 regulatory NSL complex subunit 3/Testis-expressed sequence 30 protein||-||Alpha/Beta hydrolase fold
1	36367646	36367767	ENSMUSG00000010453	4e-05	-	36367646	36367767	0	1	121,	0	-4.4	-3.49	9.74	Kansl3	KAT8 regulatory NSL complex subunit 3/Testis-expressed sequence 30 protein||-||Alpha/Beta hydrolase fold
1	36423335	36424323	ENSMUSG00000001143	5e-45	-	36423335	36424323	0	1	988,	0	-44.3	-42.5	6.34	Lman2l	Concanavalin A-like lectin/glucanase domain superfamily||-||Legume-like lectin
1	36548817	36548997	ENSMUSG00000026121	0.00017	-	36548817	36548997	0	1	180,	0	-3.77	-2.9	12.7	Sema4c	Sema domain superfamily||Sema domain||Immunoglobulin-like domain||WD40/YVTN repeat-like-containing domain superfamily||PSI domain||Semaphorin||Immunoglobulin-like domain superfamily||Immunoglobulin-like fold||-||Plexin repeat||Immunoglobulin subtype
1	36549175	36550011	ENSMUSG00000026121	1e-144	-	36549175	36550011	0	1	836,	0	-144	-142	19.9	Sema4c	Sema domain superfamily||Sema domain||Immunoglobulin-like domain||WD40/YVTN repeat-like-containing domain superfamily||PSI domain||Semaphorin||Immunoglobulin-like domain superfamily||Immunoglobulin-like fold||-||Plexin repeat||Immunoglobulin subtype
1	36550069	36550249	ENSMUSG00000026121	5.6e-10	-	36550069	36550249	0	1	180,	0	-9.25	-8.14	3.09	Sema4c	Sema domain superfamily||Sema domain||Immunoglobulin-like domain||WD40/YVTN repeat-like-containing domain superfamily||PSI domain||Semaphorin||Immunoglobulin-like domain superfamily||Immunoglobulin-like fold||-||Plexin repeat||Immunoglobulin subtype
1	36698561	36698742	ENSMUSG00000037351	7.8e-06	-	36698561	36698742	0	1	181,	0	-5.11	-4.17	1.89	Actr1b	Actin family||Actin, conserved site||Actin/actin-like conserved site||Actin-related protein 1 family
1	36792580	36792820	ENSMUSG00000026116	3.2e-18	-	36792580	36792820	0	1	240,	0	-17.5	-16.1	4.18	Tmem131	Transmembrane protein 131-like||-||Immunoglobulin-like fold
1	36804629	36808407	ENSMUSG00000026116	2e-24	-	36804629	36808407	0	2	17,524,	0,3254	-23.7	-22.2	5.61	Tmem131	Transmembrane protein 131-like||-||Immunoglobulin-like fold
1	36939248	36939398	ENSMUSG00000026116	4.6e-07	-	36939248	36939398	0	1	150,	0	-6.34	-5.33	13.1	Tmem131	Transmembrane protein 131-like||-||Immunoglobulin-like fold
1	37420232	37420623	ENSMUSG00000026112	1e-125	-	37420232	37420623	0	1	391,	0	-125	-123	3.86	Coa5	Cytochrome c oxidase assembly protein PET191
1	37429892	37430103	ENSMUSG00000026112	2.4e-10	-	37429892	37430103	0	1	211,	0	-9.62	-8.49	5.25	Coa5	Cytochrome c oxidase assembly protein PET191
1	37444401	37444582	ENSMUSG00000026110	0.00022	-	37444401	37444582	0	1	181,	0	-3.66	-2.8	5	Mgat4a	Glycosyl transferase family 54||-
1	37879009	37879188	ENSMUSG00000026088	1.9e-08	-	37879009	37879188	0	1	179,	0	-7.73	-6.67	4.32	Mitd1	MIT||MIT domain superfamily||MIT, C-terminal phospholipase D-like domain
1	37995608	37995818	ENSMUSG00000058407	1.7e-05	-	37995608	37995818	0	1	210,	0	-4.76	-3.83	2.73	Txndc9	Thioredoxin-like superfamily||Thioredoxin domain
1	38087993	38088652	ENSMUSG00000026082	4e-26	-	38087993	38088652	0	1	659,	0	-25.4	-23.9	20.6	Rev1	UmuC domain||-||DNA repair protein Rev1, C-terminal||BRCT domain||DNA polymerase, Y-family, little finger domain||DNA repair protein Rev1||Domain of unknown function DUF4414||DNA polymerase, Y-family, little finger domain superfamily||BRCT domain superfamily
1	39372121	39372433	ENSMUSG00000003134	3.8e-05	-	39372121	39372433	0	2	16,183,	0,129	-4.42	-3.52	4.5	Tbc1d8	Rab-GTPase-TBC domain superfamily||EF-hand domain pair||-||GRAM domain||TBC1D8, PH-GRAM domain 2||Rab-GTPase-TBC domain||TBC1D8, PH-GRAM domain 1
1	39552310	39555482	ENSMUSG00000048234	5.1e-09	-	39552310	39555482	0	2	205,5,	0,3167	-8.29	-7.21	4.18	Rnf149	PA domain||-||Zinc finger, RING/FYVE/PHD-type||Zinc finger, RING-type
1	39577195	39577315	ENSMUSG00000048234	4.6e-05	-	39577195	39577315	0	1	120,	0	-4.34	-3.44	4.87	Rnf149	PA domain||-||Zinc finger, RING/FYVE/PHD-type||Zinc finger, RING-type
1	40772457	40772667	ENSMUSG00000041945	1.9e-08	-	40772457	40772667	0	1	210,	0	-7.71	-6.65	27.7	Mfsd9	-||Major facilitator superfamily||MFS transporter superfamily||Major facilitator superfamily domain||Tetracycline resistance protein TetA/multidrug resistance protein MdtG
1	40772936	40773027	ENSMUSG00000041945	0.0038	-	40772936	40773027	0	1	91,	0	-2.42	-1.67	4.75	Mfsd9	-||Major facilitator superfamily||MFS transporter superfamily||Major facilitator superfamily domain||Tetracycline resistance protein TetA/multidrug resistance protein MdtG
1	43048308	43048459	ENSMUSG00000070939	0.004	-	43048308	43048459	0	1	151,	0	-2.4	-1.65	1.96	Tgfbrap1	Clathrin, heavy chain/VPS, 7-fold repeat||Vacuolar sorting protein 39/Transforming growth factor beta receptor-associated domain 2||Citron homology (CNH) domain||Vacuolar sorting protein 39/Transforming growth factor beta receptor-associated domain 1||Tetratricopeptide-like helical domain superfamily||-||Vam6/VPS39/TRAP1 family
1	43049387	43049808	ENSMUSG00000070939	4e-32	-	43049387	43049808	0	1	421,	0	-31.4	-29.8	12.7	Tgfbrap1	Clathrin, heavy chain/VPS, 7-fold repeat||Vacuolar sorting protein 39/Transforming growth factor beta receptor-associated domain 2||Citron homology (CNH) domain||Vacuolar sorting protein 39/Transforming growth factor beta receptor-associated domain 1||Tetratricopeptide-like helical domain superfamily||-||Vam6/VPS39/TRAP1 family
1	43075243	43075544	ENSMUSG00000070939	6.3e-13	-	43075243	43075544	0	1	301,	0	-12.2	-11	8.03	Tgfbrap1	Clathrin, heavy chain/VPS, 7-fold repeat||Vacuolar sorting protein 39/Transforming growth factor beta receptor-associated domain 2||Citron homology (CNH) domain||Vacuolar sorting protein 39/Transforming growth factor beta receptor-associated domain 1||Tetratricopeptide-like helical domain superfamily||-||Vam6/VPS39/TRAP1 family
1	43075603	43092392	ENSMUSG00000070939	2e-29	-	43075603	43092392	0	2	349,12,	0,16777	-28.7	-27.1	11.1	Tgfbrap1	Clathrin, heavy chain/VPS, 7-fold repeat||Vacuolar sorting protein 39/Transforming growth factor beta receptor-associated domain 2||Citron homology (CNH) domain||Vacuolar sorting protein 39/Transforming growth factor beta receptor-associated domain 1||Tetratricopeptide-like helical domain superfamily||-||Vam6/VPS39/TRAP1 family
1	43750143	43750233	ENSMUSG00000057363	0.00045	-	43750143	43750233	0	1	90,	0	-3.35	-2.52	2.32	Uxs1	UDP-glucuronate decarboxylase N-terminal||NAD(P)-binding domain superfamily||-||NAD(P)-binding domain
1	44118418	44118778	ENSMUSG00000026047	0.00012	-	44118418	44118778	0	1	360,	0	-3.91	-3.04	5.62	Kdelc1	Filamin/ABP280 repeat-like||Filamin/ABP280 repeat||Immunoglobulin-like fold||-||Lipopolysaccharide-modifying protein||Immunoglobulin E-set
1	45375818	45376179	ENSMUSG00000026042	4e-37	-	45375818	45376179	0	1	361,	0	-36.4	-34.8	6.67	Col5a2	Fibrillar collagen, C-terminal||VWFC domain||Insect cysteine-rich antifreeze protein||Fibrinogen, alpha/beta/gamma chain, C-terminal globular, subdomain 1||Collagen triple helix repeat
1	45908366	45908786	ENSMUSG00000025993	5e-20	-	45908366	45908786	0	1	420,	0	-19.3	-17.9	3.32	Slc40a1	MFS transporter superfamily||Ferroporti-1
1	45911004	45911483	ENSMUSG00000025993	6.3e-56	-	45911004	45911483	0	1	479,	0	-55.2	-53.3	12	Slc40a1	MFS transporter superfamily||Ferroporti-1
1	46835159	46835519	ENSMUSG00000025986	1.6e-08	-	46835159	46835519	0	1	360,	0	-7.8	-6.74	9.18	Slc39a10	Zinc/iron permease||-
1	46835757	46835937	ENSMUSG00000025986	9.5e-08	-	46835757	46835937	0	1	180,	0	-7.02	-5.99	25.5	Slc39a10	Zinc/iron permease||-
1	51477497	51477647	ENSMUSG00000026107	0.00031	-	51477497	51477647	0	1	150,	0	-3.51	-2.66	1.88	Nabp1	-||Nucleic acid-binding, OB-fold
1	52109109	52109230	ENSMUSG00000109599	0.0048	-	52109109	52109230	0	1	121,	0	-2.32	-1.59	9.74	--	--
1	52187684	52188720	ENSMUSG00000026103	2.5e-11	-	52187684	52188720	0	2	169,42,	0,994	-10.6	-9.48	5.03	Gls	Ankyrin repeat||Ankyrin repeat-containing domain||Glutaminase||Ankyrin repeat-containing domain superfamily||Beta-lactamase/transpeptidase-like
1	52233021	52233232	ENSMUSG00000026103	2.5e-26	-	52233021	52233232	0	1	211,	0	-25.6	-24.1	30.7	Gls	Ankyrin repeat||Ankyrin repeat-containing domain||Glutaminase||Ankyrin repeat-containing domain superfamily||Beta-lactamase/transpeptidase-like
1	52458879	52459269	ENSMUSG00000002881	1.3e-43	-	52458879	52459269	0	1	390,	0	-42.9	-41.1	4.67	Nab1	Nab1, C-terminal||NAB co-repressor, domain||Nab, N-terminal
1	52489966	52490625	ENSMUSG00000002881	6.3e-32	-	52489966	52490625	0	1	659,	0	-31.2	-29.6	5.1	Nab1	Nab1, C-terminal||NAB co-repressor, domain||Nab, N-terminal
1	52500229	52500440	ENSMUSG00000002881	3.2e-15	-	52500229	52500440	0	1	211,	0	-14.5	-13.2	26.6	Nab1	Nab1, C-terminal||NAB co-repressor, domain||Nab, N-terminal
1	52657153	52657363	ENSMUSG00000041439	0.00014	-	52657153	52657363	0	1	210,	0	-3.85	-2.98	15	Mfsd6	Major facilitator superfamily domain||MFS transporter superfamily||Major facilitator superfamily associated domain
1	52708398	52708609	ENSMUSG00000041439	1.8e-05	-	52708398	52708609	0	1	211,	0	-4.75	-3.82	18	Mfsd6	Major facilitator superfamily domain||MFS transporter superfamily||Major facilitator superfamily associated domain
1	52708967	52709118	ENSMUSG00000041439	0.00025	-	52708967	52709118	0	1	151,	0	-3.6	-2.75	5.25	Mfsd6	Major facilitator superfamily domain||MFS transporter superfamily||Major facilitator superfamily associated domain
1	52788805	52788985	ENSMUSG00000026102	4.4e-05	-	52788805	52788985	0	1	180,	0	-4.36	-3.46	13.5	Inpp1	Inositol monophosphatase, metal-binding site||-||Inositol monophosphatase-like||Inositol monophosphatase, conserved site
1	52789582	52791711	ENSMUSG00000026102	2.5e-36	-	52789582	52791711	0	2	635,24,	0,2105	-35.6	-33.9	6.12	Inpp1	Inositol monophosphatase, metal-binding site||-||Inositol monophosphatase-like||Inositol monophosphatase, conserved site
1	53346747	53347390	ENSMUSG00000099913	1.3e-30	-	53346747	53347390	0	2	14,376,	0,267	-29.9	-28.3	4.75	Gm28551	-
1	53346754	53347367	ENSMUSG00000026095	2e-31	-	53346754	53347367	0	2	7,353,	0,260	-30.7	-29.2	4.79	Asnsd1	Rossmann-like alpha/beta/alpha sandwich fold||Nucleophile aminohydrolases, N-terminal||Glutamine amidotransferase type 2 domain||-||Asparagine synthase
1	53812839	53813199	ENSMUSG00000042807	0.00014	-	53812839	53813199	0	1	360,	0	-3.85	-2.98	15	Hecw2	C2 domain superfamily||HECT domain||WW domain||E3 ubiquitin-protein ligase HECW1/2, N-terminal||C2 domain||HECT, E3 ligase catalytic domain||WW domain superfamily
1	53926227	53926378	ENSMUSG00000042807	0.001	-	53926227	53926378	0	1	151,	0	-2.98	-2.18	5.62	Hecw2	C2 domain superfamily||HECT domain||WW domain||E3 ubiquitin-protein ligase HECW1/2, N-terminal||C2 domain||HECT, E3 ligase catalytic domain||WW domain superfamily
1	54998108	54998229	ENSMUSG00000025982	1.9e-05	-	54998108	54998229	0	1	121,	0	-4.72	-3.8	1.65	Sf3b1	Splicing factor 3B subunit 1||Armadillo-type fold||-||Armadillo-like helical
1	55019332	55027451	ENSMUSG00000025982	3.2e-10	-	55019332	55027451	0	2	68,113,	0,8006	-9.49	-8.37	6.37	Sf3b1	Splicing factor 3B subunit 1||Armadillo-type fold||-||Armadillo-like helical
1	55078160	55078428	ENSMUSG00000025980	9.99999999999999e-239	-	55078160	55078428	0	1	268,	0	-238	-235	4.32	Hspd1	Chaperonin Cpn60||Chaperone tailless complex polypeptide 1 (TCP-1)||TCP-1-like chaperonin intermediate domain superfamily||GroEL-like equatorial domain superfamily||Chaperonin Cpn60/TCP-1 domain superfamily||GroEL-like apical domain superfamily||Chaperonin Cpn60/TCP-1 family||Chaperonin Cpn60, conserved site
1	57388415	57388715	ENSMUSG00000048495	4e-17	-	57388415	57388715	0	1	300,	0	-16.4	-15.1	18.7	Tyw5	-||tRNA wybutosine-synthesizing protein 5||JmjC domain
1	57406772	57406922	ENSMUSG00000048495	5.5e-07	-	57406772	57406922	0	1	150,	0	-6.26	-5.26	2.11	Tyw5	-||tRNA wybutosine-synthesizing protein 5||JmjC domain
1	57956658	57956809	ENSMUSG00000054770	1.1e-05	-	57956658	57956809	0	1	151,	0	-4.94	-4.01	4.31	Kctd18	SKP1/BTB/POZ domain superfamily||-||Potassium channel tetramerisation-type BTB domain
1	58016409	58016619	ENSMUSG00000054770	1.3e-06	-	58016409	58016619	0	1	210,	0	-5.88	-4.89	21.7	Kctd18	SKP1/BTB/POZ domain superfamily||-||Potassium channel tetramerisation-type BTB domain
1	58384911	58385091	ENSMUSG00000103839	4e-05	-	58384911	58385091	0	1	180,	0	-4.4	-3.49	15	--	--
1	58385150	58385389	ENSMUSG00000103839	0.00044	-	58385150	58385389	0	1	239,	0	-3.36	-2.52	8.99	--	--
1	58420119	58420329	ENSMUSG00000026034	5.5e-06	-	58420119	58420329	0	1	210,	0	-5.26	-4.3	2.16	Clk1	Protein kinase, ATP binding site||Protein kinase-like domain superfamily||Serine/threonine-protein kinase, active site||-||Protein kinase domain
1	58421811	58424066	ENSMUSG00000026034	5e-12	-	58421811	58424066	0	2	123,147,	0,2108	-11.3	-10.1	6.37	Clk1	Protein kinase, ATP binding site||Protein kinase-like domain superfamily||Serine/threonine-protein kinase, active site||-||Protein kinase domain
1	58463577	58465999	ENSMUSG00000026037	1e-40	-	58463577	58465999	0	2	713,5,	0,2417	-40	-38.3	6.93	Orc2	-||Origin recognition complex, subunit 2
1	58529753	58530204	ENSMUSG00000038174	7.9e-21	-	58529753	58530204	0	1	451,	0	-20.1	-18.7	8.24	Fam126b	-||Hyccin
1	58658219	58658309	ENSMUSG00000047528	3.3e-05	-	58658219	58658309	0	1	90,	0	-4.48	-3.57	2.9	Als2cr12	-||Amyotrophic lateral sclerosis 2 chromosomal region candidate gene 12 protein
1	58902780	58904067	ENSMUSG00000026028	1e-130	-	58902780	58904067	0	1	1287,	0	-130	-128	13.3	Trak2	HAP1, N-terminal||Trafficking kinesin-binding protein domain
1	59163179	59163389	ENSMUSG00000079550	1e-05	-	59163179	59163389	0	1	210,	0	-5	-4.06	5.12	Mpp4	L27 domain||L27 domain, C-terminal||Guanylate kinase-like domain||PDZ superfamily||P-loop containing nucleoside triphosphate hydrolase||SH3-like domain superfamily||PDZ domain||Guanylate kinase/L-type calcium channel beta subunit||SH3 domain||Guanylate kinase, conserved site||L27 domain superfamily||MPP4, SH3 domain
1	59163195	59163585	ENSMUSG00000026024	1.1e-07	-	59163195	59163585	0	1	390,	0	-6.94	-5.91	12.7	Als2	MORN motif||Dbl homology (DH) domain||Regulator of chromosome condensation 1/beta-lactamase-inhibitor protein II||Dbl homology (DH) domain superfamily||VPS9 domain superfamily||VPS9 domain||Regulator of chromosome condensation, RCC1||PH-like domain superfamily
1	59163674	59163825	ENSMUSG00000026024	0.00041	-	59163674	59163825	0	1	151,	0	-3.39	-2.55	4.5	Als2	MORN motif||Dbl homology (DH) domain||Regulator of chromosome condensation 1/beta-lactamase-inhibitor protein II||Dbl homology (DH) domain superfamily||VPS9 domain superfamily||VPS9 domain||Regulator of chromosome condensation, RCC1||PH-like domain superfamily
1	59163943	59164154	ENSMUSG00000026024	5e-12	-	59163943	59164154	0	1	211,	0	-11.3	-10.1	10.3	Als2	MORN motif||Dbl homology (DH) domain||Regulator of chromosome condensation 1/beta-lactamase-inhibitor protein II||Dbl homology (DH) domain superfamily||VPS9 domain superfamily||VPS9 domain||Regulator of chromosome condensation, RCC1||PH-like domain superfamily
1	59215190	59215401	ENSMUSG00000026024	1.5e-05	-	59215190	59215401	0	1	211,	0	-4.82	-3.89	5	Als2	MORN motif||Dbl homology (DH) domain||Regulator of chromosome condensation 1/beta-lactamase-inhibitor protein II||Dbl homology (DH) domain superfamily||VPS9 domain superfamily||VPS9 domain||Regulator of chromosome condensation, RCC1||PH-like domain superfamily
1	59639656	59640043	ENSMUSG00000026021	1e-194	-	59639656	59640043	0	1	387,	0	-194	-192	9.32	Sumo1	Ubiquitin-like domain superfamily||Ubiquitin domain||Rad60/SUMO-like domain||Sumo domain
1	59982661	59982833	ENSMUSG00000026018	1.1e-05	-	59982661	59982833	0	1	172,	0	-4.97	-4.03	6.18	Ica1l	Islet cell autoantigen Ica1, C-terminal||AH/BAR domain superfamily||Islet cell autoantigen 1/Ica1-like||Arfaptin homology (AH) domain
1	60488254	60488885	ENSMUSG00000026014	5e-54	-	60488254	60488885	0	1	631,	0	-53.3	-51.4	17.6	Raph1	-||Ubiquitin-like domain superfamily||PH-like domain superfamily||Pleckstrin homology domain||Ras-associating (RA) domain
1	60489243	60489963	ENSMUSG00000026014	3.2e-16	-	60489243	60489963	0	1	720,	0	-15.5	-14.2	8.99	Raph1	-||Ubiquitin-like domain superfamily||PH-like domain superfamily||Pleckstrin homology domain||Ras-associating (RA) domain
1	60490022	60490173	ENSMUSG00000026014	1e-04	-	60490022	60490173	0	1	151,	0	-3.98	-3.1	5.62	Raph1	-||Ubiquitin-like domain superfamily||PH-like domain superfamily||Pleckstrin homology domain||Ras-associating (RA) domain
1	60525602	60525873	ENSMUSG00000026014	1.4e-10	-	60525602	60525873	0	1	271,	0	-9.85	-8.72	24	Raph1	-||Ubiquitin-like domain superfamily||PH-like domain superfamily||Pleckstrin homology domain||Ras-associating (RA) domain
1	63057969	63058599	ENSMUSG00000040865	2.5e-10	-	63057969	63058599	0	1	630,	0	-9.61	-8.49	5.77	Ino80d	Potential DNA-binding domain||-
1	63058928	63059139	ENSMUSG00000040865	1.6e-07	-	63058928	63059139	0	1	211,	0	-6.79	-5.77	24.7	Ino80d	Potential DNA-binding domain||-
1	63086000	63086331	ENSMUSG00000040865	3.5e-05	-	63086000	63086331	0	1	331,	0	-4.45	-3.54	4.75	Ino80d	Potential DNA-binding domain||-
1	63176533	63176773	ENSMUSG00000025968	7.9e-21	-	63176533	63176773	0	1	240,	0	-20.1	-18.7	6.5	Ndufs1	Beta-grasp domain superfamily||2Fe-2S ferredoxin-type iron-sulfur binding domain||Molybdopterin oxidoreductase, 4Fe-4S domain||-||NADH:ubiquinone oxidoreductase, subunit G, iron-sulphur binding||2Fe-2S ferredoxin-like superfamily||NADH:ubiquinone oxidoreductase, subunit G||NADH:ubiquinone oxidoreductase, 75kDa subunit, conserved site||NADH-quinone oxidoreductase, chain G, C-terminal||Molybdopteri…
1	64035543	64035754	ENSMUSG00000025959	1.6e-14	-	64035543	64035754	0	1	211,	0	-13.8	-12.5	25.5	Klf7	Zinc finger C2H2-type||Zinc finger, RING/FYVE/PHD-type||-||Zinc finger C2H2 superfamily
1	64078781	64079290	ENSMUSG00000025959	1.8e-09	-	64078781	64079290	0	1	509,	0	-8.75	-7.66	8.54	Klf7	Zinc finger C2H2-type||Zinc finger, RING/FYVE/PHD-type||-||Zinc finger C2H2 superfamily
1	64607691	64607901	ENSMUSG00000025956	9.5e-10	-	64607691	64607901	0	1	210,	0	-9.02	-7.92	4.55	Mettl21a	Lysine methyltransferase||S-adenosyl-L-methionine-dependent methyltransferase
1	64734777	64735048	ENSMUSG00000045005	1.6e-10	-	64734777	64735048	0	1	271,	0	-9.79	-8.66	10.9	Fzd5	Frizzled cysteine-rich domain superfamily||Frizzled/secreted frizzled-related protein||Frizzled domain||GPCR, family 2-like||Frizzled/Smoothened, transmembrane domain||Frizzled-5, CRD domain
1	64735136	64735467	ENSMUSG00000045005	8.1e-05	-	64735136	64735467	0	1	331,	0	-4.09	-3.2	5.43	Fzd5	Frizzled cysteine-rich domain superfamily||Frizzled/secreted frizzled-related protein||Frizzled domain||GPCR, family 2-like||Frizzled/Smoothened, transmembrane domain||Frizzled-5, CRD domain
1	64792644	64792854	ENSMUSG00000051344	5e-05	-	64792644	64792854	0	1	210,	0	-4.3	-3.4	16.5	Plekhm3	-||Pleckstrin homology domain||PH-like domain superfamily||Putative zinc-RING and/or ribbon
1	64794199	64794679	ENSMUSG00000051344	2.8e-07	-	64794199	64794679	0	1	480,	0	-6.56	-5.54	13.5	Plekhm3	-||Pleckstrin homology domain||PH-like domain superfamily||Putative zinc-RING and/or ribbon
1	64921980	64922161	ENSMUSG00000051344	0.00039	-	64921980	64922161	0	1	181,	0	-3.41	-2.57	13.5	Plekhm3	-||Pleckstrin homology domain||PH-like domain superfamily||Putative zinc-RING and/or ribbon
1	64922220	64922310	ENSMUSG00000051344	0.0011	-	64922220	64922310	0	1	90,	0	-2.97	-2.17	12	Plekhm3	-||Pleckstrin homology domain||PH-like domain superfamily||Putative zinc-RING and/or ribbon
1	64937997	64938237	ENSMUSG00000051344	4e-05	-	64937997	64938237	0	1	240,	0	-4.4	-3.49	15.7	Plekhm3	-||Pleckstrin homology domain||PH-like domain superfamily||Putative zinc-RING and/or ribbon
1	66801433	66801942	ENSMUSG00000026004	1.6e-12	-	66801433	66801942	0	1	509,	0	-11.8	-10.6	7.08	Kansl1l	PEHE domain||KAT8 regulatory NSL complex subunit 1
1	66800676	66800767	ENSMUSG00000103756	0.00065	-	66800676	66800767	0	1	91,	0	-3.19	-2.37	12.7	--	--
1	66858315	66863277	ENSMUSG00000026003	1e-126	-	66858315	66863277	0	2	16,105,	0,4857	-126	-123	6.41	Acadl	Acyl-CoA oxidase/dehydrogenase, central domain||Long-chain specific acyl-CoA dehydrogenase||Acyl-CoA dehydrogenase/oxidase, N-terminal||Acyl-CoA dehydrogenase-like, C-terminal||Acyl-CoA dehydrogenase, conserved site||Acyl-CoA dehydrogenase/oxidase C-terminal||Acyl-CoA dehydrogenase/oxidase, N-terminal domain superfamily||Acyl-CoA dehydrogenase/oxidase, N-terminal and middle domain superfamily
1	66944871	66944961	ENSMUSG00000061816	0.00068	-	66944871	66944961	0	1	90,	0	-3.17	-2.35	1.54	Myl1	EF-hand domain pair||EF-hand domain
1	69538725	69539175	ENSMUSG00000025997	5e-12	-	69538725	69539175	0	1	450,	0	-11.3	-10.1	21.4	Ikzf2	-||Zinc finger C2H2 superfamily||At2g23090-like||Zinc finger C2H2-type||Zinc finger, RING/FYVE/PHD-type
1	72160479	72160717	ENSMUSG00000039395	0.00025	-	72160479	72160717	0	1	238,	0	-3.6	-2.75	5.25	Mreg	Melanoregulin
1	72858857	72859336	ENSMUSG00000026185	7.9e-23	-	72858857	72859336	0	1	479,	0	-22.1	-20.6	4.52	Igfbp5	Growth factor receptor cysteine-rich domain superfamily||Insulin-like growth factor binding protein, N-terminal, Cys-rich conserved site||Thyroglobulin type-1 superfamily||Insulin-like growth factor-binding protein, IGFBP||Insulin-like growth factor binding protein 5||Insulin-like growth factor-binding protein family 1-6, chordata||Insulin-like growth factor binding protein||Thyroglobulin type-1
1	72859455	72859665	ENSMUSG00000026185	2.8e-10	-	72859455	72859665	0	1	210,	0	-9.55	-8.43	3.14	Igfbp5	Growth factor receptor cysteine-rich domain superfamily||Insulin-like growth factor binding protein, N-terminal, Cys-rich conserved site||Thyroglobulin type-1 superfamily||Insulin-like growth factor-binding protein, IGFBP||Insulin-like growth factor binding protein 5||Insulin-like growth factor-binding protein family 1-6, chordata||Insulin-like growth factor binding protein||Thyroglobulin type-1
1	72859753	72860770	ENSMUSG00000026185	1e-111	-	72859753	72860770	0	1	1017,	0	-111	-109	12.5	Igfbp5	Growth factor receptor cysteine-rich domain superfamily||Insulin-like growth factor binding protein, N-terminal, Cys-rich conserved site||Thyroglobulin type-1 superfamily||Insulin-like growth factor-binding protein, IGFBP||Insulin-like growth factor binding protein 5||Insulin-like growth factor-binding protein family 1-6, chordata||Insulin-like growth factor binding protein||Thyroglobulin type-1
1	72861994	72862294	ENSMUSG00000026185	2e-26	-	72861994	72862294	0	1	300,	0	-25.7	-24.2	5.14	Igfbp5	Growth factor receptor cysteine-rich domain superfamily||Insulin-like growth factor binding protein, N-terminal, Cys-rich conserved site||Thyroglobulin type-1 superfamily||Insulin-like growth factor-binding protein, IGFBP||Insulin-like growth factor binding protein 5||Insulin-like growth factor-binding protein family 1-6, chordata||Insulin-like growth factor binding protein||Thyroglobulin type-1
1	73913977	73914578	ENSMUSG00000055322	9.99999999999999e-276	-	73913977	73914578	0	1	601,	0	-275	-272	8.67	Tns1	Tensin phosphatase, C2 domain||PH-like domain superfamily||Protein-tyrosine phosphatase, catalytic||Tensin-like, SH2 domain||Tensin-type phosphatase domain||PTB/PI domain||-||SH2 domain superfamily||Protein kinase C-like, phorbol ester/diacylglycerol-binding domain||C2 domain superfamily||Protein-tyrosine phosphatase-like||Tensin, phosphotyrosine-binding domain||SH2 domain||Tensin/EPS8 phosphotyr…
1	73924714	73925165	ENSMUSG00000055322	9.99999999999999e-294	-	73924714	73925165	0	1	451,	0	-293	-290	4.11	Tns1	Tensin phosphatase, C2 domain||PH-like domain superfamily||Protein-tyrosine phosphatase, catalytic||Tensin-like, SH2 domain||Tensin-type phosphatase domain||PTB/PI domain||-||SH2 domain superfamily||Protein kinase C-like, phorbol ester/diacylglycerol-binding domain||C2 domain superfamily||Protein-tyrosine phosphatase-like||Tensin, phosphotyrosine-binding domain||SH2 domain||Tensin/EPS8 phosphotyr…
1	73953217	73953788	ENSMUSG00000055322	1e-106	-	73953217	73953788	0	1	571,	0	-106	-103	3.11	Tns1	Tensin phosphatase, C2 domain||PH-like domain superfamily||Protein-tyrosine phosphatase, catalytic||Tensin-like, SH2 domain||Tensin-type phosphatase domain||PTB/PI domain||-||SH2 domain superfamily||Protein kinase C-like, phorbol ester/diacylglycerol-binding domain||C2 domain superfamily||Protein-tyrosine phosphatase-like||Tensin, phosphotyrosine-binding domain||SH2 domain||Tensin/EPS8 phosphotyr…
1	74124298	74124449	ENSMUSG00000055322	5e-13	-	74124298	74124449	0	1	151,	0	-12.3	-11.1	21.7	Tns1	Tensin phosphatase, C2 domain||PH-like domain superfamily||Protein-tyrosine phosphatase, catalytic||Tensin-like, SH2 domain||Tensin-type phosphatase domain||PTB/PI domain||-||SH2 domain superfamily||Protein kinase C-like, phorbol ester/diacylglycerol-binding domain||C2 domain superfamily||Protein-tyrosine phosphatase-like||Tensin, phosphotyrosine-binding domain||SH2 domain||Tensin/EPS8 phosphotyr…
1	74283156	74283247	ENSMUSG00000006299	0.00044	-	74283156	74283247	0	1	91,	0	-3.36	-2.53	2.22	Aamp	WD40 repeat, conserved site||WD40-repeat-containing domain superfamily||WD40 repeat||WD40-repeat-containing domain||-||WD40/YVTN repeat-like-containing domain superfamily||Quinoprotein alcohol dehydrogenase-like superfamily
1	74283961	74284180	ENSMUSG00000006299	0.0013	-	74283961	74284180	0	2	83,7,	0,212	-2.9	-2.1	1.49	Aamp	WD40 repeat, conserved site||WD40-repeat-containing domain superfamily||WD40 repeat||WD40-repeat-containing domain||-||WD40/YVTN repeat-like-containing domain superfamily||Quinoprotein alcohol dehydrogenase-like superfamily
1	74288576	74288727	ENSMUSG00000006301	2.5e-12	-	74288576	74288727	0	1	151,	0	-11.6	-10.5	2.26	Tmbim1	Bax inhibitor 1-related||-
1	74289296	74289507	ENSMUSG00000006301	7.9e-12	-	74289296	74289507	0	1	211,	0	-11.1	-9.92	2.16	Tmbim1	Bax inhibitor 1-related||-
1	74566564	74567164	ENSMUSG00000026135	2.5e-26	-	74566564	74567164	0	1	600,	0	-25.6	-24.1	20.2	Zfp142	Zinc finger C2H2 superfamily||-||Zinc finger, RING/FYVE/PHD-type||Zinc finger C2H2-type
1	74569718	74570168	ENSMUSG00000026135	5e-11	-	74569718	74570168	0	1	450,	0	-10.3	-9.19	11.4	Zfp142	Zinc finger C2H2 superfamily||-||Zinc finger, RING/FYVE/PHD-type||Zinc finger C2H2-type
1	74570467	74570617	ENSMUSG00000026135	1.1e-05	-	74570467	74570617	0	1	150,	0	-4.97	-4.03	18.7	Zfp142	Zinc finger C2H2 superfamily||-||Zinc finger, RING/FYVE/PHD-type||Zinc finger C2H2-type
1	74570976	74571067	ENSMUSG00000026135	0.00022	-	74570976	74571067	0	1	91,	0	-3.66	-2.8	4.65	Zfp142	Zinc finger C2H2 superfamily||-||Zinc finger, RING/FYVE/PHD-type||Zinc finger C2H2-type
1	74571635	74571756	ENSMUSG00000026135	0.00028	-	74571635	74571756	0	1	121,	0	-3.56	-2.71	6.25	Zfp142	Zinc finger C2H2 superfamily||-||Zinc finger, RING/FYVE/PHD-type||Zinc finger C2H2-type
1	74571935	74572265	ENSMUSG00000026135	1.6e-11	-	74571935	74572265	0	1	330,	0	-10.8	-9.68	10	Zfp142	Zinc finger C2H2 superfamily||-||Zinc finger, RING/FYVE/PHD-type||Zinc finger C2H2-type
1	74593777	74594226	ENSMUSG00000026171	7.9e-46	-	74593777	74594226	0	1	449,	0	-45.1	-43.3	29.2	Rnf25	Zinc finger, RING-type||Zinc finger, RING/FYVE/PHD-type||RWD domain||Ubiquitin-conjugating enzyme/RWD-like||-
1	74967401	74967665	ENSMUSG00000026162	1.6e-06	-	74967401	74967665	0	1	264,	0	-5.79	-4.81	5.14	Nhej1	XLF family
1	75136561	75136742	ENSMUSG00000033159	3.2e-13	-	75136561	75136742	0	1	181,	0	-12.5	-11.3	2.17	Cnppd1	Cyclin-like superfamily||Cyclin PHO80-like||-
1	75142227	75142467	ENSMUSG00000033159	7.9e-14	-	75142227	75142467	0	1	240,	0	-13.1	-11.9	4.09	Cnppd1	Cyclin-like superfamily||Cyclin PHO80-like||-
1	75179615	75179765	ENSMUSG00000026198	0.00041	-	75179615	75179765	0	1	150,	0	-3.39	-2.55	2.18	Abcb6	AAA+ ATPase domain||ABC transporter type 1, transmembrane domain superfamily||ABC transporter-like||ABC transporter, conserved site||P-loop containing nucleoside triphosphate hydrolase||Mitochondrial ABC-transporter, N-terminal five TM domain||ABC transporter type 1, transmembrane domain
1	75179612	75179762	ENSMUSG00000099519	0.00041	-	75179612	75179762	0	1	150,	0	-3.39	-2.55	2.18	--	--
1	75181405	75181914	ENSMUSG00000099519	2e-31	-	75181405	75181914	0	1	509,	0	-30.7	-29.1	4.68	--	--
1	75181426	75181905	ENSMUSG00000033124	4e-30	-	75181426	75181905	0	1	479,	0	-29.4	-27.9	4.73	Atg9a	-||Autophagy-related protein 9
1	75191867	75192077	ENSMUSG00000033124	0.00043	-	75191867	75192077	0	1	210,	0	-3.37	-2.53	8.99	Atg9a	-||Autophagy-related protein 9
1	75199470	75199621	ENSMUSG00000026200	0.0013	-	75199470	75199621	0	1	151,	0	-2.87	-2.07	6.37	Glb1l	Galactose-binding-like domain superfamily||-||Glycoside hydrolase 35, catalytic domain||Beta-galactosidase 1-like||Glycoside hydrolase superfamily||Glycoside hydrolase, family 35
1	75215510	75216555	ENSMUSG00000026202	1e-119	-	75215510	75216555	0	1	1045,	0	-119	-116	10.3	Tuba4a	Tubulin/FtsZ, C-terminal||Tubulin/FtsZ, GTPase domain superfamily||Tubulin/FtsZ, C-terminal domain superfamily||Tubulin/FtsZ, 2-layer sandwich domain||Tubulin||Alpha tubulin||Tubulin, conserved site||Tubulin/FtsZ, GTPase domain
1	75216674	75216764	ENSMUSG00000026202	1.1e-05	-	75216674	75216764	0	1	90,	0	-4.97	-4.03	18.7	Tuba4a	Tubulin/FtsZ, C-terminal||Tubulin/FtsZ, GTPase domain superfamily||Tubulin/FtsZ, C-terminal domain superfamily||Tubulin/FtsZ, 2-layer sandwich domain||Tubulin||Alpha tubulin||Tubulin, conserved site||Tubulin/FtsZ, GTPase domain
1	75474628	75475107	ENSMUSG00000032997	1.3e-13	-	75474628	75475107	0	1	479,	0	-12.9	-11.6	12.7	Chpf	-||Chondroitin N-acetylgalactosaminyltransferase
1	75475405	75475495	ENSMUSG00000032997	0.00041	-	75475405	75475495	0	1	90,	0	-3.39	-2.55	2.68	Chpf	-||Chondroitin N-acetylgalactosaminyltransferase
1	75475943	75476033	ENSMUSG00000032997	0.002	-	75475943	75476033	0	1	90,	0	-2.69	-1.91	4.31	Chpf	-||Chondroitin N-acetylgalactosaminyltransferase
1	75477438	75477828	ENSMUSG00000032997	2.5e-10	-	75477438	75477828	0	1	390,	0	-9.61	-8.49	8.24	Chpf	-||Chondroitin N-acetylgalactosaminyltransferase
1	77369190	77369281	ENSMUSG00000026235	0.00065	-	77369190	77369281	0	1	91,	0	-3.19	-2.37	12.7	Epha4	Galactose-binding-like domain superfamily||Fibronectin type III||Tyrosine-protein kinase, catalytic domain||Sterile alpha motif domain||Immunoglobulin-like fold||Protein kinase, ATP binding site||Sterile alpha motif/pointed domain superfamily||Tyrosine-protein kinase, receptor class V, conserved site||Ephrin receptor ligand binding domain||Protein kinase-like domain superfamily||Ephrin receptor, …
1	78783640	78783938	ENSMUSG00000099377	4.5e-10	-	78783640	78783938	0	1	298,	0	-9.35	-8.23	3.37	--	--
1	78967901	78968079	ENSMUSG00000072978	1.7e-08	-	78967901	78968079	0	1	178,	0	-7.76	-6.7	3.5	--	--
1	79816853	79816973	ENSMUSG00000026249	0.0028	-	79816853	79816973	0	1	120,	0	-2.56	-1.79	3.75	Serpine2	Serpin domain||Serpin, conserved site||Serpin family||Serpin superfamily
1	80267014	80269266	ENSMUSG00000004364	3.2e-79	-	80267014	80269266	0	2	273,57,	0,2195	-78.5	-76.3	5.76	Cul3	-||Cullin, conserved site||Cullin protein, neddylation domain||Winged helix-like DNA-binding domain superfamily||Cullin, N-terminal||Cullin homology domain superfamily||Cullin homology domain||Winged helix DNA-binding domain superfamily||Cullin repeat-like-containing domain superfamily
1	80286929	80287110	ENSMUSG00000004364	9.5e-06	-	80286929	80287110	0	1	181,	0	-5.02	-4.08	2.25	Cul3	-||Cullin, conserved site||Cullin protein, neddylation domain||Winged helix-like DNA-binding domain superfamily||Cullin, N-terminal||Cullin homology domain superfamily||Cullin homology domain||Winged helix DNA-binding domain superfamily||Cullin repeat-like-containing domain superfamily
1	80323051	80340480	ENSMUSG00000004364	7.9e-23	-	80323051	80340480	0	2	5,235,	0,17194	-22.1	-20.7	33.7	Cul3	-||Cullin, conserved site||Cullin protein, neddylation domain||Winged helix-like DNA-binding domain superfamily||Cullin, N-terminal||Cullin homology domain superfamily||Cullin homology domain||Winged helix DNA-binding domain superfamily||Cullin repeat-like-containing domain superfamily
1	82237207	82286979	ENSMUSG00000055980	1e-60	-	82237207	82286979	0	2	397,203,	0,49569	-60	-58.1	13.8	Irs1	IRS-type PTB domain||Pleckstrin homology domain||PH-like domain superfamily
1	82287098	82287459	ENSMUSG00000055980	7.9e-16	-	82287098	82287459	0	1	361,	0	-15.1	-13.8	7.87	Irs1	IRS-type PTB domain||Pleckstrin homology domain||PH-like domain superfamily
1	82288237	82288688	ENSMUSG00000055980	4e-12	-	82288237	82288688	0	1	451,	0	-11.4	-10.2	5.87	Irs1	IRS-type PTB domain||Pleckstrin homology domain||PH-like domain superfamily
1	82289496	82289797	ENSMUSG00000055980	7.9e-27	-	82289496	82289797	0	1	301,	0	-26.1	-24.6	86.2	Irs1	IRS-type PTB domain||Pleckstrin homology domain||PH-like domain superfamily
1	84037013	84037314	ENSMUSG00000045658	5e-08	-	84037013	84037314	0	1	301,	0	-7.3	-6.25	13.9	Pid1	PH-like domain superfamily||-||PTB/PI domain
1	84037432	84038271	ENSMUSG00000045658	2e-31	-	84037432	84038271	0	1	839,	0	-30.7	-29.1	13.6	Pid1	PH-like domain superfamily||-||PTB/PI domain
1	84724544	84725426	ENSMUSG00000026219	3.2e-77	-	84724544	84725426	0	2	270,31,	0,851	-76.5	-74.4	8.15	Trip12	WWE domain, subgroup||WWE domain superfamily||WWE domain||Armadillo-type fold||HECT domain||Armadillo-like helical||HECT, E3 ligase catalytic domain||-
1	84743192	84744719	ENSMUSG00000026219	4e-06	-	84743192	84744719	0	3	29,200,42,	0,627,1485	-5.4	-4.44	3.21	Trip12	WWE domain, subgroup||WWE domain superfamily||WWE domain||Armadillo-type fold||HECT domain||Armadillo-like helical||HECT, E3 ligase catalytic domain||-
1	84793911	84795694	ENSMUSG00000026219	1.6e-25	-	84793911	84795694	0	2	416,5,	0,1778	-24.8	-23.3	5.77	Trip12	WWE domain, subgroup||WWE domain superfamily||WWE domain||Armadillo-type fold||HECT domain||Armadillo-like helical||HECT, E3 ligase catalytic domain||-
1	85718124	85719078	ENSMUSG00000052760	1.7e-07	-	85718124	85719078	0	2	244,54,	0,900	-6.77	-5.75	14.2	A630001G21Rik	HSR domain||-
1	86350351	86351036	ENSMUSG00000026234	1e-106	-	86350351	86351036	0	2	345,225,	0,460	-106	-104	6.95	Ncl	-||Nucleolin, RNA recognition motif 1||Nucleolin, RNA recognition motif 3||RNA-binding domain superfamily||Nucleolin, RNA recognition motif 2||RNA recognition motif domain||Nucleolin, RNA recognition motif 4
1	86353206	86353808	ENSMUSG00000026234	0.0016	-	86353206	86353808	0	2	74,77,	0,525	-2.79	-2	1.83	Ncl	-||Nucleolin, RNA recognition motif 1||Nucleolin, RNA recognition motif 3||RNA-binding domain superfamily||Nucleolin, RNA recognition motif 2||RNA recognition motif domain||Nucleolin, RNA recognition motif 4
1	86356415	86358192	ENSMUSG00000026234	7.9e-60	-	86356415	86358192	0	4	42,186,496,86,	0,140,541,1691	-59.1	-57.2	5.78	Ncl	-||Nucleolin, RNA recognition motif 1||Nucleolin, RNA recognition motif 3||RNA-binding domain superfamily||Nucleolin, RNA recognition motif 2||RNA recognition motif domain||Nucleolin, RNA recognition motif 4
1	86543202	86543561	ENSMUSG00000026239	2.5e-16	-	86543202	86543561	0	1	359,	0	-15.6	-14.3	3.44	Pde6d	GMP phosphodiesterase, delta subunit||Immunoglobulin E-set||GMP phosphodiesterase, delta subunit superfamily||Retinal rod rhodopsin-sensitive cGMP 3', 5'-cyclic phosphodiesterase, delta subunit||-
1	87945987	87946198	ENSMUSG00000005501	1.5e-08	-	87945987	87946198	0	1	211,	0	-7.82	-6.76	3.08	Usp40	Peptidase C19, ubiquitin carboxyl-terminal hydrolase||-||Ubiquitin specific protease domain||Ubiquitin specific protease, conserved site
1	88204848	88205024	ENSMUSG00000081984	1.5e-05	-	88204848	88205024	0	1	176,	0	-4.82	-3.89	17.2	Dnajb3	DnaJ domain, conserved site||DnaJ domain superfamily||DnaJ homologue subfamily B member 3||DnaJ domain
1	88265257	88265617	ENSMUSG00000044783	1.6e-34	-	88265257	88265617	0	1	360,	0	-33.8	-32.1	7.2	Hjurp	-||Holliday junction regulator protein family C-terminal||Holliday junction recognition protein, HJURP||Centromere protein Scm3/HJURP
1	88265886	88266516	ENSMUSG00000044783	6.3e-69	-	88265886	88266516	0	1	630,	0	-68.2	-66.2	8.52	Hjurp	-||Holliday junction regulator protein family C-terminal||Holliday junction recognition protein, HJURP||Centromere protein Scm3/HJURP
1	88700892	88701131	ENSMUSG00000049866	1.7e-07	-	88700892	88701131	0	1	239,	0	-6.76	-5.74	11.6	Arl4c	-||Small GTPase superfamily, ARF type||Small GTPase superfamily, ARF/SAR type||P-loop containing nucleoside triphosphate hydrolase||Small GTP-binding protein domain
1	90767178	90767449	ENSMUSG00000048126	7.9e-21	-	90767178	90767449	0	1	271,	0	-20.1	-18.7	3.22	Col6a3	von Willebrand factor, type A||Immunoglobulin-like fold||Proteinase inhibitor I2, Kunitz, conserved site||Fibronectin type III||Collagen triple helix repeat||von Willebrand factor A-like domain superfamily||Pancreatic trypsin inhibitor Kunitz domain superfamily||Fibronectin type III superfamily||Insect cysteine-rich antifreeze protein||Pancreatic trypsin inhibitor Kunitz domain
1	90775969	90776210	ENSMUSG00000048126	5.1e-10	-	90775969	90776210	0	1	241,	0	-9.29	-8.18	2.67	Col6a3	von Willebrand factor, type A||Immunoglobulin-like fold||Proteinase inhibitor I2, Kunitz, conserved site||Fibronectin type III||Collagen triple helix repeat||von Willebrand factor A-like domain superfamily||Pancreatic trypsin inhibitor Kunitz domain superfamily||Fibronectin type III superfamily||Insect cysteine-rich antifreeze protein||Pancreatic trypsin inhibitor Kunitz domain
1	90778845	90779236	ENSMUSG00000048126	7.9e-31	-	90778845	90779236	0	1	391,	0	-30.1	-28.6	7.06	Col6a3	von Willebrand factor, type A||Immunoglobulin-like fold||Proteinase inhibitor I2, Kunitz, conserved site||Fibronectin type III||Collagen triple helix repeat||von Willebrand factor A-like domain superfamily||Pancreatic trypsin inhibitor Kunitz domain superfamily||Fibronectin type III superfamily||Insect cysteine-rich antifreeze protein||Pancreatic trypsin inhibitor Kunitz domain
1	90803775	90803926	ENSMUSG00000048126	4.7e-06	-	90803775	90803926	0	1	151,	0	-5.33	-4.37	3.37	Col6a3	von Willebrand factor, type A||Immunoglobulin-like fold||Proteinase inhibitor I2, Kunitz, conserved site||Fibronectin type III||Collagen triple helix repeat||von Willebrand factor A-like domain superfamily||Pancreatic trypsin inhibitor Kunitz domain superfamily||Fibronectin type III superfamily||Insect cysteine-rich antifreeze protein||Pancreatic trypsin inhibitor Kunitz domain
1	90958310	90958757	ENSMUSG00000026304	3.2e-09	-	90958310	90958757	0	1	447,	0	-8.49	-7.4	7.37	Rab17	Small GTPase superfamily||P-loop containing nucleoside triphosphate hydrolase||Small GTP-binding protein domain
1	91411600	91411750	ENSMUSG00000067071	5.5e-08	-	91411600	91411750	0	1	150,	0	-7.26	-6.21	4.57	Hes6	Helix-loop-helix DNA-binding domain superfamily||Myc-type, basic helix-loop-helix (bHLH) domain||Orange domain
1	91416549	91416789	ENSMUSG00000055866	7.4e-09	-	91416549	91416789	0	1	240,	0	-8.13	-7.06	11.7	Per2	PAS domain||PAS fold-3||Period circadian-like, C-terminal||PAS domain superfamily
1	91417624	91417804	ENSMUSG00000055866	1.8e-06	-	91417624	91417804	0	1	180,	0	-5.75	-4.77	7.31	Per2	PAS domain||PAS fold-3||Period circadian-like, C-terminal||PAS domain superfamily
1	91423897	91424047	ENSMUSG00000055866	4.4e-05	-	91423897	91424047	0	1	150,	0	-4.36	-3.46	6.25	Per2	PAS domain||PAS fold-3||Period circadian-like, C-terminal||PAS domain superfamily
1	91424285	91424466	ENSMUSG00000055866	2.8e-06	-	91424285	91424466	0	1	181,	0	-5.55	-4.58	7.49	Per2	PAS domain||PAS fold-3||Period circadian-like, C-terminal||PAS domain superfamily
1	91932611	91932912	ENSMUSG00000026313	7.6e-07	-	91932611	91932912	0	1	301,	0	-6.12	-5.12	12.7	Hdac4	Histone deacetylase domain superfamily||Histone deacetylase 4||Histone deacetylase class II, eukaryotic||Ureohydrolase domain superfamily||Histone deacetylase, glutamine rich N-terminal domain||Histone deacetylase domain||Histone deacetylase superfamily
1	92439663	92439872	ENSMUSG00000026260	7.9e-43	-	92439663	92439872	0	1	209,	0	-42.1	-40.4	1.54	Ndufa10	NADH dehydrogenase [ubiquinone] 1 alpha subcomplex subunit 10, mitochondrial||P-loop containing nucleoside triphosphate hydrolase||-||Deoxynucleoside kinase domain
1	92637144	92637355	ENSMUSG00000073616	5e-24	-	92637144	92637355	0	1	211,	0	-23.3	-21.9	2.44	Cops9	-||Myeloma-overexpressed 2-like
1	92641864	92641985	ENSMUSG00000073616	0.00059	-	92641864	92641985	0	1	121,	0	-3.23	-2.4	4.87	Cops9	-||Myeloma-overexpressed 2-like
1	93301426	93302027	ENSMUSG00000026273	3.2e-68	-	93301426	93302027	0	2	369,111,	0,490	-67.5	-65.5	8.76	Mterf4	Transcription termination factor, mitochondrial/chloroplastic
1	93304867	93305825	ENSMUSG00000026273	2.7e-05	-	93304867	93305825	0	2	239,1,	0,957	-4.57	-3.66	1.75	Mterf4	Transcription termination factor, mitochondrial/chloroplastic
1	93414879	93417186	ENSMUSG00000034088	3.1e-08	-	93414879	93417186	0	3	87,139,15,	0,1621,2292	-7.51	-6.46	1.67	Hdlbp	K Homology domain, type 1||K Homology domain, type 1 superfamily||-||K Homology domain||K homology domain-like, alpha/beta
1	93621278	93621608	ENSMUSG00000026277	2e-19	-	93621278	93621608	0	1	330,	0	-18.7	-17.3	10.8	Stk25	Serine/threonine kinase 25, catalytic domain||Protein kinase-like domain superfamily||Protein kinase domain||Protein kinase, ATP binding site
1	93750136	93750347	ENSMUSG00000026279	1.6e-08	-	93750136	93750347	0	1	211,	0	-7.8	-6.74	3.26	Thap4	-||Zinc finger, C2CH-type||Domain of unknown function DUF1794||Calycin
1	93750645	93750974	ENSMUSG00000026279	1e-15	-	93750645	93750974	0	1	329,	0	-15	-13.7	5.56	Thap4	-||Zinc finger, C2CH-type||Domain of unknown function DUF1794||Calycin
1	93800309	93800430	ENSMUSG00000026281	0.0025	-	93800309	93800430	0	1	121,	0	-2.61	-1.83	6.37	Dtymk	Thymidylate kinase, conserved site||Thymidylate kinase||P-loop containing nucleoside triphosphate hydrolase
1	94468978	94469184	ENSMUSG00000100347	6.3e-11	-	94468978	94469184	0	1	206,	0	-10.2	-9.06	4.5	--	--
1	95591099	95591910	ENSMUSG00000040710	7.9e-37	-	95591099	95591910	0	1	811,	0	-36.1	-34.5	17.8	St8sia4	Sialyltransferase||Glycosyl transferase family 29
1	95627610	95627701	ENSMUSG00000040710	0.0011	-	95627610	95627701	0	1	91,	0	-2.95	-2.15	3.19	St8sia4	Sialyltransferase||Glycosyl transferase family 29
1	97645541	97645632	ENSMUSG00000044768	0.00071	-	97645541	97645632	0	1	91,	0	-3.15	-2.33	7.49	D1Ertd622e	UNC119-binding protein
1	97645691	97646262	ENSMUSG00000044768	1.3e-22	-	97645691	97646262	0	1	571,	0	-21.9	-20.5	23.2	D1Ertd622e	UNC119-binding protein
1	105277781	105278111	ENSMUSG00000047496	6.3e-58	-	105277781	105278111	0	1	330,	0	-57.2	-55.3	4.92	Rnf152	E3 ubiquitin-protein ligase RNF152||Zinc finger, RING-type||Zinc finger, RING/FYVE/PHD-type
1	105279278	105279578	ENSMUSG00000047496	4e-21	-	105279278	105279578	0	1	300,	0	-20.4	-19	3.54	Rnf152	E3 ubiquitin-protein ligase RNF152||Zinc finger, RING-type||Zinc finger, RING/FYVE/PHD-type
1	105282989	105283290	ENSMUSG00000047496	2e-15	-	105282989	105283290	0	1	301,	0	-14.7	-13.5	7.72	Rnf152	E3 ubiquitin-protein ligase RNF152||Zinc finger, RING-type||Zinc finger, RING/FYVE/PHD-type
1	105284007	105284906	ENSMUSG00000047496	1.3e-93	-	105284007	105284906	0	1	899,	0	-92.9	-90.7	11.4	Rnf152	E3 ubiquitin-protein ligase RNF152||Zinc finger, RING-type||Zinc finger, RING/FYVE/PHD-type
1	105356499	105356710	ENSMUSG00000047496	3.2e-09	-	105356499	105356710	0	1	211,	0	-8.49	-7.4	13.5	Rnf152	E3 ubiquitin-protein ligase RNF152||Zinc finger, RING-type||Zinc finger, RING/FYVE/PHD-type
1	105521775	105521865	ENSMUSG00000056536	0.00074	-	105521775	105521865	0	1	90,	0	-3.13	-2.31	4.2	Pign	Alkaline phosphatase-like, alpha/beta/alpha||Alkaline-phosphatase-like, core domain superfamily||Type I phosphodiesterase/nucleotide pyrophosphatase/phosphate transferase||GPI ethanolamine phosphate transferase 1, C-terminal||-||GPI ethanolamine phosphate transferase 1
1	105989720	105990282	ENSMUSG00000099843	5e-39	-	105989720	105990282	0	1	562,	0	-38.3	-36.6	8.57	--	--
1	106542486	106542756	ENSMUSG00000057329	8.5e-05	-	106542486	106542756	0	1	270,	0	-4.07	-3.19	15.7	Bcl2	Bcl2-like||Apoptosis regulator, Bcl-2||Blc2-like superfamily||Apoptosis regulator, Bcl-2/ BclX||Apoptosis regulator, Bcl-2, BH4 motif, conserved site||Apoptosis regulator, Bcl-2 protein, BH4||Apoptosis regulator, Bcl-2, BH2 motif, conserved site||Apoptosis regulator, Bcl-2, BH1 motif, conserved site||Apoptosis regulator, Bcl-2, BH3 motif, conserved site||Blc2 family
1	106724621	106727648	ENSMUSG00000009905	1e-56	-	106724621	106727648	0	2	400,20,	0,3007	-56	-54.1	6.97	Kdsr	NAD(P)-binding domain superfamily||Short-chain dehydrogenase/reductase, conserved site||Short-chain dehydrogenase/reductase SDR
1	106772066	106772247	ENSMUSG00000009907	3.5e-07	-	106772066	106772247	0	1	181,	0	-6.46	-5.45	2.73	Vps4b	MIT||MIT domain superfamily||Vps4 oligomerisation, C-terminal||P-loop containing nucleoside triphosphate hydrolase||AAA+ ATPase domain||ATPase, AAA-type, core||ATPase, AAA-type, conserved site
1	106772336	106774035	ENSMUSG00000009907	1e-14	-	106772336	106774035	0	2	212,29,	0,1670	-14	-12.7	4.28	Vps4b	MIT||MIT domain superfamily||Vps4 oligomerisation, C-terminal||P-loop containing nucleoside triphosphate hydrolase||AAA+ ATPase domain||ATPase, AAA-type, core||ATPase, AAA-type, conserved site
1	110889672	110890032	ENSMUSG00000047216	2e-15	-	110889672	110890032	0	1	360,	0	-14.7	-13.4	27	Cdh19	Cadherin conserved site||Catenin binding domain superfamily||Cadherin||Cadherin, cytoplasmic domain||Cadherin-like
1	111861298	111861419	ENSMUSG00000038702	0.0011	-	111861298	111861419	0	1	121,	0	-2.97	-2.17	12	Dsel	Chondroitin AC/alginate lyase||P-loop containing nucleoside triphosphate hydrolase||Sulfotransferase domain
1	111863388	111863509	ENSMUSG00000038702	0.00071	-	111863388	111863509	0	1	121,	0	-3.15	-2.33	9.74	Dsel	Chondroitin AC/alginate lyase||P-loop containing nucleoside triphosphate hydrolase||Sulfotransferase domain
1	119416932	119417203	ENSMUSG00000037035	9.5e-08	-	119416932	119417203	0	1	271,	0	-7.02	-5.99	25.5	Inhbb	Transforming growth factor beta, conserved site||TGF-beta, propeptide||Cystine-knot cytokine||Transforming growth factor-beta, C-terminal||Transforming growth factor-beta-related||Inhibin, beta B subunit
1	119417471	119417712	ENSMUSG00000037035	8.5e-05	-	119417471	119417712	0	1	241,	0	-4.07	-3.19	15.7	Inhbb	Transforming growth factor beta, conserved site||TGF-beta, propeptide||Cystine-knot cytokine||Transforming growth factor-beta, C-terminal||Transforming growth factor-beta-related||Inhibin, beta B subunit
1	119471409	119471769	ENSMUSG00000004451	6.3e-31	-	119471409	119471769	0	1	360,	0	-30.2	-28.6	4.33	Ralb	Small GTPase superfamily||P-loop containing nucleoside triphosphate hydrolase||Small GTP-binding protein domain||Small GTPase superfamily, Ras type||Ras-related protein Ral
1	119659234	119667520	ENSMUSG00000026384	4e-45	-	119659234	119667520	0	2	683,7,	0,8279	-44.4	-42.6	10.2	Ptpn4	PDZ domain||PTP type protein phosphatase||FERM/acyl-CoA-binding protein superfamily||PDZ superfamily||Protein-tyrosine phosphatase-like||Ubiquitin-like domain superfamily||Ezrin/radixin/moesin-like||FERM adjacent (FA)||FERM, C-terminal PH-like domain||FERM superfamily, second domain||Band 4.1 domain||Tyrosine specific protein phosphatases domain||Protein-tyrosine phosphatase, active site||-||FERM…
1	119837013	119837373	ENSMUSG00000026384	3.1e-05	-	119837013	119837373	0	1	360,	0	-4.51	-3.6	6	Ptpn4	PDZ domain||PTP type protein phosphatase||FERM/acyl-CoA-binding protein superfamily||PDZ superfamily||Protein-tyrosine phosphatase-like||Ubiquitin-like domain superfamily||Ezrin/radixin/moesin-like||FERM adjacent (FA)||FERM, C-terminal PH-like domain||FERM superfamily, second domain||Band 4.1 domain||Tyrosine specific protein phosphatases domain||Protein-tyrosine phosphatase, active site||-||FERM…
1	119909619	119910216	ENSMUSG00000036975	6.3e-14	-	119909619	119910216	0	1	597,	0	-13.2	-12	5.71	Tmem177	Transmembrane protein 177
1	119910454	119910723	ENSMUSG00000036975	6.5e-08	-	119910454	119910723	0	1	269,	0	-7.19	-6.15	4.68	Tmem177	Transmembrane protein 177
1	120067525	120067883	ENSMUSG00000050777	5e-84	-	120067525	120067883	0	1	358,	0	-83.3	-81.2	11	Tmem37	Voltage-dependent calcium channel gamma-like subunit
1	120113486	120116111	ENSMUSG00000026385	7.9e-31	-	120113486	120116111	0	2	47,102,	0,2523	-30.1	-28.5	1.91	Dbi	-||Acyl-CoA binding protein superfamily||Acyl-CoA-binding protein, ACBP, conserved site||Acyl-CoA-binding protein, ACBP||FERM/acyl-CoA-binding protein superfamily
1	120120922	120121078	ENSMUSG00000026385	3.3e-06	-	120120922	120121078	0	2	15,134,	0,22	-5.48	-4.52	3.43	Dbi	-||Acyl-CoA binding protein superfamily||Acyl-CoA-binding protein, ACBP, conserved site||Acyl-CoA-binding protein, ACBP||FERM/acyl-CoA-binding protein superfamily
1	120227156	120227277	ENSMUSG00000026389	0.00018	-	120227156	120227277	0	1	121,	0	-3.75	-2.89	3.65	Steap3	NAD(P)-binding domain superfamily||Ferric reductase transmembrane component-like domain||Pyrroline-5-carboxylate reductase, catalytic, N-terminal
1	120227635	120227845	ENSMUSG00000026389	1.6e-11	-	120227635	120227845	0	1	210,	0	-10.8	-9.61	3.63	Steap3	NAD(P)-binding domain superfamily||Ferric reductase transmembrane component-like domain||Pyrroline-5-carboxylate reductase, catalytic, N-terminal
1	121304951	121305161	ENSMUSG00000003721	4e-12	-	121304951	121305161	0	1	210,	0	-11.4	-10.2	3.47	Insig2	-||Insulin-induced protein family
1	121319816	121323162	ENSMUSG00000003721	1e-04	-	121319816	121323162	0	2	156,24,	0,3322	-3.99	-3.11	3.75	Insig2	-||Insulin-induced protein family
1	121553864	121554014	ENSMUSG00000001674	0.0014	-	121553864	121554014	0	1	150,	0	-2.85	-2.05	4.75	Ddx18	Helicase superfamily 1/2, ATP-binding domain||Domain of unknown function DUF4217||RNA helicase, DEAD-box type, Q motif||P-loop containing nucleoside triphosphate hydrolase||DEAD/DEAH box helicase domain||Helicase, C-terminal||ATP-dependent RNA helicase DEAD-box, conserved site
1	121566013	121566103	ENSMUSG00000001674	0.00065	-	121566013	121566103	0	1	90,	0	-3.19	-2.36	3	Ddx18	Helicase superfamily 1/2, ATP-binding domain||Domain of unknown function DUF4217||RNA helicase, DEAD-box type, Q motif||P-loop containing nucleoside triphosphate hydrolase||DEAD/DEAH box helicase domain||Helicase, C-terminal||ATP-dependent RNA helicase DEAD-box, conserved site
1	125914697	125914788	ENSMUSG00000049690	0.0018	-	125914697	125914788	0	1	91,	0	-2.75	-1.97	11.2	Nckap5	Nck-associated protein 5-like||Nck-associated protein 5, C-terminal
1	127954513	127954723	ENSMUSG00000036086	6.3e-06	-	127954513	127954723	0	1	210,	0	-5.2	-4.25	19.5	Zranb3	Zinc finger, RanBP2-type superfamily||HNH endonuclease||SNF2-related, N-terminal domain||Helicase, C-terminal||HNH nuclease||Zinc finger, RanBP2-type||Helicase superfamily 1/2, ATP-binding domain||P-loop containing nucleoside triphosphate hydrolase
1	128331768	128331859	ENSMUSG00000026355	0.00065	-	128331768	128331859	0	1	91,	0	-3.19	-2.36	3.19	Mcm6	P-loop containing nucleoside triphosphate hydrolase||MCM domain||MCM OB domain||Nucleic acid-binding, OB-fold||Mini-chromosome maintenance protein||MCM N-terminal domain||Mini-chromosome maintenance, conserved site||DNA replication licensing factor Mcm6
1	128417158	128417368	ENSMUSG00000026356	3.2e-12	-	128417158	128417368	0	1	210,	0	-11.5	-10.3	14.2	Dars	Aminoacyl-tRNA synthetase, class II (D/K/N)||OB-fold nucleic acid binding domain, AA-tRNA synthetase-type||Aminoacyl-tRNA synthetase, class II||Nucleic acid-binding, OB-fold||Aspartate-tRNA synthetase, type 2||Aspartyl/Asparaginyl-tRNA synthetase, class IIb||-
1	128588820	128588969	ENSMUSG00000045382	8.5e-05	-	128588820	128588969	0	1	149,	0	-4.07	-3.19	15.7	Cxcr4	GPCR, rhodopsin-like, 7TM||G protein-coupled receptor, rhodopsin-like||Chemokine receptor family||CXC chemokine receptor 4/atypical chemokine receptor 2||CXC chemokine receptor 4 N-terminal domain
1	128589620	128589710	ENSMUSG00000045382	6.5e-05	-	128589620	128589710	0	1	90,	0	-4.19	-3.29	9.37	Cxcr4	GPCR, rhodopsin-like, 7TM||G protein-coupled receptor, rhodopsin-like||Chemokine receptor family||CXC chemokine receptor 4/atypical chemokine receptor 2||CXC chemokine receptor 4 N-terminal domain
1	130432024	130432145	ENSMUSG00000086825	0.0018	-	130432024	130432145	0	1	121,	0	-2.75	-1.97	11.2	--	--
1	130690799	130691160	ENSMUSG00000026409	1.3e-08	-	130690799	130691160	0	1	361,	0	-7.88	-6.81	8.99	Pfkfb2	Fructose-2,6-bisphosphatase||Histidine phosphatase superfamily, clade-1||P-loop containing nucleoside triphosphate hydrolase||Histidine phosphatase superfamily||6-phosphofructo-2-kinase||-||Phosphoglycerate/bisphosphoglycerate mutase, active site
1	130697742	130697983	ENSMUSG00000026409	1.8e-07	-	130697742	130697983	0	1	241,	0	-6.75	-5.73	5.25	Pfkfb2	Fructose-2,6-bisphosphatase||Histidine phosphatase superfamily, clade-1||P-loop containing nucleoside triphosphate hydrolase||Histidine phosphatase superfamily||6-phosphofructo-2-kinase||-||Phosphoglycerate/bisphosphoglycerate mutase, active site
1	131055040	131055220	ENSMUSG00000016528	1e-06	-	131055040	131055220	0	1	180,	0	-5.99	-5.01	1.4	Mapkapk2	MAP kinase activated protein kinase, C-terminal||Protein kinase, ATP binding site||Protein kinase-like domain superfamily||Protein kinase domain||Serine/threonine-protein kinase, active site
1	131097467	131097796	ENSMUSG00000016528	1e-32	-	131097467	131097796	0	1	329,	0	-32	-30.4	6.98	Mapkapk2	MAP kinase activated protein kinase, C-terminal||Protein kinase, ATP binding site||Protein kinase-like domain superfamily||Protein kinase domain||Serine/threonine-protein kinase, active site
1	131177244	131177364	ENSMUSG00000026430	8.5e-05	-	131177244	131177364	0	1	120,	0	-4.07	-3.19	15.7	Rassf5	C-terminal RASSF family||Ras association domain-containing protein 5||Protein kinase C-like, phorbol ester/diacylglycerol-binding domain||Ras-associating (RA) domain||Ubiquitin-like domain superfamily||SARAH domain
1	131255061	131255212	ENSMUSG00000042349	0.00027	-	131255061	131255212	0	1	151,	0	-3.57	-2.71	4.25	Ikbke	Protein kinase-like domain superfamily||Protein kinase domain||Protein kinase, ATP binding site
1	131289386	131291602	ENSMUSG00000026425	6.3e-24	-	131289386	131291602	0	2	354,7,	0,2209	-23.2	-21.8	11.7	Srgap2	F-BAR domain||Rho GTPase-activating protein domain||SH3 domain||Rho GTPase activation protein||SH3-like domain superfamily||srGAP1/2/3, SH3 domain||SLIT-ROBO Rho GTPase-activating protein 2||FCH domain||AH/BAR domain superfamily
1	132023554	132026748	ENSMUSG00000059149	1.1e-08	-	132023554	132026748	0	2	82,128,	0,3066	-7.97	-6.91	4.23	Mfsd4a	MFS transporter superfamily||Major facilitator superfamily domain||Major facilitator superfamily||-
1	132360274	132360575	ENSMUSG00000042066	3.2e-20	-	132360274	132360575	0	1	301,	0	-19.5	-18.2	16	Tmcc2	Testis-specific protein TEX28/transmembrane and coiled-coil domains protein
1	132360784	132360964	ENSMUSG00000042066	1.9e-07	-	132360784	132360964	0	1	180,	0	-6.73	-5.71	4.71	Tmcc2	Testis-specific protein TEX28/transmembrane and coiled-coil domains protein
1	132991701	132994518	ENSMUSG00000054387	5e-83	-	132991701	132994518	0	2	524,16,	0,2801	-82.3	-80.1	10	Mdm4	p53 negative regulator Mdm2/Mdm4||SWIB/MDM2 domain||Zinc finger, RING-type||Zinc finger, RanBP2-type||-||SWIB/MDM2 domain superfamily||MDM4||Zinc finger, RING/FYVE/PHD-type||Zinc finger, RanBP2-type superfamily
1	133383440	133383830	ENSMUSG00000070643	6.3e-12	-	133383440	133383830	0	1	390,	0	-11.2	-10.1	6.07	Sox13	High mobility group box domain||High mobility group box domain superfamily||Transcription factor SOX-13
1	133620040	133620489	ENSMUSG00000102976	1e-106	-	133620040	133620489	0	1	449,	0	-106	-103	6.07	Zc3h11a	-||Zinc finger, CCCH-type superfamily||Zinc finger, CCCH-type
1	133620548	133620668	ENSMUSG00000102976	3.4e-06	-	133620548	133620668	0	1	120,	0	-5.47	-4.51	2.38	Zc3h11a	-||Zinc finger, CCCH-type superfamily||Zinc finger, CCCH-type
1	133621174	133621683	ENSMUSG00000102976	1e-131	-	133621174	133621683	0	1	509,	0	-131	-128	8.14	Zc3h11a	-||Zinc finger, CCCH-type superfamily||Zinc finger, CCCH-type
1	133625881	133627106	ENSMUSG00000102976	1.3e-26	-	133625881	133627106	0	2	49,340,	0,885	-25.9	-24.4	4.76	Zc3h11a	-||Zinc finger, CCCH-type superfamily||Zinc finger, CCCH-type
1	133620049	133620678	ENSMUSG00000116275	1e-105	-	133620049	133620678	0	1	629,	0	-105	-103	6.25	Zc3h11a	Zinc finger, CCCH-type superfamily||Zinc finger, CCCH-type
1	133621155	133621664	ENSMUSG00000116275	1e-128	-	133621155	133621664	0	1	509,	0	-128	-126	7.94	Zc3h11a	Zinc finger, CCCH-type superfamily||Zinc finger, CCCH-type
1	133625864	133627089	ENSMUSG00000116275	4e-26	-	133625864	133627089	0	2	66,323,	0,902	-25.4	-23.9	4.43	Zc3h11a	Zinc finger, CCCH-type superfamily||Zinc finger, CCCH-type
1	133620029	133620479	ENSMUSG00000094410	1e-108	-	133620029	133620479	0	1	450,	0	-108	-105	6.07	Gm38394	HAT, C-terminal dimerisation domain||Ribonuclease H-like superfamily||Zinc finger C2H2 superfamily||-||Zinc finger, BED-type
1	133620538	133620659	ENSMUSG00000094410	4.5e-06	-	133620538	133620659	0	1	121,	0	-5.35	-4.39	2.34	Gm38394	HAT, C-terminal dimerisation domain||Ribonuclease H-like superfamily||Zinc finger C2H2 superfamily||-||Zinc finger, BED-type
1	133621167	133621677	ENSMUSG00000094410	1e-130	-	133621167	133621677	0	1	510,	0	-130	-127	8.38	Gm38394	HAT, C-terminal dimerisation domain||Ribonuclease H-like superfamily||Zinc finger C2H2 superfamily||-||Zinc finger, BED-type
1	133625878	133627105	ENSMUSG00000094410	1.6e-26	-	133625878	133627105	0	2	52,339,	0,888	-25.8	-24.2	4.76	Gm38394	HAT, C-terminal dimerisation domain||Ribonuclease H-like superfamily||Zinc finger C2H2 superfamily||-||Zinc finger, BED-type
1	133656704	133656885	ENSMUSG00000094410	6.5e-06	-	133656704	133656885	0	1	181,	0	-5.19	-4.24	4.87	Gm38394	HAT, C-terminal dimerisation domain||Ribonuclease H-like superfamily||Zinc finger C2H2 superfamily||-||Zinc finger, BED-type
1	133657303	133657663	ENSMUSG00000094410	5.2e-07	-	133657303	133657663	0	1	360,	0	-6.28	-5.28	4	Gm38394	HAT, C-terminal dimerisation domain||Ribonuclease H-like superfamily||Zinc finger C2H2 superfamily||-||Zinc finger, BED-type
1	133657902	133658292	ENSMUSG00000094410	3.2e-42	-	133657902	133658292	0	1	390,	0	-41.5	-39.8	29.1	Gm38394	HAT, C-terminal dimerisation domain||Ribonuclease H-like superfamily||Zinc finger C2H2 superfamily||-||Zinc finger, BED-type
1	133658561	133658712	ENSMUSG00000094410	0.00013	-	133658561	133658712	0	1	151,	0	-3.87	-3	2.19	Gm38394	HAT, C-terminal dimerisation domain||Ribonuclease H-like superfamily||Zinc finger C2H2 superfamily||-||Zinc finger, BED-type
1	133659400	133659700	ENSMUSG00000094410	1.3e-21	-	133659400	133659700	0	1	300,	0	-20.9	-19.5	6.22	Gm38394	HAT, C-terminal dimerisation domain||Ribonuclease H-like superfamily||Zinc finger C2H2 superfamily||-||Zinc finger, BED-type
1	133656717	133656898	ENSMUSG00000102049	9.8e-06	-	133656717	133656898	0	1	181,	0	-5.01	-4.07	5.5	Zbed6	Zinc finger C2H2 superfamily||Ribonuclease H-like superfamily||HAT, C-terminal dimerisation domain||Zinc finger, BED-type
1	133657317	133657588	ENSMUSG00000102049	6.3e-07	-	133657317	133657588	0	1	271,	0	-6.2	-5.2	3.81	Zbed6	Zinc finger C2H2 superfamily||Ribonuclease H-like superfamily||HAT, C-terminal dimerisation domain||Zinc finger, BED-type
1	133657916	133658277	ENSMUSG00000102049	2e-43	-	133657916	133658277	0	1	361,	0	-42.7	-41	26.7	Zbed6	Zinc finger C2H2 superfamily||Ribonuclease H-like superfamily||HAT, C-terminal dimerisation domain||Zinc finger, BED-type
1	133658576	133658697	ENSMUSG00000102049	4.4e-05	-	133658576	133658697	0	1	121,	0	-4.36	-3.45	2.3	Zbed6	Zinc finger C2H2 superfamily||Ribonuclease H-like superfamily||HAT, C-terminal dimerisation domain||Zinc finger, BED-type
1	133659415	133659716	ENSMUSG00000102049	1.6e-22	-	133659415	133659716	0	1	301,	0	-21.8	-20.4	6.41	Zbed6	Zinc finger C2H2 superfamily||Ribonuclease H-like superfamily||HAT, C-terminal dimerisation domain||Zinc finger, BED-type
1	133911767	133921295	ENSMUSG00000041577	0	-	133911767	133921295	0	3	1014,977,41,	0,2677,9487	-384	-Inf	5.9	Prelp	Prolargin||Leucine-rich repeat||Leucine-rich repeat, typical subtype||Leucine-rich repeat N-terminal domain||Leucine-rich repeat domain superfamily
1	134076600	134076720	ENSMUSG00000020423	1.6e-11	-	134076600	134076720	0	1	120,	0	-10.8	-9.64	1.91	Btg2	BTG domain-like superfamily||Protein BTG2||Anti-proliferative protein
1	134076987	134079120	ENSMUSG00000020423	3.2e-68	-	134076987	134079120	0	2	716,209,	0,1924	-67.5	-65.5	5.39	Btg2	BTG domain-like superfamily||Protein BTG2||Anti-proliferative protein
1	134201380	134202490	ENSMUSG00000042429	2.5e-38	-	134201380	134202490	0	1	1110,	0	-37.6	-35.9	4.96	Adora1	Adenosine A1 receptor||GPCR, rhodopsin-like, 7TM||G protein-coupled receptor, rhodopsin-like||Adenosine receptor
1	134202668	134203359	ENSMUSG00000042429	3.2e-78	-	134202668	134203359	0	1	691,	0	-77.5	-75.4	9.8	Adora1	Adenosine A1 receptor||GPCR, rhodopsin-like, 7TM||G protein-coupled receptor, rhodopsin-like||Adenosine receptor
1	134234111	134234322	ENSMUSG00000042429	6.3e-14	-	134234111	134234322	0	1	211,	0	-13.2	-12	3	Adora1	Adenosine A1 receptor||GPCR, rhodopsin-like, 7TM||G protein-coupled receptor, rhodopsin-like||Adenosine receptor
1	134234501	134234922	ENSMUSG00000042429	3.2e-19	-	134234501	134234922	0	1	421,	0	-18.5	-17.2	5.1	Adora1	Adenosine A1 receptor||GPCR, rhodopsin-like, 7TM||G protein-coupled receptor, rhodopsin-like||Adenosine receptor
1	134986022	134986232	ENSMUSG00000042793	5.8e-10	-	134986022	134986232	0	1	210,	0	-9.24	-8.13	2.93	Lgr6	Leucine-rich repeat||G protein-coupled receptor, rhodopsin-like||Leucine-rich repeat, typical subtype||Glycoprotein hormone receptor family||Leucine-rich repeat N-terminal domain||Leucine-rich repeat domain superfamily
1	134986560	134987279	ENSMUSG00000042793	3.2e-40	-	134986560	134987279	0	1	719,	0	-39.5	-37.8	4.87	Lgr6	Leucine-rich repeat||G protein-coupled receptor, rhodopsin-like||Leucine-rich repeat, typical subtype||Glycoprotein hormone receptor family||Leucine-rich repeat N-terminal domain||Leucine-rich repeat domain superfamily
1	134987428	134987728	ENSMUSG00000042793	1.3e-30	-	134987428	134987728	0	1	300,	0	-29.9	-28.3	3.44	Lgr6	Leucine-rich repeat||G protein-coupled receptor, rhodopsin-like||Leucine-rich repeat, typical subtype||Glycoprotein hormone receptor family||Leucine-rich repeat N-terminal domain||Leucine-rich repeat domain superfamily
1	135161427	135161547	ENSMUSG00000026424	0.0011	-	135161427	135161547	0	1	120,	0	-2.97	-2.17	12	Gpr37l1	G protein-coupled receptor, rhodopsin-like||GPCR, rhodopsin-like, 7TM||G protein-coupled receptor 37 orphan
1	135301639	135301999	ENSMUSG00000062580	5e-95	-	135301639	135301999	0	1	360,	0	-94.3	-92	3.34	Timm17a	Mitochondrial inner membrane translocase complex, subunit Tim17||Mitochondrial inner membrane translocase subunit Tim17/Tim22/Tim23/peroxisomal protein PMP24||-
1	135309786	135310969	ENSMUSG00000062580	4.6e-09	-	135309786	135310969	0	2	84,96,	0,1087	-8.34	-7.26	8.24	Timm17a	Mitochondrial inner membrane translocase complex, subunit Tim17||Mitochondrial inner membrane translocase subunit Tim17/Tim22/Tim23/peroxisomal protein PMP24||-
1	135383119	135383390	ENSMUSG00000041879	7.9e-10	-	135383119	135383390	0	1	271,	0	-9.1	-7.99	7.74	Ipo9	Armadillo-like helical||-||Armadillo-type fold||Importin-beta, N-terminal domain
1	135385035	135385395	ENSMUSG00000041879	3.2e-54	-	135385035	135385395	0	1	360,	0	-53.5	-51.6	4.99	Ipo9	Armadillo-like helical||-||Armadillo-type fold||Importin-beta, N-terminal domain
1	135438567	135438838	ENSMUSG00000009418	2.5e-18	-	135438567	135438838	0	1	271,	0	-17.6	-16.3	10.3	Nav1	-||AAA+ ATPase domain||P-loop containing nucleoside triphosphate hydrolase
1	135440906	135441567	ENSMUSG00000009418	3.2e-24	-	135440906	135441567	0	1	661,	0	-23.5	-22	8.3	Nav1	-||AAA+ ATPase domain||P-loop containing nucleoside triphosphate hydrolase
1	135470503	135470684	ENSMUSG00000009418	1.6e-10	-	135470503	135470684	0	1	181,	0	-9.8	-8.67	6.25	Nav1	-||AAA+ ATPase domain||P-loop containing nucleoside triphosphate hydrolase
1	135607462	135607613	ENSMUSG00000090399	2.5e-05	-	135607462	135607613	0	1	151,	0	-4.61	-3.69	10.1	--	--
1	136270428	136271561	ENSMUSG00000041570	7.9e-71	-	136270428	136271561	0	2	719,31,	0,1102	-70.1	-68.1	11.9	Camsap2	CKK domain||Calponin-like domain superfamily||PRC-barrel-like superfamily||Calmodulin-regulated spectrin-associated protein||CAMSAP, spectrin and Ca2+/calmodulin-binding region||Calmodulin-regulated spectrin-associated protein, CH domain
1	136274894	136280960	ENSMUSG00000041570	5e-97	-	136274894	136280960	0	4	6,221,137,655,	0,1643,2299,5411	-96.3	-94	14.8	Camsap2	CKK domain||Calponin-like domain superfamily||PRC-barrel-like superfamily||Calmodulin-regulated spectrin-associated protein||CAMSAP, spectrin and Ca2+/calmodulin-binding region||Calmodulin-regulated spectrin-associated protein, CH domain
1	136281139	136281589	ENSMUSG00000041570	7.9e-15	-	136281139	136281589	0	1	450,	0	-14.1	-12.9	4.18	Camsap2	CKK domain||Calponin-like domain superfamily||PRC-barrel-like superfamily||Calmodulin-regulated spectrin-associated protein||CAMSAP, spectrin and Ca2+/calmodulin-binding region||Calmodulin-regulated spectrin-associated protein, CH domain
1	136282127	136282338	ENSMUSG00000041570	3.2e-12	-	136282127	136282338	0	1	211,	0	-11.5	-10.4	4.36	Camsap2	CKK domain||Calponin-like domain superfamily||PRC-barrel-like superfamily||Calmodulin-regulated spectrin-associated protein||CAMSAP, spectrin and Ca2+/calmodulin-binding region||Calmodulin-regulated spectrin-associated protein, CH domain
1	136413275	136413486	ENSMUSG00000097403	7.6e-06	-	136413275	136413486	0	1	211,	0	-5.12	-4.17	4.5	--	--
1	136845235	136845565	ENSMUSG00000026398	4e-05	-	136845235	136845565	0	1	330,	0	-4.4	-3.49	15	Nr5a2	Zinc finger, nuclear hormone receptor-type||Nuclear hormone receptor||Zinc finger, NHR/GATA-type||Nuclear hormone receptor-like domain superfamily||Nuclear hormone receptor family 5||Nuclear hormone receptor, ligand-binding domain
1	138485632	138485843	ENSMUSG00000026393	1.5e-07	-	138485632	138485843	0	1	211,	0	-6.82	-5.79	2.26	Nek7	Serine/threonine-protein kinase, active site||Protein kinase domain||Protein kinase-like domain superfamily||Serine-threonine/tyrosine-protein kinase, catalytic domain||Protein kinase, ATP binding site
1	138486502	138486712	ENSMUSG00000026393	3.6e-07	-	138486502	138486712	0	1	210,	0	-6.44	-5.43	2.69	Nek7	Serine/threonine-protein kinase, active site||Protein kinase domain||Protein kinase-like domain superfamily||Serine-threonine/tyrosine-protein kinase, catalytic domain||Protein kinase, ATP binding site
1	143640742	143641372	ENSMUSG00000026361	1.6e-42	-	143640742	143641372	0	1	630,	0	-41.8	-40.1	7.78	Cdc73	Cdc73/Parafibromin||Paf1 complex subunit Cdc73, N-terminal domain||Cell division control protein 73, C-terminal||-
1	143702563	143702743	ENSMUSG00000026361	2.8e-05	-	143702563	143702743	0	1	180,	0	-4.56	-3.64	8.62	Cdc73	Cdc73/Parafibromin||Paf1 complex subunit Cdc73, N-terminal domain||Cell division control protein 73, C-terminal||-
1	143770515	143770815	ENSMUSG00000018199	1.3e-08	-	143770515	143770815	0	1	300,	0	-7.88	-6.82	24.7	Trove2	TROVE domain||von Willebrand factor A-like domain superfamily||TROVE domain superfamily
1	143999697	143999817	ENSMUSG00000026360	0.00018	-	143999697	143999817	0	1	120,	0	-3.74	-2.88	2.22	Rgs2	RGS domain superfamily||RGS, subdomain 1||Regulator of G-protein signalling 2||-||RGS domain
1	144001435	144002073	ENSMUSG00000026360	0	-	144001435	144002073	0	2	439,191,	0,447	-1200	-Inf	7.57	Rgs2	RGS domain superfamily||RGS, subdomain 1||Regulator of G-protein signalling 2||-||RGS domain
1	144003025	144004161	ENSMUSG00000026360	3.2e-98	-	144003025	144004161	0	2	28,153,	0,983	-97.5	-95.2	4.56	Rgs2	RGS domain superfamily||RGS, subdomain 1||Regulator of G-protein signalling 2||-||RGS domain
1	144244990	144245260	ENSMUSG00000026358	3.8e-06	-	144244990	144245260	0	1	270,	0	-5.42	-4.46	20.2	Rgs1	RGS domain superfamily||RGS, subdomain 1||-||Regulator of G-protein signalling 1||RGS domain
1	150361424	150361604	ENSMUSG00000006010	1.3e-06	-	150361424	150361604	0	1	180,	0	-5.88	-4.9	2.55	BC003331	ODR-4-like||-
1	150361783	150362023	ENSMUSG00000006010	7.9e-11	-	150361783	150362023	0	1	240,	0	-10.1	-8.98	3.27	BC003331	ODR-4-like||-
1	150362381	150362472	ENSMUSG00000006010	0.0012	-	150362381	150362472	0	1	91,	0	-2.91	-2.12	1.91	BC003331	ODR-4-like||-
1	150390323	150392691	ENSMUSG00000006010	0.002	-	150390323	150392691	0	2	33,88,	0,2280	-2.69	-1.91	9.74	BC003331	ODR-4-like||-
1	150454298	150454419	ENSMUSG00000006014	8.5e-05	-	150454298	150454419	0	1	121,	0	-4.07	-3.19	15.7	Prg4	Somatomedin B-like domain superfamily||Somatomedin B, chordata||Hemopexin-like domain||Hemopexin-like repeats||Hemopexin-like domain superfamily||Hemopexin, conserved site||Somatomedin B domain
1	151473275	151476165	ENSMUSG00000026484	1e-04	-	151473275	151476165	0	3	69,26,26,	0,818,2864	-3.98	-3.1	2.38	Rnf2	Zinc finger, RING-type, conserved site||Zinc finger, RING/FYVE/PHD-type||Zinc finger, RING-type||RAWUL domain
1	151520579	151520687	ENSMUSG00000100551	4e-13	-	151520579	151520687	0	1	108,	0	-12.4	-11.2	1.25	--	--
1	151749653	151750123	ENSMUSG00000100594	2e-34	-	151749653	151750123	0	1	470,	0	-33.7	-32	35.2	--	--
1	151893198	151893379	ENSMUSG00000032666	5.4e-05	-	151893198	151893379	0	1	181,	0	-4.27	-3.37	4.62	1700025G04Rik	Protein of unknown function DUF4612||-
1	152517985	152518255	ENSMUSG00000026482	2.5e-15	-	152517985	152518255	0	1	270,	0	-14.6	-13.3	3.62	Rgl1	Ras guanine-nucleotide exchange factors catalytic domain||Ras-associating (RA) domain||Ras guanine-nucleotide exchange factor catalytic domain superfamily||Ubiquitin-like domain superfamily||Ras guanine nucleotide exchange factor domain superfamily||Ras-like guanine nucleotide exchange factor, N-terminal||Ral guanine nucleotide dissociation stimulator-like 1||Ras guanine-nucleotide exchange facto…
1	152518433	152521369	ENSMUSG00000026482	6.3e-76	-	152518433	152521369	0	2	763,75,	0,2861	-75.2	-73.1	10.9	Rgl1	Ras guanine-nucleotide exchange factors catalytic domain||Ras-associating (RA) domain||Ras guanine-nucleotide exchange factor catalytic domain superfamily||Ubiquitin-like domain superfamily||Ras guanine nucleotide exchange factor domain superfamily||Ras-like guanine nucleotide exchange factor, N-terminal||Ral guanine nucleotide dissociation stimulator-like 1||Ras guanine-nucleotide exchange facto…
1	152524663	152524754	ENSMUSG00000026482	0.00024	-	152524663	152524754	0	1	91,	0	-3.62	-2.76	2.22	Rgl1	Ras guanine-nucleotide exchange factors catalytic domain||Ras-associating (RA) domain||Ras guanine-nucleotide exchange factor catalytic domain superfamily||Ubiquitin-like domain superfamily||Ras guanine nucleotide exchange factor domain superfamily||Ras-like guanine nucleotide exchange factor, N-terminal||Ral guanine nucleotide dissociation stimulator-like 1||Ras guanine-nucleotide exchange facto…
1	153221049	153223698	ENSMUSG00000026478	1e-112	-	153221049	153223698	0	2	680,40,	0,2609	-112	-109	8.67	Lamc1	Laminin IV||Laminin EGF domain||Galactose-binding-like domain superfamily||Laminin, N-terminal||-||EGF-like domain
1	153455936	153457552	ENSMUSG00000042699	6.3e-40	-	153455936	153457552	0	2	817,22,	0,1594	-39.2	-37.5	127	Dhx9	Double-stranded RNA-binding domain||Helicase-associated domain||Helicase superfamily 1/2, ATP-binding domain||P-loop containing nucleoside triphosphate hydrolase||DNA/RNA helicase, ATP-dependent, DEAH-box type, conserved site||-||Helicase, C-terminal||Domain of unknown function DUF1605||DEAD/DEAH box helicase domain
1	155097670	155098802	ENSMUSG00000056708	3.2e-81	-	155097670	155098802	0	1	1132,	0	-80.5	-78.4	13.2	Ier5	Immediate early response
1	155129160	155129250	ENSMUSG00000026471	0.00045	-	155129160	155129250	0	1	90,	0	-3.35	-2.52	2.28	Mr1	Immunoglobulin/major histocompatibility complex, conserved site||Immunoglobulin-like domain superfamily||MHC class I-like antigen recognition-like superfamily||MHC class I-like antigen recognition-like||-||Immunoglobulin-like fold||Immunoglobulin-like domain||Immunoglobulin C1-set||MHC class I alpha chain, alpha1 alpha2 domains||MHC classes I/II-like antigen recognition protein
1	155241597	155241778	ENSMUSG00000033722	6.3e-06	-	155241597	155241778	0	1	181,	0	-5.2	-4.25	19.5	BC034090	PDZ superfamily||PDZ domain||Domain of unknown function DUF4685||4Fe-4S ferredoxin-type, iron-sulphur binding domain
1	155280500	155280651	ENSMUSG00000026469	0.001	-	155280500	155280651	0	1	151,	0	-2.98	-2.17	2.55	Xpr1	SPX domain||EXS, C-terminal
1	155778362	155778513	ENSMUSG00000033684	8.5e-05	-	155778362	155778513	0	1	151,	0	-4.07	-3.19	15.7	Qsox1	Thioredoxin domain||Thioredoxin-like superfamily||ERV/ALR sulfhydryl oxidase domain||ERV/ALR sulfhydryl oxidase domain superfamily
1	155779739	155779830	ENSMUSG00000033684	0.00011	-	155779739	155779830	0	1	91,	0	-3.96	-3.08	6.75	Qsox1	Thioredoxin domain||Thioredoxin-like superfamily||ERV/ALR sulfhydryl oxidase domain||ERV/ALR sulfhydryl oxidase domain superfamily
1	155846912	155847542	ENSMUSG00000033671	1.6e-34	-	155846912	155847542	0	1	630,	0	-33.8	-32.2	12.9	Cep350	CAP Gly-rich domain superfamily||Centrosome-associated protein 350||CAP Gly-rich domain
1	155847661	155848082	ENSMUSG00000033671	2.8e-08	-	155847661	155848082	0	1	421,	0	-7.56	-6.51	10.1	Cep350	CAP Gly-rich domain superfamily||Centrosome-associated protein 350||CAP Gly-rich domain
1	155848231	155848652	ENSMUSG00000033671	6.3e-15	-	155848231	155848652	0	1	421,	0	-14.2	-12.9	10.7	Cep350	CAP Gly-rich domain superfamily||Centrosome-associated protein 350||CAP Gly-rich domain
1	155860598	155860689	ENSMUSG00000033671	0.00025	-	155860598	155860689	0	1	91,	0	-3.6	-2.75	5.25	Cep350	CAP Gly-rich domain superfamily||Centrosome-associated protein 350||CAP Gly-rich domain
1	155862295	155862836	ENSMUSG00000033671	7.4e-07	-	155862295	155862836	0	1	541,	0	-6.13	-5.13	9.37	Cep350	CAP Gly-rich domain superfamily||Centrosome-associated protein 350||CAP Gly-rich domain
1	155928779	155928960	ENSMUSG00000033671	2.8e-05	-	155928779	155928960	0	1	181,	0	-4.56	-3.64	6.18	Cep350	CAP Gly-rich domain superfamily||Centrosome-associated protein 350||CAP Gly-rich domain
1	155933081	155933292	ENSMUSG00000033671	1.3e-06	-	155933081	155933292	0	1	211,	0	-5.88	-4.89	21.7	Cep350	CAP Gly-rich domain superfamily||Centrosome-associated protein 350||CAP Gly-rich domain
1	155953399	155953490	ENSMUSG00000033671	0.00037	-	155953399	155953490	0	1	91,	0	-3.43	-2.58	3.47	Cep350	CAP Gly-rich domain superfamily||Centrosome-associated protein 350||CAP Gly-rich domain
1	155953549	155953640	ENSMUSG00000033671	0.00041	-	155953549	155953640	0	1	91,	0	-3.39	-2.55	4	Cep350	CAP Gly-rich domain superfamily||Centrosome-associated protein 350||CAP Gly-rich domain
1	156006748	156017381	ENSMUSG00000026466	1e-214	-	156006748	156017381	0	3	961,57,58,	0,6569,10575	-214	-211	8.08	Tor1aip1	-||Lamina-associated polypeptide 1C
1	156032944	156034737	ENSMUSG00000026466	9.5e-05	-	156032944	156034737	0	3	9,114,57,	0,781,1736	-4.02	-3.13	3.96	Tor1aip1	-||Lamina-associated polypeptide 1C
1	156036270	156036480	ENSMUSG00000026466	1.6e-17	-	156036270	156036480	0	1	210,	0	-16.8	-15.5	5.34	Tor1aip1	-||Lamina-associated polypeptide 1C
1	156655113	156655832	ENSMUSG00000060519	1.6e-18	-	156655113	156655832	0	1	719,	0	-17.8	-16.5	5.46	Tor3a	-||Torsin||Torsin-3A||P-loop containing nucleoside triphosphate hydrolase||ClpA/B family
1	156680806	156680956	ENSMUSG00000033557	0.00078	-	156680806	156680956	0	1	150,	0	-3.11	-2.3	1.92	Fam20b	FAM20, C-terminal||FAM20
1	156681135	156686018	ENSMUSG00000033557	6.3e-68	-	156681135	156686018	0	2	507,62,	0,4821	-67.2	-65.2	11.4	Fam20b	FAM20, C-terminal||FAM20
1	156705674	156706064	ENSMUSG00000033557	2e-37	-	156705674	156706064	0	1	390,	0	-36.7	-35	8.15	Fam20b	FAM20, C-terminal||FAM20
1	156808933	156809054	ENSMUSG00000026594	0.00065	-	156808933	156809054	0	1	121,	0	-3.19	-2.37	12.7	Ralgps2	PH-like domain superfamily||Pleckstrin homology domain||Ras guanine-nucleotide exchange factors catalytic domain||Ras guanine-nucleotide exchange factor catalytic domain superfamily||Ras-specific guanine nucleotide-releasing factor RalGPS1/2||Ras guanine nucleotide exchange factor domain superfamily||-
1	156858413	156858503	ENSMUSG00000103303	0.00089	-	156858413	156858503	0	1	90,	0	-3.05	-2.24	3.75	--	--
1	157157085	157157266	ENSMUSG00000070565	1e-07	-	157157085	157157266	0	1	181,	0	-7	-5.96	14.2	Rasal2	SynGAP C2 domain, N-terminal||C2 domain superfamily||C2 domain||Domain of unknown function DUF3498||Ras GTPase-activating protein||Rho GTPase activation protein||Pleckstrin homology domain||PH-like domain superfamily||-||Ras GTPase-activating protein, conserved site
1	157176090	157176181	ENSMUSG00000070565	0.0025	-	157176090	157176181	0	1	91,	0	-2.61	-1.83	6	Rasal2	SynGAP C2 domain, N-terminal||C2 domain superfamily||C2 domain||Domain of unknown function DUF3498||Ras GTPase-activating protein||Rho GTPase activation protein||Pleckstrin homology domain||PH-like domain superfamily||-||Ras GTPase-activating protein, conserved site
1	160077805	160077985	ENSMUSG00000026729	5e-12	-	160077805	160077985	0	1	180,	0	-11.3	-10.1	4.12	--	--
1	160203471	160205015	ENSMUSG00000014226	6.3e-37	-	160203471	160205015	0	2	252,48,	0,1496	-36.2	-34.5	3.08	Cacybp	CS domain||HSP20-like chaperone||Calcyclin-binding protein, N-terminal||Siah interacting protein, N-terminal||SGS domain
1	160224179	160224360	ENSMUSG00000026721	3.8e-07	-	160224179	160224360	0	1	181,	0	-6.42	-5.42	9.74	Rabgap1l	Kinesin-like||Rab-GTPase-TBC domain||PTB/PI domain||-||PH-like domain superfamily||Rab GTPase-activating protein 1||Rab-GTPase-TBC domain superfamily
1	160226601	160231805	ENSMUSG00000026721	0.00066	-	160226601	160231805	0	2	81,10,	0,5194	-3.18	-2.35	5.75	Rabgap1l	Kinesin-like||Rab-GTPase-TBC domain||PTB/PI domain||-||PH-like domain superfamily||Rab GTPase-activating protein 1||Rab-GTPase-TBC domain superfamily
1	160256663	160256754	ENSMUSG00000026721	0.00014	-	160256663	160256754	0	1	91,	0	-3.85	-2.98	15	Rabgap1l	Kinesin-like||Rab-GTPase-TBC domain||PTB/PI domain||-||PH-like domain superfamily||Rab GTPase-activating protein 1||Rab-GTPase-TBC domain superfamily
1	160257023	160257174	ENSMUSG00000026721	1.3e-07	-	160257023	160257174	0	1	151,	0	-6.87	-5.85	4.04	Rabgap1l	Kinesin-like||Rab-GTPase-TBC domain||PTB/PI domain||-||PH-like domain superfamily||Rab GTPase-activating protein 1||Rab-GTPase-TBC domain superfamily
1	161019517	161019668	ENSMUSG00000043467	0.00028	-	161019517	161019668	0	1	151,	0	-3.56	-2.71	8.24	Zbtb37	BTB/POZ domain||Zinc finger C2H2-type||-||Zinc finger C2H2 superfamily||SKP1/BTB/POZ domain superfamily
1	161019727	161019997	ENSMUSG00000043467	5.4e-05	-	161019727	161019997	0	1	270,	0	-4.27	-3.37	8.62	Zbtb37	BTB/POZ domain||Zinc finger C2H2-type||-||Zinc finger C2H2 superfamily||SKP1/BTB/POZ domain superfamily
1	161032013	161032254	ENSMUSG00000043467	9.1e-06	-	161032013	161032254	0	1	241,	0	-5.04	-4.1	15.7	Zbtb37	BTB/POZ domain||Zinc finger C2H2-type||-||Zinc finger C2H2 superfamily||SKP1/BTB/POZ domain superfamily
1	161041585	161041765	ENSMUSG00000026709	7.8e-05	-	161041585	161041765	0	1	180,	0	-4.11	-3.22	3.9	Dars2	Aspartyl/Asparaginyl-tRNA synthetase, class IIb||OB-fold nucleic acid binding domain, AA-tRNA synthetase-type||Nucleic acid-binding, OB-fold||GAD-like domain superfamily||Aminoacyl-tRNA synthetase, class II (D/K/N)||Aspartate-tRNA ligase, type 1||GAD domain||Aminoacyl-tRNA synthetase, class II
1	161070179	161070539	ENSMUSG00000026709	1.6e-19	-	161070179	161070539	0	1	360,	0	-18.8	-17.4	6.45	Dars2	Aspartyl/Asparaginyl-tRNA synthetase, class IIb||OB-fold nucleic acid binding domain, AA-tRNA synthetase-type||Nucleic acid-binding, OB-fold||GAD-like domain superfamily||Aminoacyl-tRNA synthetase, class II (D/K/N)||Aspartate-tRNA ligase, type 1||GAD domain||Aminoacyl-tRNA synthetase, class II
1	161088853	161089064	ENSMUSG00000026705	1.4e-09	-	161088853	161089064	0	1	211,	0	-8.85	-7.75	4.97	Klhl20	BTB/Kelch-associated||BTB/POZ domain||-||Kelch-type beta propeller||BTB-kelch protein||SKP1/BTB/POZ domain superfamily||Kelch repeat type 1||Galactose oxidase/kelch, beta-propeller
1	161090350	161090501	ENSMUSG00000026705	4e-05	-	161090350	161090501	0	1	151,	0	-4.4	-3.49	5.25	Klhl20	BTB/Kelch-associated||BTB/POZ domain||-||Kelch-type beta propeller||BTB-kelch protein||SKP1/BTB/POZ domain superfamily||Kelch repeat type 1||Galactose oxidase/kelch, beta-propeller
1	161109348	161109529	ENSMUSG00000026705	3.7e-07	-	161109348	161109529	0	1	181,	0	-6.43	-5.42	5.14	Klhl20	BTB/Kelch-associated||BTB/POZ domain||-||Kelch-type beta propeller||BTB-kelch protein||SKP1/BTB/POZ domain superfamily||Kelch repeat type 1||Galactose oxidase/kelch, beta-propeller
1	161818270	161818720	ENSMUSG00000040297	5e-33	-	161818270	161818720	0	1	450,	0	-32.3	-30.7	18	Suco	-||SUN domain||Galactose-binding-like domain superfamily
1	161834340	161834460	ENSMUSG00000040297	0.0015	-	161834340	161834460	0	1	120,	0	-2.83	-2.04	4.31	Suco	-||SUN domain||Galactose-binding-like domain superfamily
1	161834669	161834940	ENSMUSG00000040297	1e-14	-	161834669	161834940	0	1	271,	0	-14	-12.7	10.9	Suco	-||SUN domain||Galactose-binding-like domain superfamily
1	162533744	162533865	ENSMUSG00000026694	1.1e-05	-	162533744	162533865	0	1	121,	0	-4.97	-4.03	14.2	Mettl13	-||Methyltransferase type 11||S-adenosyl-L-methionine-dependent methyltransferase
1	162534134	162534344	ENSMUSG00000026694	3.8e-05	-	162534134	162534344	0	1	210,	0	-4.42	-3.52	4.03	Mettl13	-||Methyltransferase type 11||S-adenosyl-L-methionine-dependent methyltransferase
1	162672072	162672283	ENSMUSG00000040225	6.5e-10	-	162672072	162672283	0	1	211,	0	-9.19	-8.08	3.79	Prrc2c	Protein PRRC2||BAT2, N-terminal
1	162673271	162673632	ENSMUSG00000040225	1.3e-71	-	162673271	162673632	0	1	361,	0	-70.9	-68.8	8.31	Prrc2c	Protein PRRC2||BAT2, N-terminal
1	162697523	162698123	ENSMUSG00000040225	4e-22	-	162697523	162698123	0	1	600,	0	-21.4	-20	5.08	Prrc2c	Protein PRRC2||BAT2, N-terminal
1	162705232	162706192	ENSMUSG00000040225	1.6e-16	-	162705232	162706192	0	1	960,	0	-15.8	-14.5	4.5	Prrc2c	Protein PRRC2||BAT2, N-terminal
1	162710365	162710666	ENSMUSG00000040225	4e-18	-	162710365	162710666	0	1	301,	0	-17.4	-16.1	6.13	Prrc2c	Protein PRRC2||BAT2, N-terminal
1	162794114	162794234	ENSMUSG00000026692	0.0011	-	162794114	162794234	0	1	120,	0	-2.97	-2.17	12	Fmo4	FAD/NAD(P)-binding domain superfamily||Flavin monooxygenase (FMO) 4||Flavin monooxygenase-like||Flavin monooxygenase FMO
1	162829948	162830248	ENSMUSG00000040181	6.3e-99	-	162829948	162830248	0	1	300,	0	-98.2	-95.9	2.42	Fmo1	Flavin monooxygenase FMO||Flavin monooxygenase-like||FAD/NAD(P)-binding domain superfamily||Flavin monooxygenase (FMO) 1
1	162840280	162840639	ENSMUSG00000040181	1.6e-63	-	162840280	162840639	0	1	359,	0	-62.8	-60.8	12.1	Fmo1	Flavin monooxygenase FMO||Flavin monooxygenase-like||FAD/NAD(P)-binding domain superfamily||Flavin monooxygenase (FMO) 1
1	162876865	162877046	ENSMUSG00000040170	6.9e-07	-	162876865	162877046	0	1	181,	0	-6.16	-5.16	4.12	Fmo2	FAD/NAD(P)-binding domain superfamily||Flavin monooxygenase-like||Flavin monooxygenase FMO||Flavin monooxygenase (FMO) 2
1	163248027	163248358	ENSMUSG00000026586	3.2e-27	-	163248027	163248358	0	1	331,	0	-26.5	-25	87.7	Prrx1	OAR domain||Homeobox, conserved site||Homeobox-like domain superfamily||Homeobox domain
1	163257593	163257774	ENSMUSG00000026586	0.00023	-	163257593	163257774	0	1	181,	0	-3.63	-2.77	14.2	Prrx1	OAR domain||Homeobox, conserved site||Homeobox-like domain superfamily||Homeobox domain
1	163312749	163312900	ENSMUSG00000026586	0.00039	-	163312749	163312900	0	1	151,	0	-3.41	-2.57	13.5	Prrx1	OAR domain||Homeobox, conserved site||Homeobox-like domain superfamily||Homeobox domain
1	163386245	163386484	ENSMUSG00000040124	7.9e-14	-	163386245	163386484	0	1	239,	0	-13.1	-11.9	10.1	Gorab	RAB6-interacting golgin||-
1	164302356	164302477	ENSMUSG00000026577	0.00025	-	164302356	164302477	0	1	121,	0	-3.61	-2.75	2.45	Blzf1	Golgin-45||DASH complex subunit Hsk3-like
1	164307278	164307399	ENSMUSG00000026577	0.00044	-	164307278	164307399	0	1	121,	0	-3.36	-2.52	12	Blzf1	Golgin-45||DASH complex subunit Hsk3-like
1	164804115	164804263	ENSMUSG00000103659	0.00014	-	164804115	164804263	0	1	148,	0	-3.85	-2.98	15	--	--
1	165148848	165148949	ENSMUSG00000089967	0.0029	-	165148848	165148949	0	1	101,	0	-2.54	-1.78	10.5	--	--
1	165178545	165179053	ENSMUSG00000040848	3.2e-17	-	165178545	165179053	0	1	508,	0	-16.5	-15.2	3.21	Sft2d2	Vesicle transport protein, Got1/SFT2-like||Vesicle transport protein SFT2||-
1	165215664	165215904	ENSMUSG00000040843	1.6e-34	-	165215664	165215904	0	1	240,	0	-33.8	-32.1	3.38	Tiprl	TIP41-like protein||-
1	165350952	165351502	ENSMUSG00000026571	3.2e-27	-	165350952	165351502	0	2	328,31,	0,519	-26.5	-25	3.19	Dcaf6	WD40-repeat-containing domain superfamily||WD40 repeat||IQ motif, EF-hand binding site||WD40-repeat-containing domain||-||WD40/YVTN repeat-like-containing domain superfamily
1	165592507	165592807	ENSMUSG00000026566	3.5e-09	-	165592507	165592807	0	1	300,	0	-8.45	-7.37	3.83	Mpzl1	-||Immunoglobulin-like fold||Immunoglobulin subtype||Cytochrome c1, transmembrane anchor, C-terminal||Immunoglobulin-like domain superfamily||Myelin protein zero-like protein 1||Myelin P0 protein-related||Immunoglobulin V-set domain||Immunoglobulin-like domain
1	165593432	165593642	ENSMUSG00000026566	9.8e-09	-	165593432	165593642	0	1	210,	0	-8.01	-6.94	3.47	Mpzl1	-||Immunoglobulin-like fold||Immunoglobulin subtype||Cytochrome c1, transmembrane anchor, C-terminal||Immunoglobulin-like domain superfamily||Myelin protein zero-like protein 1||Myelin P0 protein-related||Immunoglobulin V-set domain||Immunoglobulin-like domain
1	165655415	165657538	ENSMUSG00000040723	1e-22	-	165655415	165657538	0	2	621,40,	0,2083	-22	-20.6	9.21	Rcsd1	FAM21/CAPZIP domain||-||RCSD
1	165707988	165708079	ENSMUSG00000040723	8.5e-05	-	165707988	165708079	0	1	91,	0	-4.07	-3.19	15.7	Rcsd1	FAM21/CAPZIP domain||-||RCSD
1	165875398	165875609	ENSMUSG00000026565	7.8e-07	-	165875398	165875609	0	1	211,	0	-6.11	-5.11	22.5	Pou2f1	Lambda repressor-like, DNA-binding domain superfamily||-||POU domain||Homeobox domain||Octamer-binding transcription factor||Homeobox-like domain superfamily||Homeobox, conserved site||POU-specific domain
1	166378853	166379090	ENSMUSG00000103400	2.2e-06	-	166378853	166379090	0	1	237,	0	-5.65	-4.68	21	--	--
1	166398655	166401884	ENSMUSG00000040596	2e-33	-	166398655	166401884	0	2	1510,19,	0,3210	-32.7	-31.1	8.24	Pogk	Brinker DNA-binding domain||Winged helix-like DNA-binding domain superfamily||-||KRAB domain superfamily||HTH CenpB-type DNA-binding domain||Homeobox-like domain superfamily||DDE superfamily endonuclease domain||Krueppel-associated box
1	167225987	167226406	ENSMUSG00000026558	7.9e-46	-	167225987	167226406	0	1	419,	0	-45.1	-43.3	9.95	Uck2	Phosphoribulokinase/uridine kinase||-||Uridine-cytidine kinase 2||Uridine kinase-like||P-loop containing nucleoside triphosphate hydrolase
1	168431340	168431551	ENSMUSG00000052534	6.2e-05	-	168431340	168431551	0	1	211,	0	-4.21	-3.32	8.62	Pbx1	Homeobox domain||Homeobox-like domain superfamily||Homeobox, conserved site||PBX
1	169972486	169972727	ENSMUSG00000026674	3.2e-13	-	169972486	169972727	0	1	241,	0	-12.5	-11.3	5.35	Ddr2	Serine-threonine/tyrosine-protein kinase, catalytic domain||Tyrosine-protein kinase, receptor class II, conserved site||Discoidin domain-containing receptor 2||Protein kinase-like domain superfamily||Protein kinase domain||Galactose-binding-like domain superfamily||Coagulation factor 5/8 C-terminal domain||Tyrosine-protein kinase, catalytic domain||Tyrosine-protein kinase, active site
1	169973205	169973506	ENSMUSG00000026674	5e-13	-	169973205	169973506	0	1	301,	0	-12.3	-11.1	5.77	Ddr2	Serine-threonine/tyrosine-protein kinase, catalytic domain||Tyrosine-protein kinase, receptor class II, conserved site||Discoidin domain-containing receptor 2||Protein kinase-like domain superfamily||Protein kinase domain||Galactose-binding-like domain superfamily||Coagulation factor 5/8 C-terminal domain||Tyrosine-protein kinase, catalytic domain||Tyrosine-protein kinase, active site
1	169974854	169974975	ENSMUSG00000026674	2.3e-05	-	169974854	169974975	0	1	121,	0	-4.64	-3.72	3.37	Ddr2	Serine-threonine/tyrosine-protein kinase, catalytic domain||Tyrosine-protein kinase, receptor class II, conserved site||Discoidin domain-containing receptor 2||Protein kinase-like domain superfamily||Protein kinase domain||Galactose-binding-like domain superfamily||Coagulation factor 5/8 C-terminal domain||Tyrosine-protein kinase, catalytic domain||Tyrosine-protein kinase, active site
1	169977582	169977853	ENSMUSG00000026674	0.00052	-	169977582	169977853	0	1	271,	0	-3.28	-2.45	5.62	Ddr2	Serine-threonine/tyrosine-protein kinase, catalytic domain||Tyrosine-protein kinase, receptor class II, conserved site||Discoidin domain-containing receptor 2||Protein kinase-like domain superfamily||Protein kinase domain||Galactose-binding-like domain superfamily||Coagulation factor 5/8 C-terminal domain||Tyrosine-protein kinase, catalytic domain||Tyrosine-protein kinase, active site
1	170142206	170142537	ENSMUSG00000026670	1e-37	-	170142206	170142537	0	1	331,	0	-37	-35.3	4.4	Uap1	Nucleotide-diphospho-sugar transferases||UDPGP family
1	170166639	170166939	ENSMUSG00000026670	5e-71	-	170166639	170166939	0	1	300,	0	-70.3	-68.2	5.19	Uap1	Nucleotide-diphospho-sugar transferases||UDPGP family
1	170174806	170174957	ENSMUSG00000026670	3.6e-05	-	170174806	170174957	0	1	151,	0	-4.44	-3.53	7.25	Uap1	Nucleotide-diphospho-sugar transferases||UDPGP family
1	170300231	170300321	ENSMUSG00000102752	1e-04	-	170300231	170300321	0	1	90,	0	-3.98	-3.1	14.2	Gm7694	Protein of unknown function DUF4628
1	170301127	170301547	ENSMUSG00000102752	2e-14	-	170301127	170301547	0	1	420,	0	-13.7	-12.4	33.7	Gm7694	Protein of unknown function DUF4628
1	170709708	170709978	ENSMUSG00000026663	4e-30	-	170709708	170709978	0	1	270,	0	-29.4	-27.8	7.83	Atf6	Basic-leucine zipper domain||cAMP-dependent transcription factor ATF-6 alpha||Transcription factor, Skn-1-like, DNA-binding domain superfamily
1	170925420	170925644	ENSMUSG00000089838	0	-	170925420	170925644	0	1	224,	0	-528	-Inf	4.15	--	--
1	170960626	170960987	ENSMUSG00000026656	4e-72	-	170960626	170960987	0	1	361,	0	-71.4	-69.3	21.6	Fcgr2b	Immunoglobulin subtype||Immunoglobulin-like fold||Immunoglobulin-like domain||Cytochrome c1, transmembrane anchor, C-terminal||Immunoglobulin-like domain superfamily
1	171051233	171051563	ENSMUSG00000059498	7.2e-08	-	171051233	171051563	0	1	330,	0	-7.14	-6.1	6.25	Fcgr3	Immunoglobulin subtype||Immunoglobulin-like fold||Immunoglobulin-like domain||Immunoglobulin-like domain superfamily
1	171150513	171150603	ENSMUSG00000058076	1.5e-08	-	171150513	171150603	0	1	90,	0	-7.83	-6.77	3.54	Sdhc	Fumarate reductase/succinate dehydrogenase, transmembrane subunit||Succinate dehydrogenase/fumarate reductase type B, transmembrane subunit||Succinate dehydrogenase, cytochrome b556 subunit||Succinate dehydrogenase, cytochrome b subunit, conserved site
1	171217890	171218250	ENSMUSG00000005674	6.3e-22	-	171217890	171218250	0	1	360,	0	-21.2	-19.8	11.9	Tomm40l	-||Eukaryotic porin/Tom40
1	171218458	171218996	ENSMUSG00000005674	6.9e-07	-	171218458	171218996	0	1	538,	0	-6.16	-5.16	22.5	Tomm40l	-||Eukaryotic porin/Tom40
1	171219204	171219563	ENSMUSG00000005674	1e-26	-	171219204	171219563	0	1	359,	0	-26	-24.5	2.46	Tomm40l	-||Eukaryotic porin/Tom40
1	171222054	171222424	ENSMUSG00000005674	2.5e-16	-	171222054	171222424	0	2	130,50,	0,320	-15.6	-14.3	6.42	Tomm40l	-||Eukaryotic porin/Tom40
1	171247085	171251269	ENSMUSG00000013593	2e-10	-	171247085	171251269	0	2	37,52,	0,4132	-9.7	-8.57	3	Ndufs2	NiFe hydrogenase-like||NADH:ubiquinone oxidoreductase, 49kDa subunit, conserved site||NADH-quinone oxidoreductase, subunit D||NAD(P)H-quinone oxidoreductase subunit D/H
1	171276258	171276438	ENSMUSG00000062729	9.1e-10	-	171276258	171276438	0	1	180,	0	-9.04	-7.93	3.15	Ppox	FAD/NAD(P)-binding domain superfamily||Amine oxidase||Protoporphyrinogen oxidase
1	171281036	171281186	ENSMUSG00000062729	1e-05	-	171281036	171281186	0	1	150,	0	-4.98	-4.04	8.62	Ppox	FAD/NAD(P)-binding domain superfamily||Amine oxidase||Protoporphyrinogen oxidase
1	171288562	171288743	ENSMUSG00000062963	3.1e-05	-	171288562	171288743	0	1	181,	0	-4.51	-3.6	1.51	Ufc1	Ubiquitin-fold modifier-conjugating enzyme 1||-||Ubiquitin-conjugating enzyme/RWD-like
1	171294723	171294904	ENSMUSG00000062963	4.4e-07	-	171294723	171294904	0	1	181,	0	-6.36	-5.35	3.85	Ufc1	Ubiquitin-fold modifier-conjugating enzyme 1||-||Ubiquitin-conjugating enzyme/RWD-like
1	171340717	171341346	ENSMUSG00000013997	2e-67	-	171340717	171341346	0	1	629,	0	-66.7	-64.6	7.73	Nit1	Carbon-nitrogen hydrolase superfamily||Carbon-nitrogen hydrolase||Uncharacterised protein family UPF0012, conserved site
1	171342181	171342571	ENSMUSG00000013997	3.2e-63	-	171342181	171342571	0	1	390,	0	-62.5	-60.5	12.5	Nit1	Carbon-nitrogen hydrolase superfamily||Carbon-nitrogen hydrolase||Uncharacterised protein family UPF0012, conserved site
1	171345227	171345437	ENSMUSG00000013997	2e-08	-	171345227	171345437	0	1	210,	0	-7.69	-6.63	18	Nit1	Carbon-nitrogen hydrolase superfamily||Carbon-nitrogen hydrolase||Uncharacterised protein family UPF0012, conserved site
1	171503544	171503754	ENSMUSG00000091993	4e-05	-	171503544	171503754	0	1	210,	0	-4.4	-3.49	9.74	--	--
1	171503842	171504081	ENSMUSG00000091993	7.8e-07	-	171503842	171504081	0	1	239,	0	-6.11	-5.11	22.5	--	--
1	171633030	171633211	ENSMUSG00000038179	3.8e-06	-	171633030	171633211	0	1	181,	0	-5.42	-4.46	20.2	Slamf7	Immunoglobulin-like domain superfamily||Immunoglobulin-like domain||Immunoglobulin-like fold
1	171633539	171633749	ENSMUSG00000038179	2.5e-05	-	171633539	171633749	0	1	210,	0	-4.61	-3.69	10.1	Slamf7	Immunoglobulin-like domain superfamily||Immunoglobulin-like domain||Immunoglobulin-like fold
1	171634645	171634915	ENSMUSG00000038179	3.6e-08	-	171634645	171634915	0	1	270,	0	-7.44	-6.39	15	Slamf7	Immunoglobulin-like domain superfamily||Immunoglobulin-like domain||Immunoglobulin-like fold
1	172066371	172066790	ENSMUSG00000003458	1e-104	-	172066371	172066790	0	1	419,	0	-104	-102	11.1	Ncstn	-||Nicastrin
1	172273954	172274224	ENSMUSG00000007097	1e-84	-	172273954	172274224	0	1	270,	0	-84	-81.8	2.56	Atp1a2	Cation-transporting P-type ATPase, C-terminal||P-type ATPase||Cation-transporting P-type ATPase, N-terminal||P-type ATPase, transmembrane domain superfamily||P-type ATPase, A domain superfamily||P-type ATPase, phosphorylation site||P-type ATPase subfamily IIC, subunit alpha||HAD-like superfamily||P-type ATPase, cytoplasmic domain N
1	172274553	172275951	ENSMUSG00000007097	1e-204	-	172274553	172275951	0	2	176,34,	0,1364	-204	-201	11.7	Atp1a2	Cation-transporting P-type ATPase, C-terminal||P-type ATPase||Cation-transporting P-type ATPase, N-terminal||P-type ATPase, transmembrane domain superfamily||P-type ATPase, A domain superfamily||P-type ATPase, phosphorylation site||P-type ATPase subfamily IIC, subunit alpha||HAD-like superfamily||P-type ATPase, cytoplasmic domain N
1	172582086	172582296	ENSMUSG00000053318	2.1e-06	-	172582086	172582296	0	1	210,	0	-5.68	-4.71	20.2	Slamf8	Immunoglobulin-like domain superfamily||Immunoglobulin-like domain||Immunoglobulin-like fold
1	172631363	172631723	ENSMUSG00000026544	2.5e-66	-	172631363	172631723	0	1	360,	0	-65.6	-63.6	16.6	Dusp23	Protein-tyrosine phosphatase, active site||Dual specificity phosphatase, catalytic domain||Protein-tyrosine phosphatase, catalytic||Dual specificity protein phosphatase domain||Tyrosine specific protein phosphatases domain||Protein-tyrosine phosphatase-like
1	173332273	173332513	ENSMUSG00000037872	4.7e-07	-	173332273	173332513	0	1	240,	0	-6.33	-5.33	23.2	Ackr1	Duffy antigen/chemokine receptor
1	173568862	173569013	ENSMUSG00000073491	0.00022	-	173568862	173569013	0	1	151,	0	-3.66	-2.8	5.25	Ifi213	DAPIN domain
1	173729139	173729348	ENSMUSG00000073490	0.00037	-	173729139	173729348	0	1	209,	0	-3.43	-2.58	2.87	Ifi207	HIN-200/IF120x||DAPIN domain
1	173730061	173730479	ENSMUSG00000073490	4.5e-06	-	173730061	173730479	0	1	418,	0	-5.35	-4.39	17.2	Ifi207	HIN-200/IF120x||DAPIN domain
1	173782466	173783359	ENSMUSG00000090222	1e-15	-	173782466	173783359	0	1	893,	0	-15	-13.7	6.93	--	--
1	173798031	173798181	ENSMUSG00000090222	3e-05	-	173798031	173798181	0	1	150,	0	-4.52	-3.61	17.2	--	--
1	173875539	173875840	ENSMUSG00000090272	8.9e-10	-	173875539	173875840	0	1	301,	0	-9.05	-7.94	6.75	Mndal	-||HIN-200/IF120x||DAPIN domain||Death-like domain superfamily
1	173920496	173920766	ENSMUSG00000039997	7.9e-13	-	173920496	173920766	0	1	270,	0	-12.1	-10.9	4.58	Ifi203	HIN-200/IF120x||DAPIN domain||Death-like domain superfamily
1	173926873	173927023	ENSMUSG00000039997	6.3e-05	-	173926873	173927023	0	1	150,	0	-4.2	-3.3	3	Ifi203	HIN-200/IF120x||DAPIN domain||Death-like domain superfamily
1	173928553	173929153	ENSMUSG00000039997	1e-20	-	173928553	173929153	0	1	600,	0	-20	-18.6	8.24	Ifi203	HIN-200/IF120x||DAPIN domain||Death-like domain superfamily
1	173942358	173942479	ENSMUSG00000039997	0.0011	-	173942358	173942479	0	1	121,	0	-2.97	-2.17	12	Ifi203	HIN-200/IF120x||DAPIN domain||Death-like domain superfamily
1	175059415	175059776	ENSMUSG00000026527	1.1e-10	-	175059415	175059776	0	1	361,	0	-9.96	-8.83	2.56	Rgs7	G-protein gamma-like domain superfamily||RGS domain||Winged helix DNA-binding domain superfamily||DEP domain||RGS domain superfamily||RGS, subdomain 1||G-protein gamma-like domain||Winged helix-like DNA-binding domain superfamily
1	175625456	175625635	ENSMUSG00000026526	1.6e-19	-	175625456	175625635	0	1	179,	0	-18.8	-17.5	2.22	Fh1	Fumarase/histidase, N-terminal||Fumarate hydratase, class II||Fumarate lyase, N-terminal||Fumarase C, C-terminal||L-Aspartase-like||-||Fumarate lyase, conserved site||Fumarate lyase family
1	175686337	175686517	ENSMUSG00000078185	2.8e-05	-	175686337	175686517	0	1	180,	0	-4.56	-3.64	6.75	Chml	GDP dissociation inhibitor||FAD/NAD(P)-binding domain superfamily||Rab protein geranylgeranyltransferase component A||GPCR, rhodopsin-like, 7TM||G protein-coupled receptor, rhodopsin-like
1	175686696	175686787	ENSMUSG00000078185	0.00017	-	175686696	175686787	0	1	91,	0	-3.77	-2.9	8.62	Chml	GDP dissociation inhibitor||FAD/NAD(P)-binding domain superfamily||Rab protein geranylgeranyltransferase component A||GPCR, rhodopsin-like, 7TM||G protein-coupled receptor, rhodopsin-like
1	175688462	175688612	ENSMUSG00000078185	8.5e-05	-	175688462	175688612	0	1	150,	0	-4.07	-3.19	15.7	Chml	GDP dissociation inhibitor||FAD/NAD(P)-binding domain superfamily||Rab protein geranylgeranyltransferase component A||GPCR, rhodopsin-like, 7TM||G protein-coupled receptor, rhodopsin-like
1	175978756	175978965	ENSMUSG00000078184	6.3e-16	-	175978756	175978965	0	1	209,	0	-15.2	-13.9	9.53	Rbm8a2	RBM8, RNA recognition motif||RNA-binding motif protein 8||RNA recognition motif domain||RNA-binding domain superfamily
1	176735661	176735752	ENSMUSG00000057335	3e-04	-	176735661	176735752	0	1	91,	0	-3.53	-2.69	3.53	Cep170	-||Centrosomal protein of 170kDa||Forkhead-associated (FHA) domain||SMAD/FHA domain superfamily||CEP170, C-terminal
1	176755304	176755485	ENSMUSG00000057335	3.3e-07	-	176755304	176755485	0	1	181,	0	-6.48	-5.47	3.51	Cep170	-||Centrosomal protein of 170kDa||Forkhead-associated (FHA) domain||SMAD/FHA domain superfamily||CEP170, C-terminal
1	176756054	176756295	ENSMUSG00000057335	1.1e-06	-	176756054	176756295	0	1	241,	0	-5.95	-4.96	7.49	Cep170	-||Centrosomal protein of 170kDa||Forkhead-associated (FHA) domain||SMAD/FHA domain superfamily||CEP170, C-terminal
1	177635911	177636029	ENSMUSG00000103767	0.0029	-	177635911	177636029	0	1	118,	0	-2.54	-1.78	10.5	--	--
1	177764183	177764273	ENSMUSG00000015961	0.00019	-	177764183	177764273	0	1	90,	0	-3.73	-2.87	2.33	Adss	Adenylosuccinate synthetase||Adenylosuccinate synthetase isozyme 2, chordates||Adenylosuccinate synthase, active site||P-loop containing nucleoside triphosphate hydrolase||Adenylosuccinate synthase, GTP-binding site
1	178315112	178318132	ENSMUSG00000086350	1.6e-07	-	178315112	178318132	0	2	336,22,	0,2998	-6.79	-5.77	24.7	--	--
1	178329284	178330695	ENSMUSG00000039630	3.4e-10	-	178329284	178330695	0	4	123,72,182,104,	0,583,880,1307	-9.47	-8.35	1.93	Hnrnpu	B30.2/SPRY domain||SAP domain||SAP domain superfamily||-||Heterogeneous nuclear ribonucleoprotein U, SPRY domain||P-loop containing nucleoside triphosphate hydrolase||Concanavalin A-like lectin/glucanase domain superfamily||Heterogeneous nuclear ribonucleoprotein U||SPRY domain
1	178331476	178331924	ENSMUSG00000039630	9.5e-08	-	178331476	178331924	0	2	1,90,	0,358	-7.02	-5.98	1.85	Hnrnpu	B30.2/SPRY domain||SAP domain||SAP domain superfamily||-||Heterogeneous nuclear ribonucleoprotein U, SPRY domain||P-loop containing nucleoside triphosphate hydrolase||Concanavalin A-like lectin/glucanase domain superfamily||Heterogeneous nuclear ribonucleoprotein U||SPRY domain
1	178336080	178336231	ENSMUSG00000039630	2.5e-05	-	178336080	178336231	0	1	151,	0	-4.61	-3.69	2.36	Hnrnpu	B30.2/SPRY domain||SAP domain||SAP domain superfamily||-||Heterogeneous nuclear ribonucleoprotein U, SPRY domain||P-loop containing nucleoside triphosphate hydrolase||Concanavalin A-like lectin/glucanase domain superfamily||Heterogeneous nuclear ribonucleoprotein U||SPRY domain
1	178336957	178337407	ENSMUSG00000039630	1e-62	-	178336957	178337407	0	1	450,	0	-62	-60	6.89	Hnrnpu	B30.2/SPRY domain||SAP domain||SAP domain superfamily||-||Heterogeneous nuclear ribonucleoprotein U, SPRY domain||P-loop containing nucleoside triphosphate hydrolase||Concanavalin A-like lectin/glucanase domain superfamily||Heterogeneous nuclear ribonucleoprotein U||SPRY domain
1	178337586	178337767	ENSMUSG00000039630	3.7e-10	-	178337586	178337767	0	1	181,	0	-9.43	-8.32	2.02	Hnrnpu	B30.2/SPRY domain||SAP domain||SAP domain superfamily||-||Heterogeneous nuclear ribonucleoprotein U, SPRY domain||P-loop containing nucleoside triphosphate hydrolase||Concanavalin A-like lectin/glucanase domain superfamily||Heterogeneous nuclear ribonucleoprotein U||SPRY domain
1	179546027	179546267	ENSMUSG00000026492	4e-19	-	179546027	179546267	0	1	240,	0	-18.4	-17	4.01	Tfb2m	Mitochondrial transcription factor TFB2||S-adenosyl-L-methionine-dependent methyltransferase||Ribosomal RNA adenine methylase transferase, N-terminal||Ribosomal RNA adenine methyltransferase KsgA/Erm
1	179752332	179752543	ENSMUSG00000026491	4.7e-09	-	179752332	179752543	0	1	211,	0	-8.33	-7.25	3.44	Ahctf1	ELYS-like domain||WD40/YVTN repeat-like-containing domain superfamily||-||ELYS, beta-propeller domain||Tetratricopeptide-like helical domain superfamily
1	179752752	179753113	ENSMUSG00000026491	2e-43	-	179752752	179753113	0	1	361,	0	-42.7	-41	15.5	Ahctf1	ELYS-like domain||WD40/YVTN repeat-like-containing domain superfamily||-||ELYS, beta-propeller domain||Tetratricopeptide-like helical domain superfamily
1	179753292	179754521	ENSMUSG00000026491	4e-23	-	179753292	179754521	0	2	780,31,	0,1198	-22.4	-21	8.71	Ahctf1	ELYS-like domain||WD40/YVTN repeat-like-containing domain superfamily||-||ELYS, beta-propeller domain||Tetratricopeptide-like helical domain superfamily
1	180166612	180167181	ENSMUSG00000026489	0	-	180166612	180167181	0	1	569,	0	-654	-Inf	2.57	Coq8a	UbiB domain||Atypical kinase COQ8A||Protein kinase-like domain superfamily||UbiB domain, ADCK3-like||-
1	180193651	180199512	ENSMUSG00000026489	1e-40	-	180193651	180199512	0	3	11,203,26,	0,2221,5835	-40	-38.3	13.6	Coq8a	UbiB domain||Atypical kinase COQ8A||Protein kinase-like domain superfamily||UbiB domain, ADCK3-like||-
1	180227481	180227691	ENSMUSG00000010609	3.2e-12	-	180227481	180227691	0	1	210,	0	-11.5	-10.3	7.12	Psen2	Presenilin/signal peptide peptidase||Peptidase A22A, presenilin||Peptidase A22A, presenilin 2
1	180813492	180813793	ENSMUSG00000060743	0.0018	-	180813492	180813793	0	2	140,10,	0,291	-2.75	-1.96	8.99	H3f3a	Histone H3/CENP-A||Histone H2A/H2B/H3||Histone-fold
1	181173706	181173917	ENSMUSG00000038733	1.9e-08	-	181173706	181173917	0	1	211,	0	-7.71	-6.65	4	Wdr26	LIS1 homology motif||WD40-repeat-containing domain superfamily||CTLH, C-terminal LisH motif||WD40 repeat||WD40-repeat-containing domain||-||WD40/YVTN repeat-like-containing domain superfamily
1	181177420	181180475	ENSMUSG00000038733	1e-278	-	181177420	181180475	0	2	411,69,	0,2986	-278	-275	14.3	Wdr26	LIS1 homology motif||WD40-repeat-containing domain superfamily||CTLH, C-terminal LisH motif||WD40 repeat||WD40-repeat-containing domain||-||WD40/YVTN repeat-like-containing domain superfamily
1	181903364	181903514	ENSMUSG00000022995	0.00016	-	181903364	181903514	0	1	150,	0	-3.79	-2.92	6.5	Enah	WH1/EVH1 domain||PH-like domain superfamily||VASP tetramerisation||-||WD40/YVTN repeat-like-containing domain superfamily
1	181905730	181906400	ENSMUSG00000022995	7.4e-08	-	181905730	181906400	0	2	167,14,	0,656	-7.13	-6.09	3.7	Enah	WH1/EVH1 domain||PH-like domain superfamily||VASP tetramerisation||-||WD40/YVTN repeat-like-containing domain superfamily
1	181919511	181921690	ENSMUSG00000022995	0.00017	-	181919511	181921690	0	2	118,33,	0,2146	-3.77	-2.9	8.62	Enah	WH1/EVH1 domain||PH-like domain superfamily||VASP tetramerisation||-||WD40/YVTN repeat-like-containing domain superfamily
1	181923645	181930723	ENSMUSG00000022995	4.6e-07	-	181923645	181930723	0	2	195,46,	0,7032	-6.34	-5.33	13.1	Enah	WH1/EVH1 domain||PH-like domain superfamily||VASP tetramerisation||-||WD40/YVTN repeat-like-containing domain superfamily
1	182278952	182279280	ENSMUSG00000038633	5e-42	-	182278952	182279280	0	1	328,	0	-41.3	-39.5	5.5	Degs1	Sphingolipid delta4-desaturase||Sphingolipid delta4-desaturase, N-terminal||Fatty acid desaturase domain
1	182279517	182279697	ENSMUSG00000038633	2.6e-07	-	182279517	182279697	0	1	180,	0	-6.58	-5.56	2.31	Degs1	Sphingolipid delta4-desaturase||Sphingolipid delta4-desaturase, N-terminal||Fatty acid desaturase domain
1	182316536	182317838	ENSMUSG00000047539	6.3e-29	-	182316536	182317838	0	2	749,29,	0,1273	-28.2	-26.7	16.2	Fbxo28	-||F-box domain||F-box-like domain superfamily
1	182467259	182467499	ENSMUSG00000026509	2e-28	-	182467259	182467499	0	1	240,	0	-27.7	-26.2	2.33	Capn2	Peptidase C2, calpain family||Calpain-2||Cysteine peptidase, cysteine active site||Calpain subdomain III||EF-Hand 1, calcium-binding site||Peptidase C2, calpain, catalytic domain||Calpain large subunit, domain III superfamily||EF-hand domain pair||Peptidase C2, calpain, domain III||EF-hand domain||Peptidase C2, calpain, large subunit, domain III
1	182467678	182467888	ENSMUSG00000026509	1.5e-09	-	182467678	182467888	0	1	210,	0	-8.83	-7.73	1.66	Capn2	Peptidase C2, calpain family||Calpain-2||Cysteine peptidase, cysteine active site||Calpain subdomain III||EF-Hand 1, calcium-binding site||Peptidase C2, calpain, catalytic domain||Calpain large subunit, domain III superfamily||EF-hand domain pair||Peptidase C2, calpain, domain III||EF-hand domain||Peptidase C2, calpain, large subunit, domain III
1	182517457	182517578	ENSMUSG00000026509	7.1e-06	-	182517457	182517578	0	1	121,	0	-5.15	-4.2	6.75	Capn2	Peptidase C2, calpain family||Calpain-2||Cysteine peptidase, cysteine active site||Calpain subdomain III||EF-Hand 1, calcium-binding site||Peptidase C2, calpain, catalytic domain||Calpain large subunit, domain III superfamily||EF-hand domain pair||Peptidase C2, calpain, domain III||EF-hand domain||Peptidase C2, calpain, large subunit, domain III
1	183086325	183086744	ENSMUSG00000030768	3.7e-07	-	183086325	183086744	0	1	419,	0	-6.43	-5.42	14.2	Disp1	Protein patched/dispatched||-||Sterol-sensing domain
1	183088115	183088206	ENSMUSG00000030768	0.0029	-	183088115	183088206	0	1	91,	0	-2.54	-1.78	10.5	Disp1	Protein patched/dispatched||-||Sterol-sensing domain
1	183276411	183276592	ENSMUSG00000046836	3e-08	-	183276411	183276592	0	1	181,	0	-7.52	-6.47	3.23	Brox	-||BRO1 domain
1	183327319	183327588	ENSMUSG00000056050	2.5e-23	-	183327319	183327588	0	1	269,	0	-22.6	-21.1	4.18	Mia3	SH3-like domain superfamily||-||SH3 domain
1	184033031	184033354	ENSMUSG00000044854	4e-19	-	184033031	184033354	0	1	323,	0	-18.4	-17.1	13.7	1700056E22Rik	-
1	184727169	184729907	ENSMUSG00000039377	1e-109	-	184727169	184729907	0	2	822,48,	0,2690	-109	-107	11.5	Hlx	-||Helix-turn-helix motif||Homeobox domain||Homeobox-like domain superfamily||Homeobox domain, metazoa||Homeobox, conserved site
1	184731749	184732020	ENSMUSG00000039377	1.6e-11	-	184731749	184732020	0	1	271,	0	-10.8	-9.6	2.72	Hlx	-||Helix-turn-helix motif||Homeobox domain||Homeobox-like domain superfamily||Homeobox domain, metazoa||Homeobox, conserved site
1	184845749	184846361	ENSMUSG00000073481	7.9e-11	-	184845749	184846361	0	2	132,19,	0,593	-10.1	-8.93	7.12	Marc2	Pyruvate kinase-like, insert domain superfamily||Molybdenum cofactor sulfurase, C-terminal||MOSC, N-terminal beta barrel
1	184872044	184872580	ENSMUSG00000039349	2e-24	-	184872044	184872580	0	1	536,	0	-23.7	-22.2	4.1	C130074G19Rik	Protein of unknown function DUF4710
1	184872966	184873532	ENSMUSG00000039349	1e-28	-	184872966	184873532	0	1	566,	0	-28	-26.5	4.36	C130074G19Rik	Protein of unknown function DUF4710
1	184873620	184874365	ENSMUSG00000039349	1e-104	-	184873620	184874365	0	1	745,	0	-104	-102	8.91	C130074G19Rik	Protein of unknown function DUF4710
1	184882801	184883069	ENSMUSG00000039349	7.9e-16	-	184882801	184883069	0	1	268,	0	-15.1	-13.8	8.99	C130074G19Rik	Protein of unknown function DUF4710
1	185286909	185287059	ENSMUSG00000026618	1.6e-09	-	185286909	185287059	0	1	150,	0	-8.8	-7.7	1.81	Iars2	Aminoacyl-tRNA synthetase, class Ia||Isoleucine-tRNA ligase, type 1||Aminoacyl-tRNA synthetase, class Ia, anticodon-binding||Methionyl/Valyl/Leucyl/Isoleucyl-tRNA synthetase, anticodon-binding||Isoleucine-tRNA ligase||Aminoacyl-tRNA synthetase, class I, conserved site||Valyl/Leucyl/Isoleucyl-tRNA synthetase, editing domain||Isoleucyl tRNA synthetase type 1, anticodon-binding domain||Rossmann-like…
1	186624701	186624851	ENSMUSG00000039239	0.00023	-	186624701	186624851	0	1	150,	0	-3.63	-2.77	14.2	Tgfb2	Transforming growth factor-beta-related||Transforming growth factor, beta 2||Transforming growth factor-beta||Transforming growth factor-beta, C-terminal||Cystine-knot cytokine||TGF-beta, propeptide||Transforming growth factor beta, conserved site
1	188971304	188971485	ENSMUSG00000026608	0.00043	-	188971304	188971485	0	1	181,	0	-3.37	-2.53	2.29	Kctd3	WD40 repeat, conserved site||BTB/POZ domain||SKP1/BTB/POZ domain superfamily||-||WD40-repeat-containing domain superfamily||WD40 repeat||WD40/YVTN repeat-like-containing domain superfamily||Potassium channel tetramerisation-type BTB domain
1	188972114	188972745	ENSMUSG00000026608	2.5e-78	-	188972114	188972745	0	1	631,	0	-77.6	-75.5	40.1	Kctd3	WD40 repeat, conserved site||BTB/POZ domain||SKP1/BTB/POZ domain superfamily||-||WD40-repeat-containing domain superfamily||WD40 repeat||WD40/YVTN repeat-like-containing domain superfamily||Potassium channel tetramerisation-type BTB domain
1	189277471	189277648	ENSMUSG00000102824	3.5e-06	-	189277471	189277648	0	1	177,	0	-5.45	-4.49	2.17	--	--
1	189880670	189882152	ENSMUSG00000026603	1e-13	-	189880670	189882152	0	2	196,44,	0,1438	-13	-11.8	3.58	Smyd2	Zinc finger, MYND-type||SET domain||Tetratricopeptide-like helical domain superfamily
1	190773008	190773249	ENSMUSG00000089872	1.7e-07	-	190773008	190773249	0	1	241,	0	-6.77	-5.75	13.9	Rps6kc1	RPK118-like, kinase domain||MIT||Phox homologous domain||PX domain superfamily||Protein kinase domain||Protein kinase-like domain superfamily||MIT domain superfamily||Ribosomal protein S6 kinase delta-1||-
1	190773458	190773549	ENSMUSG00000089872	0.00025	-	190773458	190773549	0	1	91,	0	-3.6	-2.75	5.25	Rps6kc1	RPK118-like, kinase domain||MIT||Phox homologous domain||PX domain superfamily||Protein kinase domain||Protein kinase-like domain superfamily||MIT domain superfamily||Ribosomal protein S6 kinase delta-1||-
1	190799570	190800290	ENSMUSG00000089872	1.2e-08	-	190799570	190800290	0	1	720,	0	-7.92	-6.85	11.5	Rps6kc1	RPK118-like, kinase domain||MIT||Phox homologous domain||PX domain superfamily||Protein kinase domain||Protein kinase-like domain superfamily||MIT domain superfamily||Ribosomal protein S6 kinase delta-1||-
1	191025110	191025470	ENSMUSG00000066595	4e-12	-	191025110	191025470	0	1	360,	0	-11.4	-10.2	4.85	Flvcr1	-||Major facilitator superfamily||MFS transporter superfamily||Major facilitator superfamily domain
1	191025589	191026158	ENSMUSG00000066595	2.5e-16	-	191025589	191026158	0	1	569,	0	-15.6	-14.3	4.87	Flvcr1	-||Major facilitator superfamily||MFS transporter superfamily||Major facilitator superfamily domain
1	191045855	191046066	ENSMUSG00000026632	2.5e-06	-	191045855	191046066	0	1	211,	0	-5.61	-4.64	2.21	Tatdn3	Metal-dependent hydrolase||TatD family
1	191170385	191171193	ENSMUSG00000026628	6.3e-30	-	191170385	191171193	0	1	808,	0	-29.2	-27.7	6.39	Atf3	AP-1 transcription factor||Transcription factor, Skn-1-like, DNA-binding domain superfamily||cAMP-dependent transcription factor ATF-3||Basic-leucine zipper domain
1	191171342	191171642	ENSMUSG00000026628	4.8e-10	-	191171342	191171642	0	1	300,	0	-9.32	-8.2	4.6	Atf3	AP-1 transcription factor||Transcription factor, Skn-1-like, DNA-binding domain superfamily||cAMP-dependent transcription factor ATF-3||Basic-leucine zipper domain
1	191306847	191306967	ENSMUSG00000037499	3.2e-05	-	191306847	191306967	0	1	120,	0	-4.5	-3.59	1.65	Nenf	Cytochrome b5-like heme/steroid binding domain||Cytochrome b5-like heme/steroid binding domain superfamily
1	191352722	191353052	ENSMUSG00000026626	1e-167	-	191352722	191353052	0	1	330,	0	-167	-165	3.21	Ppp2r5a	Armadillo-type fold||-||Protein phosphatase 2A, regulatory B subunit, B56||Armadillo-like helical
1	191368737	191385003	ENSMUSG00000026626	1e-171	-	191368737	191385003	0	3	5,197,38,	0,3732,16228	-171	-168	5.68	Ppp2r5a	Armadillo-type fold||-||Protein phosphatase 2A, regulatory B subunit, B56||Armadillo-like helical
1	191396434	191399063	ENSMUSG00000026626	1e-153	-	191396434	191399063	0	2	607,111,	0,2518	-153	-150	8.36	Ppp2r5a	Armadillo-type fold||-||Protein phosphatase 2A, regulatory B subunit, B56||Armadillo-like helical
1	191997443	191997712	ENSMUSG00000026637	3e-05	-	191997443	191997712	0	1	269,	0	-4.52	-3.61	7.12	Traf5	MATH/TRAF domain||Zinc finger, RING/FYVE/PHD-type||TRAF-like||TNF receptor-associated factor 5||TNF receptor-associated factor TRAF||TNF receptor-associated factor 5, MATH domain||Zinc finger, TRAF-type||Zinc finger, C3HC4 RING-type||Zinc finger, RING-type||Zinc finger, RING-type, conserved site
1	192100581	192101150	ENSMUSG00000037395	4e-22	-	192100581	192101150	0	1	569,	0	-21.4	-20	6.03	Rcor3	Homeobox-like domain superfamily||ELM2 domain||SANT/Myb domain||-||SANT domain
1	193107450	193107540	ENSMUSG00000016181	5.6e-05	-	193107450	193107540	0	1	90,	0	-4.25	-3.36	3.12	Diexf	-||Digestive organ expansion factor, predicted||P-loop containing nucleoside triphosphate hydrolase
1	193120418	193120598	ENSMUSG00000016181	2.2e-06	-	193120418	193120598	0	1	180,	0	-5.65	-4.68	21	Diexf	-||Digestive organ expansion factor, predicted||P-loop containing nucleoside triphosphate hydrolase
1	193242176	193242356	ENSMUSG00000016194	2.5e-05	-	193242176	193242356	0	1	180,	0	-4.61	-3.69	1.68	Hsd11b1	Short-chain dehydrogenase/reductase, conserved site||NAD(P)-binding domain superfamily||Short-chain dehydrogenase/reductase SDR
1	193272218	193272596	ENSMUSG00000009633	0	-	193272218	193272596	0	1	378,	0	-439	-Inf	3.99	G0s2	G0/G1 switch protein 2
1	193272798	193273188	ENSMUSG00000009633	5e-49	-	193272798	193273188	0	2	4,200,	0,190	-48.3	-46.5	26.6	G0s2	G0/G1 switch protein 2
1	194819818	194819968	ENSMUSG00000103597	0.0045	-	194819818	194819968	0	1	150,	0	-2.35	-1.61	6	--	--
1	195097441	195097802	ENSMUSG00000016481	2.5e-07	-	195097441	195097802	0	1	361,	0	-6.61	-5.59	9.74	Cr1l	-||Cytochrome c1, transmembrane anchor, C-terminal||Sushi/SCR/CCP domain||Sushi/SCR/CCP superfamily
1	195098281	195103734	ENSMUSG00000016481	1e-24	-	195098281	195103734	0	2	560,41,	0,5412	-24	-22.5	16.2	Cr1l	-||Cytochrome c1, transmembrane anchor, C-terminal||Sushi/SCR/CCP domain||Sushi/SCR/CCP superfamily
1	195117515	195117726	ENSMUSG00000016481	2e-18	-	195117515	195117726	0	1	211,	0	-17.7	-16.3	7.12	Cr1l	-||Cytochrome c1, transmembrane anchor, C-terminal||Sushi/SCR/CCP domain||Sushi/SCR/CCP superfamily
1	195131225	195131376	ENSMUSG00000016481	0.00025	-	195131225	195131376	0	1	151,	0	-3.6	-2.75	2.36	Cr1l	-||Cytochrome c1, transmembrane anchor, C-terminal||Sushi/SCR/CCP domain||Sushi/SCR/CCP superfamily
2	3225212	3225302	ENSMUSG00000050530	9.1e-06	+	3225212	3225302	0	1	90,	0	-5.04	-4.1	10.9	Fam171a1	Immunoglobulin-like fold||Uncharacterised protein family FAM171
2	3225808	3226971	ENSMUSG00000050530	1e-23	+	3225808	3226971	0	1	1163,	0	-23	-21.6	11.2	Fam171a1	Immunoglobulin-like fold||Uncharacterised protein family FAM171
2	3284271	3304856	ENSMUSG00000026643	3.2e-08	+	3284271	3304856	0	2	135,45,	0,20540	-7.5	-6.45	3.19	Nmt2	Myristoyl-CoA:protein N-myristoyltransferase||Acyl-CoA N-acyltransferase||Myristoyl-CoA:protein N-myristoyltransferase, C-terminal||Myristoyl-CoA:protein N-myristoyltransferase, conserved site||Myristoyl-CoA:protein N-myristoyltransferase, N-terminal
2	3325274	3326123	ENSMUSG00000026643	2.1e-09	+	3325274	3326123	0	2	127,53,	0,796	-8.67	-7.58	6.09	Nmt2	Myristoyl-CoA:protein N-myristoyltransferase||Acyl-CoA N-acyltransferase||Myristoyl-CoA:protein N-myristoyltransferase, C-terminal||Myristoyl-CoA:protein N-myristoyltransferase, conserved site||Myristoyl-CoA:protein N-myristoyltransferase, N-terminal
2	3452863	3453762	ENSMUSG00000026648	1.6e-15	+	3452863	3453762	0	1	899,	0	-14.8	-13.5	41.2	Dclre1c	Metallo-hydrolase/oxidoreductase superfamily||Metallo-beta-lactamase||DNA repair metallo-beta-lactamase
2	3523863	3524103	ENSMUSG00000039496	5e-14	+	3523863	3524103	0	1	240,	0	-13.3	-12.1	11.2	Cdnf	Armet protein||Saposin-like||SAP domain superfamily
2	3524850	3525000	ENSMUSG00000039496	5e-06	+	3524850	3525000	0	1	150,	0	-5.3	-4.34	4.5	Cdnf	Armet protein||Saposin-like||SAP domain superfamily
2	3778493	3780023	ENSMUSG00000026655	5e-40	+	3778493	3780023	0	2	75,523,	0,1007	-39.3	-37.6	9.32	Fam107b	-||Protein of unknown function DUF1151
2	4611045	4612005	ENSMUSG00000026657	1.3e-16	+	4611045	4612005	0	1	960,	0	-15.9	-14.6	10.5	Frmd4a	FERM superfamily, second domain||PH-like domain superfamily||FERM, C-terminal PH-like domain||Band 4.1 domain||FERM, N-terminal||Domain of unknown function DUF3338||FERM conserved site||-||FERM/acyl-CoA-binding protein superfamily||FERM central domain||FERM domain||Ubiquitin-like domain superfamily
2	4612573	4612754	ENSMUSG00000026657	1.4e-07	+	4612573	4612754	0	1	181,	0	-6.85	-5.82	10.2	Frmd4a	FERM superfamily, second domain||PH-like domain superfamily||FERM, C-terminal PH-like domain||Band 4.1 domain||FERM, N-terminal||Domain of unknown function DUF3338||FERM conserved site||-||FERM/acyl-CoA-binding protein superfamily||FERM central domain||FERM domain||Ubiquitin-like domain superfamily
2	4613143	4613264	ENSMUSG00000026657	0.00074	+	4613143	4613264	0	1	121,	0	-3.13	-2.31	4.2	Frmd4a	FERM superfamily, second domain||PH-like domain superfamily||FERM, C-terminal PH-like domain||Band 4.1 domain||FERM, N-terminal||Domain of unknown function DUF3338||FERM conserved site||-||FERM/acyl-CoA-binding protein superfamily||FERM central domain||FERM domain||Ubiquitin-like domain superfamily
2	4800254	4800465	ENSMUSG00000048186	6e-08	+	4800254	4800465	0	1	211,	0	-7.22	-6.18	14.6	Bend7	BEN domain
2	4906637	4906937	ENSMUSG00000026662	2.5e-16	+	4906637	4906937	0	1	300,	0	-15.6	-14.3	4.75	Sephs1	PurM-like, N-terminal domain superfamily||PurM-like, C-terminal domain||Selenophosphate synthetase||PurM-like, C-terminal domain superfamily||PurM-like, N-terminal domain||Selenophosphate synthetase, class I
2	4908192	4908522	ENSMUSG00000026662	2.3e-10	+	4908192	4908522	0	1	330,	0	-9.63	-8.5	10.5	Sephs1	PurM-like, N-terminal domain superfamily||PurM-like, C-terminal domain||Selenophosphate synthetase||PurM-like, C-terminal domain superfamily||PurM-like, N-terminal domain||Selenophosphate synthetase, class I
2	4937701	4938553	ENSMUSG00000026664	5e-64	+	4937701	4938553	0	2	109,247,	0,605	-63.3	-61.4	1.69	Phyh	Phytanoyl-CoA dioxygenase
2	5137775	5137956	ENSMUSG00000026676	4.1e-08	+	5137775	5137956	0	1	181,	0	-7.39	-6.35	4.87	Ccdc3	-
2	5228928	5229229	ENSMUSG00000026676	2.5e-25	+	5228928	5229229	0	1	301,	0	-24.6	-23.1	3.13	Ccdc3	-
2	5845317	5848159	ENSMUSG00000025817	0.0044	+	5845317	5848159	0	2	68,52,	0,2790	-2.36	-1.62	1.9	Nudt5	NUDIX hydrolase domain||NUDIX hydrolase-like domain superfamily||NUDIX hydrolase, conserved site||NUDIX hydrolase
2	5871028	5871208	ENSMUSG00000025817	2e-04	+	5871028	5871208	0	1	180,	0	-3.69	-2.83	3.75	Nudt5	NUDIX hydrolase domain||NUDIX hydrolase-like domain superfamily||NUDIX hydrolase, conserved site||NUDIX hydrolase
2	5957684	5960947	ENSMUSG00000043241	5.1e-06	+	5957684	5960947	0	2	166,15,	0,3248	-5.29	-4.33	3.97	Upf2	Armadillo-type fold||MIF4G-like, type 3||Up-frameshift suppressor 2
2	5961065	5961515	ENSMUSG00000043241	7.9e-18	+	5961065	5961515	0	1	450,	0	-17.1	-15.7	7.56	Upf2	Armadillo-type fold||MIF4G-like, type 3||Up-frameshift suppressor 2
2	6034180	6040188	ENSMUSG00000043241	5e-06	+	6034180	6040188	0	2	71,80,	0,5928	-5.3	-4.34	4.5	Upf2	Armadillo-type fold||MIF4G-like, type 3||Up-frameshift suppressor 2
2	6055685	6056254	ENSMUSG00000043241	4e-25	+	6055685	6056254	0	1	569,	0	-24.4	-22.9	10.4	Upf2	Armadillo-type fold||MIF4G-like, type 3||Up-frameshift suppressor 2
2	6322816	6322907	ENSMUSG00000039046	0.00014	+	6322816	6322907	0	1	91,	0	-3.85	-2.98	15	Usp6nl	Rab-GTPase-TBC domain superfamily||Rab-GTPase-TBC domain
2	6440668	6441717	ENSMUSG00000039046	2.5e-43	+	6440668	6441717	0	1	1049,	0	-42.6	-40.9	18.7	Usp6nl	Rab-GTPase-TBC domain superfamily||Rab-GTPase-TBC domain
2	10091759	10092627	ENSMUSG00000037262	6.3e-96	+	10091759	10092627	0	1	868,	0	-95.2	-93	10.1	Kin	KIN17-like protein||DNA/RNA-binding protein Kin17, conserved domain||Zinc finger C2H2 superfamily
2	10238615	10240533	ENSMUSG00000025780	1.1e-08	+	10238615	10240533	0	2	256,14,	0,1904	-7.96	-6.89	2.6	Itih5	VIT domain||Inter-alpha-trypsin inhibitor heavy chain, C-terminal||von Willebrand factor, type A||von Willebrand factor A-like domain superfamily
2	10240711	10241072	ENSMUSG00000025780	1e-53	+	10240711	10241072	0	1	361,	0	-53	-51.2	4.96	Itih5	VIT domain||Inter-alpha-trypsin inhibitor heavy chain, C-terminal||von Willebrand factor, type A||von Willebrand factor A-like domain superfamily
2	10249178	10249269	ENSMUSG00000025780	4e-06	+	10249178	10249269	0	1	91,	0	-5.4	-4.44	2	Itih5	VIT domain||Inter-alpha-trypsin inhibitor heavy chain, C-terminal||von Willebrand factor, type A||von Willebrand factor A-like domain superfamily
2	10251292	10251712	ENSMUSG00000025780	1e-138	+	10251292	10251712	0	1	420,	0	-138	-136	10.7	Itih5	VIT domain||Inter-alpha-trypsin inhibitor heavy chain, C-terminal||von Willebrand factor, type A||von Willebrand factor A-like domain superfamily
2	11300205	11300356	ENSMUSG00000026778	0.00014	+	11300205	11300356	0	1	151,	0	-3.85	-2.98	15	Prkcq	Diacylglycerol/phorbol-ester binding||Protein kinase C, delta/epsilon/eta/theta types||C2 domain superfamily||Protein kinase C-like, phorbol ester/diacylglycerol-binding domain||Protein kinase, ATP binding site||Protein kinase-like domain superfamily||Protein kinase domain||Serine/threonine-protein kinase, active site||AGC-kinase, C-terminal||Protein kinase C, theta||Protein kinase, C-terminal||N…
2	11530096	11530541	ENSMUSG00000102329	6.3e-20	+	11530096	11530541	0	1	445,	0	-19.2	-17.8	10.7	--	--
2	11689874	11690084	ENSMUSG00000026770	3.5e-05	+	11689874	11690084	0	1	210,	0	-4.45	-3.54	14.2	Il2ra	Sushi/SCR/CCP superfamily||Sushi/SCR/CCP domain||Interleukin-2 receptor alpha||-
2	11690501	11690742	ENSMUSG00000026770	2.8e-10	+	11690501	11690742	0	1	241,	0	-9.56	-8.44	33.7	Il2ra	Sushi/SCR/CCP superfamily||Sushi/SCR/CCP domain||Interleukin-2 receptor alpha||-
2	11705289	11705781	ENSMUSG00000023206	2.5e-29	+	11705289	11705781	0	2	289,70,	0,422	-28.6	-27.1	8.99	Il15ra	-||Sushi/SCR/CCP domain||Sushi/SCR/CCP superfamily
2	11733153	11733840	ENSMUSG00000023206	1e-171	+	11733153	11733840	0	1	687,	0	-171	-168	6.26	Il15ra	-||Sushi/SCR/CCP domain||Sushi/SCR/CCP superfamily
2	13000920	13001278	ENSMUSG00000026730	1e-13	+	13000920	13001278	0	1	358,	0	-13	-11.7	5.52	Pter	Metal-dependent hydrolase||Aryldialkylphosphatase, zinc-binding site||Phosphotriesterase
2	14146279	14146729	ENSMUSG00000026718	2e-62	+	14146279	14146729	0	1	450,	0	-61.7	-59.8	23.4	Stam	SH3 domain||STAM1, SH3 domain||ENTH/VHS||-||Ubiquitin interacting motif||SH3-like domain superfamily||VHS domain
2	15076343	15076523	ENSMUSG00000017418	2.8e-06	+	15076343	15076523	0	1	180,	0	-5.55	-4.58	7.87	Arl5b	-||Small GTPase superfamily, ARF/SAR type||Small GTPase superfamily, ARF type||P-loop containing nucleoside triphosphate hydrolase||Small GTP-binding protein domain
2	16712137	16729272	ENSMUSG00000026748	6.8e-05	+	16712137	16729272	0	3	92,39,20,	0,1532,17115	-4.17	-3.28	5.81	Plxdc2	Plexin domain-containing protein||Plexin domain-containing protein 2||Plexin repeat||PSI domain
2	16751197	16751707	ENSMUSG00000026748	2e-33	+	16751197	16751707	0	1	510,	0	-32.7	-31	9.26	Plxdc2	Plexin domain-containing protein||Plexin domain-containing protein 2||Plexin repeat||PSI domain
2	18064728	18064849	ENSMUSG00000026743	3e-05	+	18064728	18064849	0	1	121,	0	-4.52	-3.61	17.2	Mllt10	Zinc finger, PHD-finger||-||Extended PHD (ePHD) domain||Zinc finger, RING/FYVE/PHD-type||Zinc finger, FYVE/PHD-type||Zinc finger, PHD-type, conserved site||Zinc finger, PHD-type
2	18162402	18162642	ENSMUSG00000026743	2.5e-06	+	18162402	18162642	0	1	240,	0	-5.6	-4.63	5.03	Mllt10	Zinc finger, PHD-finger||-||Extended PHD (ePHD) domain||Zinc finger, RING/FYVE/PHD-type||Zinc finger, FYVE/PHD-type||Zinc finger, PHD-type, conserved site||Zinc finger, PHD-type
2	18211697	18211818	ENSMUSG00000026743	0.00017	+	18211697	18211818	0	1	121,	0	-3.77	-2.91	2.12	Mllt10	Zinc finger, PHD-finger||-||Extended PHD (ePHD) domain||Zinc finger, RING/FYVE/PHD-type||Zinc finger, FYVE/PHD-type||Zinc finger, PHD-type, conserved site||Zinc finger, PHD-type
2	18676140	18676231	ENSMUSG00000051154	1e-05	+	18676140	18676231	0	1	91,	0	-4.98	-4.04	2.29	Commd3	COMM domain||COMM domain-containing protein 3
2	18684298	18684747	ENSMUSG00000026739	6.3e-24	+	18684298	18684747	0	1	449,	0	-23.2	-21.7	8.66	Bmi1	RAWUL domain||Zinc finger, RING-type||Zinc finger, RING/FYVE/PHD-type||Zinc finger, RING-type, conserved site
2	19394287	19394976	ENSMUSG00000023094	7.9e-53	+	19394287	19394976	0	1	689,	0	-52.1	-50.2	16.1	Msrb2	Mss4-like superfamily||Peptide methionine sulphoxide reductase MrsB||Peptide methionine sulfoxide reductase
2	19658109	19658378	ENSMUSG00000043415	4.3e-06	+	19658109	19658378	0	1	269,	0	-5.37	-4.42	9.74	Otud1	OTU domain
2	19658854	19659540	ENSMUSG00000043415	1.3e-37	+	19658854	19659540	0	1	686,	0	-36.9	-35.2	16.3	Otud1	OTU domain
2	20743540	20743840	ENSMUSG00000036617	1.2e-08	+	20743540	20743840	0	1	300,	0	-7.92	-6.85	3.65	Etl4	Sickle tail protein||Actin interacting protein 3, C-terminal
2	20743899	20744200	ENSMUSG00000036617	5e-13	+	20743899	20744200	0	1	301,	0	-12.3	-11.1	6.06	Etl4	Sickle tail protein||Actin interacting protein 3, C-terminal
2	20805776	20806047	ENSMUSG00000036617	3.8e-05	+	20805776	20806047	0	1	271,	0	-4.42	-3.52	9.74	Etl4	Sickle tail protein||Actin interacting protein 3, C-terminal
2	20806106	20806706	ENSMUSG00000036617	1e-15	+	20806106	20806706	0	1	600,	0	-15	-13.7	10.7	Etl4	Sickle tail protein||Actin interacting protein 3, C-terminal
2	20807095	20807216	ENSMUSG00000036617	7.4e-07	+	20807095	20807216	0	1	121,	0	-6.13	-5.13	3.64	Etl4	Sickle tail protein||Actin interacting protein 3, C-terminal
2	21211954	21212404	ENSMUSG00000048550	4e-13	+	21211954	21212404	0	1	450,	0	-12.4	-11.2	42.7	Thnsl1	Threonine synthase, N-terminal domain superfamily||P-loop containing nucleoside triphosphate hydrolase||Tryptophan synthase beta subunit-like PLP-dependent enzyme||Threonine synthase, N-terminal||Shikimate kinase/gluconokinase||Threonine synthase-like||-||Shikimate kinase/Threonine synthase-like 1
2	21213002	21213302	ENSMUSG00000048550	7.9e-32	+	21213002	21213302	0	1	300,	0	-31.1	-29.5	102	Thnsl1	Threonine synthase, N-terminal domain superfamily||P-loop containing nucleoside triphosphate hydrolase||Tryptophan synthase beta subunit-like PLP-dependent enzyme||Threonine synthase, N-terminal||Shikimate kinase/gluconokinase||Threonine synthase-like||-||Shikimate kinase/Threonine synthase-like 1
2	21213421	21213841	ENSMUSG00000048550	1e-09	+	21213421	21213841	0	1	420,	0	-9	-7.89	17.6	Thnsl1	Threonine synthase, N-terminal domain superfamily||P-loop containing nucleoside triphosphate hydrolase||Tryptophan synthase beta subunit-like PLP-dependent enzyme||Threonine synthase, N-terminal||Shikimate kinase/gluconokinase||Threonine synthase-like||-||Shikimate kinase/Threonine synthase-like 1
2	23068166	23069000	ENSMUSG00000026781	5e-13	+	23068166	23069000	0	2	120,121,	0,713	-12.3	-11.1	30.7	Acbd5	Acyl-CoA-binding domain-containing protein 5||Acyl-CoA binding protein superfamily||Acyl-CoA-binding protein, ACBP, conserved site||FERM/acyl-CoA-binding protein superfamily||Acyl-CoA-binding protein, ACBP
2	23094275	23098157	ENSMUSG00000026781	2e-22	+	23094275	23098157	0	2	242,89,	0,3793	-21.7	-20.3	10.5	Acbd5	Acyl-CoA-binding domain-containing protein 5||Acyl-CoA binding protein superfamily||Acyl-CoA-binding protein, ACBP, conserved site||FERM/acyl-CoA-binding protein superfamily||Acyl-CoA-binding protein, ACBP
2	23112859	23113159	ENSMUSG00000026781	2e-11	+	23112859	23113159	0	1	300,	0	-10.7	-9.56	2.52	Acbd5	Acyl-CoA-binding domain-containing protein 5||Acyl-CoA binding protein superfamily||Acyl-CoA-binding protein, ACBP, conserved site||FERM/acyl-CoA-binding protein superfamily||Acyl-CoA-binding protein, ACBP
2	23156518	23156639	ENSMUSG00000026775	8.9e-09	+	23156518	23156639	0	1	121,	0	-8.05	-6.98	15.4	Yme1l1	Peptidase M41-like||P-loop containing nucleoside triphosphate hydrolase||Peptidase, FtsH||ATPase, AAA-type, core||Peptidase M41||AAA+ ATPase domain||ATPase, AAA-type, conserved site
2	23196920	23197041	ENSMUSG00000026775	0.00035	+	23196920	23197041	0	1	121,	0	-3.46	-2.62	1.67	Yme1l1	Peptidase M41-like||P-loop containing nucleoside triphosphate hydrolase||Peptidase, FtsH||ATPase, AAA-type, core||Peptidase M41||AAA+ ATPase domain||ATPase, AAA-type, conserved site
2	23197160	23197340	ENSMUSG00000026775	4e-06	+	23197160	23197340	0	1	180,	0	-5.4	-4.44	2.19	Yme1l1	Peptidase M41-like||P-loop containing nucleoside triphosphate hydrolase||Peptidase, FtsH||ATPase, AAA-type, core||Peptidase M41||AAA+ ATPase domain||ATPase, AAA-type, conserved site
2	24407156	24407427	ENSMUSG00000026979	3.8e-06	+	24407156	24407427	0	1	271,	0	-5.42	-4.46	20.2	Psd4	Sec7, C-terminal domain superfamily||-||Sec7 domain superfamily||PH-like domain superfamily||Pleckstrin homology domain||Sec7 domain
2	24958986	24959317	ENSMUSG00000026974	1.6e-26	+	24958986	24959317	0	1	331,	0	-25.8	-24.3	7.98	Zmynd19	HNH nuclease||Zinc finger MYND domain-containing protein 19||Zinc finger, MYND-type
2	24971653	24972043	ENSMUSG00000026975	4e-27	+	24971653	24972043	0	1	390,	0	-26.4	-24.9	19.9	Dph7	WD40 repeat, conserved site||WD40-repeat-containing domain||WD40-repeat-containing domain superfamily||WD40 repeat||-||WD40/YVTN repeat-like-containing domain superfamily
2	25053816	25054027	ENSMUSG00000036833	4.8e-07	+	25053816	25054027	0	1	211,	0	-6.32	-5.32	3.47	Pnpla7	RmlC-like jelly roll fold||-||Patatin-like phospholipase domain||Cytochrome c1, transmembrane anchor, C-terminal||Cyclic nucleotide-binding domain||Acyl transferase/acyl hydrolase/lysophospholipase||Cyclic nucleotide-binding-like
2	25181232	25181559	ENSMUSG00000078202	1e-20	+	25181232	25181559	0	1	327,	0	-20	-18.6	5.31	Nrarp	Ankyrin repeat-containing domain superfamily||Ankyrin repeat||Ankyrin repeat-containing domain
2	25181736	25182004	ENSMUSG00000078202	6.3e-24	+	25181736	25182004	0	1	268,	0	-23.2	-21.7	5.34	Nrarp	Ankyrin repeat-containing domain superfamily||Ankyrin repeat||Ankyrin repeat-containing domain
2	25222161	25222280	ENSMUSG00000026969	4.1e-05	+	25222161	25222280	0	1	119,	0	-4.39	-3.48	1.86	Fam166a	Uncharacterised protein family UPF0573/UPF0605
2	25255732	25256057	ENSMUSG00000078201	2.5e-10	+	25255732	25256057	0	1	325,	0	-9.61	-8.49	3.07	Tmem203	-
2	25264262	25264502	ENSMUSG00000048707	2.1e-06	+	25264262	25264502	0	1	240,	0	-5.68	-4.71	12	Tprn	Phostensin/Taperin N-terminal domain||Phostensin/Taperin||Phostensin/Taperin PP1-binding domain||Taperin
2	25273043	25273374	ENSMUSG00000026965	3.2e-22	+	25273043	25273374	0	1	331,	0	-21.5	-20.1	5.07	Anapc2	Winged helix-like DNA-binding domain superfamily||Cullin, N-terminal||Cullin homology domain||Winged helix DNA-binding domain superfamily||Anaphase-promoting complex subunit 2, C-terminal||Cullin homology domain superfamily||-
2	25503466	25503856	ENSMUSG00000015095	5e-25	+	25503466	25503856	0	1	390,	0	-24.3	-22.8	3.08	Fbxw5	F-box-like domain superfamily||WD40-repeat-containing domain||Six-bladed beta-propeller, TolB-like||F-box domain||Quinoprotein alcohol dehydrogenase-like superfamily||WD40 repeat||WD40-repeat-containing domain superfamily||WD40/YVTN repeat-like-containing domain superfamily
2	25707214	25707632	ENSMUSG00000049086	1.3e-73	+	25707214	25707632	0	1	418,	0	-72.9	-70.8	10.3	Bmyc	Transcription regulator Myc, N-terminal||Transcription regulator Myc
2	26385483	26386785	ENSMUSG00000085767	1.5e-07	+	26385483	26386785	0	2	147,33,	0,1269	-6.83	-5.81	3.18	--	--
2	26386994	26387781	ENSMUSG00000085767	2.5e-11	+	26386994	26387781	0	4	95,61,50,184,	0,203,462,603	-10.6	-9.46	7.87	--	--
2	26396792	26396972	ENSMUSG00000026926	8.5e-06	+	26396792	26396972	0	1	180,	0	-5.07	-4.13	1.79	Pmpca	Peptidase M16, N-terminal||Metalloenzyme, LuxS/M16 peptidase-like||Peptidase M16, zinc-binding site||Peptidase M16, C-terminal
2	26458473	26458888	ENSMUSG00000086714	1e-101	+	26458473	26458888	0	1	415,	0	-101	-98.9	12	--	--
2	26628486	26628636	ENSMUSG00000036186	0.00044	+	26628486	26628636	0	1	150,	0	-3.36	-2.52	9.74	Fam69b	FAM69, protein-kinase domain||FAM69, N-terminal
2	26635870	26636467	ENSMUSG00000036186	5e-52	+	26635870	26636467	0	1	597,	0	-51.3	-49.4	7.6	Fam69b	FAM69, protein-kinase domain||FAM69, N-terminal
2	26919281	26919645	ENSMUSG00000014873	0.00065	+	26919281	26919645	0	2	77,43,	0,321	-3.19	-2.36	3.45	Surf2	Surfeit locus protein 2
2	26919853	26920093	ENSMUSG00000014873	1.7e-09	+	26919853	26920093	0	1	240,	0	-8.78	-7.69	3.92	Surf2	Surfeit locus protein 2
2	27018410	27019356	ENSMUSG00000015488	2.5e-42	+	27018410	27019356	0	2	70,469,	0,477	-41.6	-39.8	9.43	Cacfd1	TVP18/Calcium channel flower
2	27019952	27020192	ENSMUSG00000015488	2.5e-12	+	27019952	27020192	0	1	240,	0	-11.6	-10.4	3.16	Cacfd1	TVP18/Calcium channel flower
2	27020341	27020581	ENSMUSG00000015488	5e-23	+	27020341	27020581	0	1	240,	0	-22.3	-20.8	6.71	Cacfd1	TVP18/Calcium channel flower
2	27534796	27534887	ENSMUSG00000026917	5e-04	+	27534796	27534887	0	1	91,	0	-3.3	-2.47	2.06	Wdr5	WD40/YVTN repeat-like-containing domain superfamily||WD40 repeat||WD40-repeat-containing domain superfamily||WD40-repeat-containing domain||G-protein beta WD-40 repeat||WD40 repeat, conserved site
2	27759614	27759853	ENSMUSG00000015846	3e-09	+	27759614	27759853	0	1	239,	0	-8.52	-7.43	2.62	Rxra	Nuclear/hormone receptor activator site AF-1||Nuclear hormone receptor, ligand-binding domain||Zinc finger, nuclear hormone receptor-type||Nuclear hormone receptor||Retinoid X receptor/HNF4||Zinc finger, NHR/GATA-type||Nuclear hormone receptor-like domain superfamily
2	27760151	27760719	ENSMUSG00000015846	1e-35	+	27760151	27760719	0	1	568,	0	-35	-33.3	7.19	Rxra	Nuclear/hormone receptor activator site AF-1||Nuclear hormone receptor, ligand-binding domain||Zinc finger, nuclear hormone receptor-type||Nuclear hormone receptor||Retinoid X receptor/HNF4||Zinc finger, NHR/GATA-type||Nuclear hormone receptor-like domain superfamily
2	27761941	27762957	ENSMUSG00000015846	7.9e-68	+	27761941	27762957	0	1	1016,	0	-67.1	-65.1	11.9	Rxra	Nuclear/hormone receptor activator site AF-1||Nuclear hormone receptor, ligand-binding domain||Zinc finger, nuclear hormone receptor-type||Nuclear hormone receptor||Retinoid X receptor/HNF4||Zinc finger, NHR/GATA-type||Nuclear hormone receptor-like domain superfamily
2	28036933	28037354	ENSMUSG00000026837	4e-68	+	28036933	28037354	0	1	421,	0	-67.4	-65.4	14.5	Col5a1	Concanavalin A-like lectin/glucanase domain superfamily||Insect cysteine-rich antifreeze protein||Fibrinogen, alpha/beta/gamma chain, C-terminal globular, subdomain 1||Collagen triple helix repeat||Fibrillar collagen, C-terminal||Laminin G domain
2	28038853	28039004	ENSMUSG00000026837	5.6e-05	+	28038853	28039004	0	1	151,	0	-4.25	-3.36	2.53	Col5a1	Concanavalin A-like lectin/glucanase domain superfamily||Insect cysteine-rich antifreeze protein||Fibrinogen, alpha/beta/gamma chain, C-terminal globular, subdomain 1||Collagen triple helix repeat||Fibrillar collagen, C-terminal||Laminin G domain
2	28205694	28205815	ENSMUSG00000026833	0.0029	+	28205694	28205815	0	1	121,	0	-2.54	-1.78	10.5	Olfm1	Noelin domain||WD40/YVTN repeat-like-containing domain superfamily||Olfactomedin-like domain||Noelin||Cytochrome c/b562||Quinoprotein amine dehydrogenase, beta chain-like
2	28229213	28229303	ENSMUSG00000026833	0.00023	+	28229213	28229303	0	1	90,	0	-3.63	-2.77	14.2	Olfm1	Noelin domain||WD40/YVTN repeat-like-containing domain superfamily||Olfactomedin-like domain||Noelin||Cytochrome c/b562||Quinoprotein amine dehydrogenase, beta chain-like
2	28229571	28229751	ENSMUSG00000026833	3.8e-05	+	28229571	28229751	0	1	180,	0	-4.42	-3.52	4.03	Olfm1	Noelin domain||WD40/YVTN repeat-like-containing domain superfamily||Olfactomedin-like domain||Noelin||Cytochrome c/b562||Quinoprotein amine dehydrogenase, beta chain-like
2	28229869	28230258	ENSMUSG00000026833	1e-17	+	28229869	28230258	0	1	389,	0	-17	-15.7	12.1	Olfm1	Noelin domain||WD40/YVTN repeat-like-containing domain superfamily||Olfactomedin-like domain||Noelin||Cytochrome c/b562||Quinoprotein amine dehydrogenase, beta chain-like
2	28469480	28469957	ENSMUSG00000035772	9.99999999999999e-202	+	28469480	28469957	0	1	477,	0	-201	-199	10.9	Mrps2	Ribosomal protein S2||Ribosomal protein S2, bacteria/mitochondria/plastid||Ribosomal protein S2, flavodoxin-like domain superfamily||Ribosomal protein S2, conserved site
2	28470165	28470344	ENSMUSG00000035772	0.00022	+	28470165	28470344	0	1	179,	0	-3.66	-2.8	1.61	Mrps2	Ribosomal protein S2||Ribosomal protein S2, bacteria/mitochondria/plastid||Ribosomal protein S2, flavodoxin-like domain superfamily||Ribosomal protein S2, conserved site
2	28470403	28470582	ENSMUSG00000035772	1.7e-05	+	28470403	28470582	0	1	179,	0	-4.76	-3.83	1.83	Mrps2	Ribosomal protein S2||Ribosomal protein S2, bacteria/mitochondria/plastid||Ribosomal protein S2, flavodoxin-like domain superfamily||Ribosomal protein S2, conserved site
2	28470790	28470880	ENSMUSG00000035772	8.9e-07	+	28470790	28470880	0	1	90,	0	-6.05	-5.06	1.93	Mrps2	Ribosomal protein S2||Ribosomal protein S2, bacteria/mitochondria/plastid||Ribosomal protein S2, flavodoxin-like domain superfamily||Ribosomal protein S2, conserved site
2	28552094	28552812	ENSMUSG00000026821	1.6e-62	+	28552094	28552812	0	1	718,	0	-61.8	-59.8	13.6	Ralgds	Ras guanine-nucleotide exchange factor, conserved site||-||Ral guanine nucleotide dissociation stimulator||Ras-like guanine nucleotide exchange factor, N-terminal||Ubiquitin-like domain superfamily||Ras guanine nucleotide exchange factor domain superfamily||Ras-associating (RA) domain||Ras guanine-nucleotide exchange factors catalytic domain||Ras guanine-nucleotide exchange factor catalytic domai…
2	28680030	28680121	ENSMUSG00000026812	0.0025	+	28680030	28680121	0	1	91,	0	-2.61	-1.83	5	Tsc1	Armadillo-like helical||Hamartin||-||Armadillo-type fold
2	28686046	28686704	ENSMUSG00000026812	0.00078	+	28686046	28686704	0	2	100,51,	0,607	-3.11	-2.29	3.28	Tsc1	Armadillo-like helical||Hamartin||-||Armadillo-type fold
2	28686883	28687303	ENSMUSG00000026812	2.5e-42	+	28686883	28687303	0	1	420,	0	-41.6	-39.9	12.4	Tsc1	Armadillo-like helical||Hamartin||-||Armadillo-type fold
2	28690627	28690778	ENSMUSG00000026812	0.0026	+	28690627	28690778	0	1	151,	0	-2.58	-1.81	2.47	Tsc1	Armadillo-like helical||Hamartin||-||Armadillo-type fold
2	28904941	28905062	ENSMUSG00000026806	0.002	+	28904941	28905062	0	1	121,	0	-2.69	-1.91	4.31	Ddx31	DEAD/DEAH box helicase domain||P-loop containing nucleoside triphosphate hydrolase||Domain of unknown function DUF4217||Helicase superfamily 1/2, ATP-binding domain||RNA helicase, DEAD-box type, Q motif||Helicase, C-terminal||ATP-dependent RNA helicase DEAD-box, conserved site
2	29064786	29065056	ENSMUSG00000026803	1.1e-05	+	29064786	29065056	0	1	270,	0	-4.94	-4	3.82	Ttf1	Myb-like domain||SANT/Myb domain
2	29065145	29065416	ENSMUSG00000026803	2.5e-13	+	29065145	29065416	0	1	271,	0	-12.6	-11.4	8.78	Ttf1	Myb-like domain||SANT/Myb domain
2	29065505	29067019	ENSMUSG00000026803	7.9e-19	+	29065505	29067019	0	2	403,17,	0,1497	-18.1	-16.8	32.6	Ttf1	Myb-like domain||SANT/Myb domain
2	29145689	29146139	ENSMUSG00000043535	1.8e-06	+	29145689	29146139	0	1	450,	0	-5.75	-4.77	7.31	Setx	P-loop containing nucleoside triphosphate hydrolase||-
2	29146228	29146798	ENSMUSG00000043535	4.4e-05	+	29146228	29146798	0	1	570,	0	-4.36	-3.46	12.7	Setx	P-loop containing nucleoside triphosphate hydrolase||-
2	29147486	29147846	ENSMUSG00000043535	4.9e-07	+	29147486	29147846	0	1	360,	0	-6.31	-5.31	7.49	Setx	P-loop containing nucleoside triphosphate hydrolase||-
2	29148085	29148295	ENSMUSG00000043535	7.9e-08	+	29148085	29148295	0	1	210,	0	-7.1	-6.07	7.2	Setx	P-loop containing nucleoside triphosphate hydrolase||-
2	29179416	29180195	ENSMUSG00000043535	2.5e-78	+	29179416	29180195	0	1	779,	0	-77.6	-75.5	16.3	Setx	P-loop containing nucleoside triphosphate hydrolase||-
2	29737988	29738168	ENSMUSG00000039844	1.4e-08	+	29737988	29738168	0	1	180,	0	-7.86	-6.8	2.12	Rapgef1	Ras guanine-nucleotide exchange factor, conserved site||-||Ras guanine nucleotide exchange factor domain superfamily||Ras guanine-nucleotide exchange factors catalytic domain||Ras-like guanine nucleotide exchange factor, N-terminal||Ras guanine-nucleotide exchange factor catalytic domain superfamily
2	29738675	29738855	ENSMUSG00000039844	2e-13	+	29738675	29738855	0	1	180,	0	-12.7	-11.5	2.51	Rapgef1	Ras guanine-nucleotide exchange factor, conserved site||-||Ras guanine nucleotide exchange factor domain superfamily||Ras guanine-nucleotide exchange factors catalytic domain||Ras-like guanine nucleotide exchange factor, N-terminal||Ras guanine-nucleotide exchange factor catalytic domain superfamily
2	29796622	29796981	ENSMUSG00000026798	6.3e-35	+	29796622	29796981	0	1	359,	0	-34.2	-32.5	6.37	Coq4	-||Ubiquinone biosynthesis protein Coq4, eukaryotes||Ubiquinone biosynthesis protein Coq4
2	29797278	29797369	ENSMUSG00000026798	0.0031	+	29797278	29797369	0	1	91,	0	-2.51	-1.75	4.5	Coq4	-||Ubiquinone biosynthesis protein Coq4, eukaryotes||Ubiquinone biosynthesis protein Coq4
2	29802693	29802813	ENSMUSG00000059316	0.00017	+	29802693	29802813	0	1	120,	0	-3.77	-2.9	8.62	Slc27a4	AMP-binding, conserved site||AMP-dependent synthetase/ligase||AMP-binding enzyme, C-terminal domain||Fatty acid transport protein 4||Lipocalin family conserved site
2	29815643	29815942	ENSMUSG00000059316	1.2e-09	+	29815643	29815942	0	1	299,	0	-8.93	-7.82	2.85	Slc27a4	AMP-binding, conserved site||AMP-dependent synthetase/ligase||AMP-binding enzyme, C-terminal domain||Fatty acid transport protein 4||Lipocalin family conserved site
2	29816061	29816211	ENSMUSG00000059316	2.5e-05	+	29816061	29816211	0	1	150,	0	-4.61	-3.69	2.36	Slc27a4	AMP-binding, conserved site||AMP-dependent synthetase/ligase||AMP-binding enzyme, C-terminal domain||Fatty acid transport protein 4||Lipocalin family conserved site
2	29925976	29926728	ENSMUSG00000026790	0.00052	+	29925976	29926728	0	2	126,25,	0,727	-3.28	-2.45	3.62	Odf2	-||Outer dense fibre protein 2-related
2	29930846	29931057	ENSMUSG00000026790	1.3e-12	+	29930846	29931057	0	1	211,	0	-11.9	-10.7	6.27	Odf2	-||Outer dense fibre protein 2-related
2	29965679	29965830	ENSMUSG00000057738	0.0026	+	29965679	29965830	0	1	151,	0	-2.58	-1.81	2.42	Sptan1	Spectrin repeat||Alpha Spectrin, SH3 domain||SH3 domain||Spectrin/alpha-actinin||EF-hand, Ca insensitive||EF-Hand 1, calcium-binding site||EF-hand domain||SH3-like domain superfamily||EF-hand domain pair
2	30020531	30021293	ENSMUSG00000057738	5.4e-06	+	30020531	30021293	0	2	18,103,	0,659	-5.27	-4.32	2.13	Sptan1	Spectrin repeat||Alpha Spectrin, SH3 domain||SH3 domain||Spectrin/alpha-actinin||EF-hand, Ca insensitive||EF-Hand 1, calcium-binding site||EF-hand domain||SH3-like domain superfamily||EF-hand domain pair
2	30066516	30066667	ENSMUSG00000054766	2.1e-07	+	30066516	30066667	0	1	151,	0	-6.68	-5.66	3.81	Set	NAP-like superfamily||Nucleosome assembly protein (NAP)
2	30072157	30072338	ENSMUSG00000054766	1.4e-06	+	30072157	30072338	0	1	181,	0	-5.86	-4.88	3.08	Set	NAP-like superfamily||Nucleosome assembly protein (NAP)
2	30149981	30150102	ENSMUSG00000039678	6.3e-08	+	30149981	30150102	0	1	121,	0	-7.2	-6.16	2.44	Tbc1d13	-||Rab-GTPase-TBC domain||Rab-GTPase-TBC domain superfamily
2	30151743	30151953	ENSMUSG00000039678	2.3e-05	+	30151743	30151953	0	1	210,	0	-4.64	-3.72	1.73	Tbc1d13	-||Rab-GTPase-TBC domain||Rab-GTPase-TBC domain superfamily
2	30171492	30171700	ENSMUSG00000015337	2.5e-16	+	30171492	30171700	0	1	208,	0	-15.6	-14.3	4.66	Endog	DNA/RNA non-specific endonuclease, active site||DNA/RNA non-specific endonuclease||Extracellular Endonuclease, subunit A
2	30255266	30256045	ENSMUSG00000007476	6.3e-38	+	30255266	30256045	0	1	779,	0	-37.2	-35.5	6.52	Lrrc8a	Leucine-rich repeat||Leucine-rich repeat, typical subtype||LRRC8, pannexin-like TM region||Leucine-rich repeat domain superfamily
2	30256492	30256673	ENSMUSG00000007476	0.00037	+	30256492	30256673	0	1	181,	0	-3.43	-2.59	2.05	Lrrc8a	Leucine-rich repeat||Leucine-rich repeat, typical subtype||LRRC8, pannexin-like TM region||Leucine-rich repeat domain superfamily
2	30257091	30262474	ENSMUSG00000007476	1e-107	+	30257091	30262474	0	2	241,627,	0,4756	-107	-104	12.2	Lrrc8a	Leucine-rich repeat||Leucine-rich repeat, typical subtype||LRRC8, pannexin-like TM region||Leucine-rich repeat domain superfamily
2	30255265	30256042	ENSMUSG00000099041	1e-38	+	30255265	30256042	0	1	777,	0	-38	-36.3	6.57	Gm28035	-
2	30256488	30256668	ENSMUSG00000099041	0.00029	+	30256488	30256668	0	1	180,	0	-3.54	-2.69	2.09	Gm28035	-
2	30257085	30266932	ENSMUSG00000099041	1e-106	+	30257085	30266932	0	3	247,579,70,	0,4762,9777	-106	-103	11.7	Gm28035	-
2	30399151	30399452	ENSMUSG00000026856	5e-14	+	30399151	30399452	0	1	301,	0	-13.3	-12	5.37	Dolpp1	Phosphatidic acid phosphatase type 2/haloperoxidase||Phosphatidic acid phosphatase type 2/haloperoxidase superfamily||-
2	30822467	30822973	ENSMUSG00000026857	6.3e-77	+	30822467	30822973	0	1	506,	0	-76.2	-74.1	10.2	Ntmt1	-||Alpha-N-methyltransferase NTM1||S-adenosyl-L-methionine-dependent methyltransferase
2	30953796	30953946	ENSMUSG00000026848	1.1e-05	+	30953796	30953946	0	1	150,	0	-4.97	-4.03	3.15	Tor1b	P-loop containing nucleoside triphosphate hydrolase||Torsin-1B||-||AAA+ ATPase domain||Torsin||Torsin 1/2
2	30957009	30957549	ENSMUSG00000026848	1.3e-65	+	30957009	30957549	0	1	540,	0	-64.9	-62.9	11.6	Tor1b	P-loop containing nucleoside triphosphate hydrolase||Torsin-1B||-||AAA+ ATPase domain||Torsin||Torsin 1/2
2	30958864	30959015	ENSMUSG00000026848	5.2e-07	+	30958864	30959015	0	1	151,	0	-6.28	-5.28	4.08	Tor1b	P-loop containing nucleoside triphosphate hydrolase||Torsin-1B||-||AAA+ ATPase domain||Torsin||Torsin 1/2
2	31214369	31214820	ENSMUSG00000000194	1.6e-29	+	31214369	31214820	0	1	451,	0	-28.8	-27.3	12.7	Gpr107	Lung seven transmembrane receptor-like
2	31215148	31215329	ENSMUSG00000000194	1.9e-05	+	31215148	31215329	0	1	181,	0	-4.73	-3.81	2.32	Gpr107	Lung seven transmembrane receptor-like
2	31216077	31216168	ENSMUSG00000000194	0.0025	+	31216077	31216168	0	1	91,	0	-2.61	-1.84	3.75	Gpr107	Lung seven transmembrane receptor-like
2	31689304	31689904	ENSMUSG00000026842	1.9e-07	+	31689304	31689904	0	1	600,	0	-6.71	-5.69	6.25	Abl1	Tyrosine-protein kinase, catalytic domain||F-actin binding||-||Tyrosine-protein kinase, active site||SH2 domain superfamily||Protein kinase, ATP binding site||SH3-like domain superfamily||Serine-threonine/tyrosine-protein kinase, catalytic domain||Tyrosine-protein kinase ABL, SH2 domain||SH2 domain||SH3 domain||Tyrosine-protein kinase ABL1/transforming protein Abl||Protein kinase-like domain supe…
2	31800301	31800542	ENSMUSG00000026842	2.8e-09	+	31800301	31800542	0	1	241,	0	-8.55	-7.46	3.02	Abl1	Tyrosine-protein kinase, catalytic domain||F-actin binding||-||Tyrosine-protein kinase, active site||SH2 domain superfamily||Protein kinase, ATP binding site||SH3-like domain superfamily||Serine-threonine/tyrosine-protein kinase, catalytic domain||Tyrosine-protein kinase ABL, SH2 domain||SH2 domain||SH3 domain||Tyrosine-protein kinase ABL1/transforming protein Abl||Protein kinase-like domain supe…
2	31800661	31800811	ENSMUSG00000026842	1.1e-09	+	31800661	31800811	0	1	150,	0	-8.95	-7.85	3.96	Abl1	Tyrosine-protein kinase, catalytic domain||F-actin binding||-||Tyrosine-protein kinase, active site||SH2 domain superfamily||Protein kinase, ATP binding site||SH3-like domain superfamily||Serine-threonine/tyrosine-protein kinase, catalytic domain||Tyrosine-protein kinase ABL, SH2 domain||SH2 domain||SH3 domain||Tyrosine-protein kinase ABL1/transforming protein Abl||Protein kinase-like domain supe…
2	31801170	31802519	ENSMUSG00000026842	6.3e-74	+	31801170	31802519	0	1	1349,	0	-73.2	-71.1	17.5	Abl1	Tyrosine-protein kinase, catalytic domain||F-actin binding||-||Tyrosine-protein kinase, active site||SH2 domain superfamily||Protein kinase, ATP binding site||SH3-like domain superfamily||Serine-threonine/tyrosine-protein kinase, catalytic domain||Tyrosine-protein kinase ABL, SH2 domain||SH2 domain||SH3 domain||Tyrosine-protein kinase ABL1/transforming protein Abl||Protein kinase-like domain supe…
2	32033710	32033891	ENSMUSG00000001855	2e-05	+	32033710	32033891	0	1	181,	0	-4.7	-3.78	5.25	Nup214	WD40/YVTN repeat-like-containing domain superfamily||-||Nuclear pore complex protein||WD40 repeat
2	32034370	32034521	ENSMUSG00000001855	0.00069	+	32034370	32034521	0	1	151,	0	-3.16	-2.34	2.86	Nup214	WD40/YVTN repeat-like-containing domain superfamily||-||Nuclear pore complex protein||WD40 repeat
2	32052204	32052385	ENSMUSG00000001855	2.9e-06	+	32052204	32052385	0	1	181,	0	-5.54	-4.57	5.62	Nup214	WD40/YVTN repeat-like-containing domain superfamily||-||Nuclear pore complex protein||WD40 repeat
2	32095675	32095765	ENSMUSG00000051373	0.0029	+	32095675	32095765	0	1	90,	0	-2.54	-1.78	10.5	Plpp7	Phosphatidic acid phosphatase type 2/haloperoxidase||Phosphatidic acid phosphatase type 2/haloperoxidase superfamily||-
2	32109988	32110227	ENSMUSG00000051373	1.9e-08	+	32109988	32110227	0	1	239,	0	-7.71	-6.65	27.7	Plpp7	Phosphatidic acid phosphatase type 2/haloperoxidase||Phosphatidic acid phosphatase type 2/haloperoxidase superfamily||-
2	32151111	32182488	ENSMUSG00000039262	7.9e-17	+	32151111	32182488	0	2	180,31,	0,31346	-16.1	-14.8	35.2	Prrc2b	BAT2, N-terminal||Protein PRRC2
2	32213302	32213782	ENSMUSG00000039262	3.2e-11	+	32213302	32213782	0	1	480,	0	-10.5	-9.37	4	Prrc2b	BAT2, N-terminal||Protein PRRC2
2	32213901	32214441	ENSMUSG00000039262	7.9e-25	+	32213901	32214441	0	1	540,	0	-24.1	-22.7	6.78	Prrc2b	BAT2, N-terminal||Protein PRRC2
2	32230673	32231063	ENSMUSG00000039262	1.3e-54	+	32230673	32231063	0	1	390,	0	-53.9	-52	9.15	Prrc2b	BAT2, N-terminal||Protein PRRC2
2	32232350	32232500	ENSMUSG00000039262	1.9e-05	+	32232350	32232500	0	1	150,	0	-4.73	-3.81	2.27	Prrc2b	BAT2, N-terminal||Protein PRRC2
2	32254375	32254675	ENSMUSG00000039254	1e-31	+	32254375	32254675	0	1	300,	0	-31	-29.5	3.56	Pomt1	Mir domain superfamily||Glycosyl transferase family 39/83||Protein O-mannosyl-transferase, C-terminal four TM domain||-||MIR motif||Glycosyltransferase 39-like
2	32303675	32304692	ENSMUSG00000002546	7.9e-11	+	32303675	32304692	0	3	246,114,59,	0,466,958	-10.1	-8.95	2.86	Golga2	Golgin subfamily A||-
2	32305861	32306053	ENSMUSG00000002546	0.00017	+	32305861	32306053	0	2	14,77,	0,115	-3.77	-2.91	2.67	Golga2	Golgin subfamily A||-
2	32306515	32306755	ENSMUSG00000002546	6.5e-10	+	32306515	32306755	0	1	240,	0	-9.19	-8.08	1.99	Golga2	Golgin subfamily A||-
2	32363207	32363448	ENSMUSG00000039205	1.7e-09	+	32363207	32363448	0	1	241,	0	-8.77	-7.68	24.7	Ciz1	Zinc finger C2H2-type||-||Zinc finger C2H2 superfamily||Matrin/U1-C, C2H2-type zinc finger||At2g23090-like||Zinc finger, double-stranded RNA binding||Matrin/U1-C-like, C2H2-type zinc finger||Zinc finger, RING/FYVE/PHD-type||Cip1-interacting zinc finger protein||Armadillo-like helical
2	32371012	32371222	ENSMUSG00000039205	3.1e-05	+	32371012	32371222	0	1	210,	0	-4.51	-3.6	2.59	Ciz1	Zinc finger C2H2-type||-||Zinc finger C2H2 superfamily||Matrin/U1-C, C2H2-type zinc finger||At2g23090-like||Zinc finger, double-stranded RNA binding||Matrin/U1-C-like, C2H2-type zinc finger||Zinc finger, RING/FYVE/PHD-type||Cip1-interacting zinc finger protein||Armadillo-like helical
2	32376349	32376470	ENSMUSG00000039205	5.4e-05	+	32376349	32376470	0	1	121,	0	-4.27	-3.37	4.62	Ciz1	Zinc finger C2H2-type||-||Zinc finger C2H2 superfamily||Matrin/U1-C, C2H2-type zinc finger||At2g23090-like||Zinc finger, double-stranded RNA binding||Matrin/U1-C-like, C2H2-type zinc finger||Zinc finger, RING/FYVE/PHD-type||Cip1-interacting zinc finger protein||Armadillo-like helical
2	32402240	32402451	ENSMUSG00000026820	1e-20	+	32402240	32402451	0	1	211,	0	-20	-18.6	2	Ptges2	Glutathione S-transferase, N-terminal||Glutaredoxin||Thioredoxin-like superfamily||-||Prostaglandin E synthase 2, C-terminal||Prostaglandin E synthase 2||Glutathione S-transferase, C-terminal domain superfamily
2	32455152	32455633	ENSMUSG00000039164	4e-17	+	32455152	32455633	0	1	481,	0	-16.4	-15	55.5	Naif1	Nuclear apoptosis-inducing factor 1||Myb/SANT-like DNA-binding domain
2	32456142	32456623	ENSMUSG00000039164	2.8e-05	+	32456142	32456623	0	1	481,	0	-4.56	-3.64	6.18	Naif1	Nuclear apoptosis-inducing factor 1||Myb/SANT-like DNA-binding domain
2	32535361	32535481	ENSMUSG00000039157	0.00065	+	32535361	32535481	0	1	120,	0	-3.19	-2.37	12.7	Fam102a	-||EEIG1/EHBP1 N-terminal domain
2	32567544	32567724	ENSMUSG00000039157	2.5e-05	+	32567544	32567724	0	1	180,	0	-4.6	-3.68	4.39	Fam102a	-||EEIG1/EHBP1 N-terminal domain
2	32573071	32573161	ENSMUSG00000026810	0.001	+	32573071	32573161	0	1	90,	0	-2.99	-2.19	1.75	Dpm2	Dolichol phosphate-mannose biosynthesis regulatory
2	32573309	32573579	ENSMUSG00000026810	2e-27	+	32573309	32573579	0	1	270,	0	-26.7	-25.2	4.22	Dpm2	Dolichol phosphate-mannose biosynthesis regulatory
2	32597188	32597428	ENSMUSG00000079442	4e-12	+	32597188	32597428	0	1	240,	0	-11.4	-10.3	4.87	St6galnac4	Glycosyl transferase family 29||Sialyltransferase||-
2	32597517	32597757	ENSMUSG00000079442	8.9e-10	+	32597517	32597757	0	1	240,	0	-9.05	-7.95	7.94	St6galnac4	Glycosyl transferase family 29||Sialyltransferase||-
2	32597845	32598115	ENSMUSG00000079442	5.6e-08	+	32597845	32598115	0	1	270,	0	-7.25	-6.21	26.2	St6galnac4	Glycosyl transferase family 29||Sialyltransferase||-
2	32606982	32608062	ENSMUSG00000026811	0.0013	+	32606982	32608062	0	2	129,21,	0,1059	-2.87	-2.07	9.74	St6galnac6	-||Glycosyl transferase family 29||Sialyltransferase
2	32609013	32609103	ENSMUSG00000026811	2.7e-07	+	32609013	32609103	0	1	90,	0	-6.57	-5.55	3.35	St6galnac6	-||Glycosyl transferase family 29||Sialyltransferase
2	32619878	32620058	ENSMUSG00000026811	8.9e-10	+	32619878	32620058	0	1	180,	0	-9.05	-7.94	2.15	St6galnac6	-||Glycosyl transferase family 29||Sialyltransferase
2	32625495	32629511	ENSMUSG00000026817	0.00017	+	32625495	32629511	0	3	43,99,8,	0,2894,4008	-3.76	-2.89	2.6	Ak1	Adenylate kinase isoenzyme 1||Adenylate kinase/UMP-CMP kinase||Adenylate kinase, conserved site||P-loop containing nucleoside triphosphate hydrolase||Adenylate kinase, isozyme 1/5
2	32633746	32633836	ENSMUSG00000026817	0.0012	+	32633746	32633836	0	1	90,	0	-2.92	-2.12	1.61	Ak1	Adenylate kinase isoenzyme 1||Adenylate kinase/UMP-CMP kinase||Adenylate kinase, conserved site||P-loop containing nucleoside triphosphate hydrolase||Adenylate kinase, isozyme 1/5
2	32646624	32646745	ENSMUSG00000026814	2.9e-09	+	32646624	32646745	0	1	121,	0	-8.54	-7.45	5.5	Eng	Zona pellucida domain
2	32681499	32682189	ENSMUSG00000026814	1e-173	+	32681499	32682189	0	1	690,	0	-173	-170	10.9	Eng	Zona pellucida domain
2	32682368	32682549	ENSMUSG00000026814	0.00032	+	32682368	32682549	0	1	181,	0	-3.49	-2.64	3.15	Eng	Zona pellucida domain
2	32746129	32749555	ENSMUSG00000059013	2e-37	+	32746129	32749555	0	3	160,125,403,	0,892,3023	-36.7	-35.1	6.52	Sh2d3c	Ras guanine nucleotide exchange factor domain superfamily||SH2 domain||Ras guanine-nucleotide exchange factor catalytic domain superfamily||Ras guanine-nucleotide exchange factors catalytic domain||SH2 domain superfamily
2	32754494	32754824	ENSMUSG00000059013	7.9e-43	+	32754494	32754824	0	1	330,	0	-42.1	-40.4	6.44	Sh2d3c	Ras guanine nucleotide exchange factor domain superfamily||SH2 domain||Ras guanine-nucleotide exchange factor catalytic domain superfamily||Ras guanine-nucleotide exchange factors catalytic domain||SH2 domain superfamily
2	32761825	32762244	ENSMUSG00000009563	1e-56	+	32761825	32762244	0	1	419,	0	-56	-54.1	12.6	Tor2a	P-loop containing nucleoside triphosphate hydrolase||ClpA/B family||Torsin||Torsin 1/2||-
2	32777327	32777478	ENSMUSG00000053746	0.00037	+	32777327	32777478	0	1	151,	0	-3.43	-2.58	3.12	Ptrh1	Peptidyl-tRNA hydrolase, conserved site||Peptidyl-tRNA hydrolase superfamily||Peptidyl-tRNA hydrolase
2	32923636	32924086	ENSMUSG00000026796	3.2e-37	+	32923636	32924086	0	1	450,	0	-36.5	-34.9	11.3	Fam129b	Niban-like||Pleckstrin homology domain||PH-like domain superfamily
2	33216068	33228987	ENSMUSG00000004105	4e-96	+	33216068	33228987	0	2	385,813,	0,12106	-95.4	-93.1	5.88	Angptl2	Fibrinogen, alpha/beta/gamma chain, C-terminal globular domain||Fibrinogen-like, C-terminal||Fibrinogen, conserved site||Fibrinogen, alpha/beta/gamma chain, C-terminal globular, subdomain 2||Fibrinogen, alpha/beta/gamma chain, C-terminal globular, subdomain 1
2	33243695	33243875	ENSMUSG00000004105	1.3e-09	+	33243695	33243875	0	1	180,	0	-8.88	-7.78	2.21	Angptl2	Fibrinogen, alpha/beta/gamma chain, C-terminal globular domain||Fibrinogen-like, C-terminal||Fibrinogen, conserved site||Fibrinogen, alpha/beta/gamma chain, C-terminal globular, subdomain 2||Fibrinogen, alpha/beta/gamma chain, C-terminal globular, subdomain 1
2	33246250	33246460	ENSMUSG00000004105	3.2e-14	+	33246250	33246460	0	1	210,	0	-13.5	-12.3	1.97	Angptl2	Fibrinogen, alpha/beta/gamma chain, C-terminal globular domain||Fibrinogen-like, C-terminal||Fibrinogen, conserved site||Fibrinogen, alpha/beta/gamma chain, C-terminal globular, subdomain 2||Fibrinogen, alpha/beta/gamma chain, C-terminal globular, subdomain 1
2	33246848	33246939	ENSMUSG00000004105	8.9e-06	+	33246848	33246939	0	1	91,	0	-5.05	-4.11	1.47	Angptl2	Fibrinogen, alpha/beta/gamma chain, C-terminal globular domain||Fibrinogen-like, C-terminal||Fibrinogen, conserved site||Fibrinogen, alpha/beta/gamma chain, C-terminal globular, subdomain 2||Fibrinogen, alpha/beta/gamma chain, C-terminal globular, subdomain 1
2	33247327	33247448	ENSMUSG00000004105	5.2e-07	+	33247327	33247448	0	1	121,	0	-6.28	-5.28	1.54	Angptl2	Fibrinogen, alpha/beta/gamma chain, C-terminal globular domain||Fibrinogen-like, C-terminal||Fibrinogen, conserved site||Fibrinogen, alpha/beta/gamma chain, C-terminal globular, subdomain 2||Fibrinogen, alpha/beta/gamma chain, C-terminal globular, subdomain 1
2	34623576	34623906	ENSMUSG00000038696	3.2e-20	+	34623576	34623906	0	1	330,	0	-19.5	-18.1	3.15	Mapkap1	SAPK-interacting protein 1, Pleckstrin-homology domain||-||TORC2 component Sin1/Avo1||Sin1, N-terminal||Sin1, middle CRIM domain
2	34774100	34774281	ENSMUSG00000026864	2.5e-12	+	34774100	34774281	0	1	181,	0	-11.6	-10.4	1.57	Hspa5	Heat shock protein 70kD, peptide-binding domain superfamily||Heat shock protein 70kD, C-terminal domain superfamily||Heat shock protein 70, conserved site||Heat shock protein 70 family||-
2	34775627	34776378	ENSMUSG00000026864	0	+	34775627	34776378	0	1	751,	0	-1090	-Inf	8.81	Hspa5	Heat shock protein 70kD, peptide-binding domain superfamily||Heat shock protein 70kD, C-terminal domain superfamily||Heat shock protein 70, conserved site||Heat shock protein 70 family||-
2	35129702	35129823	ENSMUSG00000057110	0.0029	+	35129702	35129823	0	1	121,	0	-2.54	-1.78	10.5	Cntrl	Leucine-rich repeat||Centriolin||-||Leucine-rich repeat, typical subtype||Leucine-rich repeat domain superfamily
2	35134107	35135614	ENSMUSG00000057110	0.00028	+	35134107	35135614	0	2	4,147,	0,1360	-3.56	-2.71	8.24	Cntrl	Leucine-rich repeat||Centriolin||-||Leucine-rich repeat, typical subtype||Leucine-rich repeat domain superfamily
2	35708908	35710114	ENSMUSG00000026883	1.3e-31	+	35708908	35710114	0	2	4,297,	0,909	-30.9	-29.3	6.19	Dab2ip	Ras GTPase-activating protein||Domain of unknown function DUF3498||Rho GTPase activation protein||Disabled homologue 2-interacting protein||SynGAP C2 domain, N-terminal||C2 domain superfamily||C2 domain||-||Ras GTPase-activating protein, conserved site||PH-like domain superfamily||Pleckstrin homology domain
2	35720304	35720605	ENSMUSG00000026883	5e-41	+	35720304	35720605	0	1	301,	0	-40.3	-38.5	6.72	Dab2ip	Ras GTPase-activating protein||Domain of unknown function DUF3498||Rho GTPase activation protein||Disabled homologue 2-interacting protein||SynGAP C2 domain, N-terminal||C2 domain superfamily||C2 domain||-||Ras GTPase-activating protein, conserved site||PH-like domain superfamily||Pleckstrin homology domain
2	35723038	35727482	ENSMUSG00000026883	2.9e-08	+	35723038	35727482	0	2	184,57,	0,4387	-7.54	-6.49	3.7	Dab2ip	Ras GTPase-activating protein||Domain of unknown function DUF3498||Rho GTPase activation protein||Disabled homologue 2-interacting protein||SynGAP C2 domain, N-terminal||C2 domain superfamily||C2 domain||-||Ras GTPase-activating protein, conserved site||PH-like domain superfamily||Pleckstrin homology domain
2	35728115	35728505	ENSMUSG00000026883	2.5e-25	+	35728115	35728505	0	1	390,	0	-24.6	-23.1	8.14	Dab2ip	Ras GTPase-activating protein||Domain of unknown function DUF3498||Rho GTPase activation protein||Disabled homologue 2-interacting protein||SynGAP C2 domain, N-terminal||C2 domain superfamily||C2 domain||-||Ras GTPase-activating protein, conserved site||PH-like domain superfamily||Pleckstrin homology domain
2	36189239	36189659	ENSMUSG00000026887	1.6e-58	+	36189239	36189659	0	1	420,	0	-57.8	-55.9	9.32	Mrrf	Ribosome recycling factor domain||-||Ribosome recycling factor||RRF superfamily
2	38585418	38585688	ENSMUSG00000026749	1.9e-08	+	38585418	38585688	0	1	270,	0	-7.72	-6.66	3.55	Nek6	Serine-threonine/tyrosine-protein kinase, catalytic domain||Protein kinase, ATP binding site||Protein kinase-like domain superfamily||-||Protein kinase domain||Serine/threonine-protein kinase, active site
2	38586166	38586377	ENSMUSG00000026749	1.6e-07	+	38586166	38586377	0	1	211,	0	-6.79	-5.76	5.14	Nek6	Serine-threonine/tyrosine-protein kinase, catalytic domain||Protein kinase, ATP binding site||Protein kinase-like domain superfamily||-||Protein kinase domain||Serine/threonine-protein kinase, active site
2	38959943	38960274	ENSMUSG00000046618	2.1e-10	+	38959943	38960274	0	1	331,	0	-9.67	-8.54	18.7	Olfml2a	Olfactomedin-like domain||Olfactomedin-like protein 2A
2	38962822	38962913	ENSMUSG00000046618	0.00039	+	38962822	38962913	0	1	91,	0	-3.41	-2.57	13.5	Olfml2a	Olfactomedin-like domain||Olfactomedin-like protein 2A
2	39013879	39015277	ENSMUSG00000026755	7.9e-62	+	39013879	39015277	0	2	20,220,	0,1178	-61.1	-59.1	5.62	Arpc5l	Actin-related protein 2/3 complex subunit 5-like protein||Actin-related protein 2/3 complex subunit 5 superfamily||Actin-related protein 2/3 complex subunit 5||-
2	48898603	48900157	ENSMUSG00000052155	1.3e-58	+	48898603	48900157	0	2	5,564,	0,990	-57.9	-55.9	13.4	Acvr2a	Protein kinase-like domain superfamily||Serine/threonine-protein kinase, active site||Protein kinase domain||Ser/Thr protein kinase, TGFB receptor||Activin types I and II receptor domain
2	49245657	49245838	ENSMUSG00000036792	2.5e-05	+	49245657	49245838	0	1	181,	0	-4.61	-3.69	10.1	Mbd5	-||PWWP domain||DNA-binding domain superfamily||Methyl-CpG DNA binding||Methyl-CpG-binding domain protein 5/6
2	49256362	49256453	ENSMUSG00000036792	2e-04	+	49256362	49256453	0	1	91,	0	-3.69	-2.83	2.88	Mbd5	-||PWWP domain||DNA-binding domain superfamily||Methyl-CpG DNA binding||Methyl-CpG-binding domain protein 5/6
2	49256722	49257053	ENSMUSG00000036792	1.7e-05	+	49256722	49257053	0	1	331,	0	-4.77	-3.84	5.25	Mbd5	-||PWWP domain||DNA-binding domain superfamily||Methyl-CpG DNA binding||Methyl-CpG-binding domain protein 5/6
2	49257141	49258281	ENSMUSG00000036792	2.5e-23	+	49257141	49258281	0	1	1140,	0	-22.6	-21.1	38.6	Mbd5	-||PWWP domain||DNA-binding domain superfamily||Methyl-CpG DNA binding||Methyl-CpG-binding domain protein 5/6
2	49272220	49272371	ENSMUSG00000036792	5e-05	+	49272220	49272371	0	1	151,	0	-4.3	-3.4	16.5	Mbd5	-||PWWP domain||DNA-binding domain superfamily||Methyl-CpG DNA binding||Methyl-CpG-binding domain protein 5/6
2	49279059	49279420	ENSMUSG00000036792	6.8e-05	+	49279059	49279420	0	1	361,	0	-4.17	-3.28	5.81	Mbd5	-||PWWP domain||DNA-binding domain superfamily||Methyl-CpG DNA binding||Methyl-CpG-binding domain protein 5/6
2	49279539	49279810	ENSMUSG00000036792	6e-10	+	49279539	49279810	0	1	271,	0	-9.22	-8.1	16.9	Mbd5	-||PWWP domain||DNA-binding domain superfamily||Methyl-CpG DNA binding||Methyl-CpG-binding domain protein 5/6
2	49316429	49316580	ENSMUSG00000036792	0.00022	+	49316429	49316580	0	1	151,	0	-3.66	-2.8	7.12	Mbd5	-||PWWP domain||DNA-binding domain superfamily||Methyl-CpG DNA binding||Methyl-CpG-binding domain protein 5/6
2	49488753	49488844	ENSMUSG00000069495	0.0069	+	49488753	49488844	0	1	91,	0	-2.16	-1.43	5.62	Epc2	Enhancer of polycomb, C-terminal||Enhancer of polycomb-like, N-terminal||Enhancer of polycomb protein
2	49536890	49545730	ENSMUSG00000069495	1.3e-13	+	49536890	49545730	0	2	278,22,	0,8818	-12.9	-11.6	7.12	Epc2	Enhancer of polycomb, C-terminal||Enhancer of polycomb-like, N-terminal||Enhancer of polycomb protein
2	49548483	49550153	ENSMUSG00000069495	5e-24	+	49548483	49550153	0	2	281,228,	0,1442	-23.3	-21.9	23	Epc2	Enhancer of polycomb, C-terminal||Enhancer of polycomb-like, N-terminal||Enhancer of polycomb protein
2	52110800	52111101	ENSMUSG00000036202	1.1e-05	+	52110800	52111101	0	1	301,	0	-4.97	-4.03	7.99	Rif1	Telomere-associated protein Rif1||-||Armadillo-type fold||Telomere-associated protein Rif1, N-terminal
2	52111997	52112208	ENSMUSG00000036202	1.3e-10	+	52111997	52112208	0	1	211,	0	-9.89	-8.76	19.1	Rif1	Telomere-associated protein Rif1||-||Armadillo-type fold||Telomere-associated protein Rif1, N-terminal
2	52112267	52112716	ENSMUSG00000036202	2.5e-14	+	52112267	52112716	0	1	449,	0	-13.6	-12.4	14.2	Rif1	Telomere-associated protein Rif1||-||Armadillo-type fold||Telomere-associated protein Rif1, N-terminal
2	52430727	52430934	ENSMUSG00000085315	4.6e-09	+	52430727	52430934	0	1	207,	0	-8.34	-7.25	5.9	--	--
2	53191725	53192230	ENSMUSG00000026960	5.6e-06	+	53191725	53192230	0	2	155,143,	0,362	-5.25	-4.3	11.2	Arl6ip6	ADP-ribosylation factor-like protein 6-interacting protein 6
2	53203046	53217557	ENSMUSG00000026960	3.3e-07	+	53203046	53217557	0	2	5,263,	0,14248	-6.48	-5.47	5	Arl6ip6	ADP-ribosylation factor-like protein 6-interacting protein 6
2	57238480	57244425	ENSMUSG00000026827	8.3e-05	+	57238480	57244425	0	2	87,64,	0,5881	-4.08	-3.19	1.83	Gpd2	Alpha-glycerophosphate oxidase, C-terminal||EF-Hand 1, calcium-binding site||FAD-dependent glycerol-3-phosphate dehydrogenase||FAD dependent oxidoreductase||FAD/NAD(P)-binding domain superfamily||EF-hand domain pair||EF-hand domain
2	57357728	57364041	ENSMUSG00000026827	0.00051	+	57357728	57364041	0	3	85,54,11,	0,4057,6302	-3.29	-2.46	1.34	Gpd2	Alpha-glycerophosphate oxidase, C-terminal||EF-Hand 1, calcium-binding site||FAD-dependent glycerol-3-phosphate dehydrogenase||FAD dependent oxidoreductase||FAD/NAD(P)-binding domain superfamily||EF-hand domain pair||EF-hand domain
2	57367399	57367669	ENSMUSG00000026827	1e-119	+	57367399	57367669	0	1	270,	0	-119	-116	2.77	Gpd2	Alpha-glycerophosphate oxidase, C-terminal||EF-Hand 1, calcium-binding site||FAD-dependent glycerol-3-phosphate dehydrogenase||FAD dependent oxidoreductase||FAD/NAD(P)-binding domain superfamily||EF-hand domain pair||EF-hand domain
2	57370419	57370659	ENSMUSG00000026827	3.2e-40	+	57370419	57370659	0	1	240,	0	-39.5	-37.8	1.73	Gpd2	Alpha-glycerophosphate oxidase, C-terminal||EF-Hand 1, calcium-binding site||FAD-dependent glycerol-3-phosphate dehydrogenase||FAD dependent oxidoreductase||FAD/NAD(P)-binding domain superfamily||EF-hand domain pair||EF-hand domain
2	58108343	58108515	ENSMUSG00000053472	6.2e-05	+	58108343	58108515	0	1	172,	0	-4.21	-3.32	7.12	--	--
2	58567387	58583732	ENSMUSG00000026839	2.5e-25	+	58567387	58583732	0	2	141,429,	0,15916	-24.6	-23.1	15.5	Upp2	Nucleoside phosphorylase domain||Nucleoside phosphorylase superfamily||Uridine phosphorylase, eukaryotic||Nucleoside phosphorylase, conserved site
2	59308029	59310141	ENSMUSG00000026991	6.3e-36	+	59308029	59310141	0	2	528,40,	0,2072	-35.2	-33.6	7.92	Pkp4	Armadillo-like helical||Armadillo||Plakophilin/Delta catenin||Armadillo-type fold||-||Plakophilin-4
2	59352324	59354790	ENSMUSG00000026991	1.6e-71	+	59352324	59354790	0	2	11,588,	0,1878	-70.8	-68.7	8.82	Pkp4	Armadillo-like helical||Armadillo||Plakophilin/Delta catenin||Armadillo-type fold||-||Plakophilin-4
2	59354998	59355148	ENSMUSG00000026991	0.00011	+	59354998	59355148	0	1	150,	0	-3.96	-3.08	1.78	Pkp4	Armadillo-like helical||Armadillo||Plakophilin/Delta catenin||Armadillo-type fold||-||Plakophilin-4
2	59842761	59843121	ENSMUSG00000035168	4e-11	+	59842761	59843121	0	1	360,	0	-10.4	-9.23	4.18	Tanc1	Tetratricopeptide repeat||Tetratricopeptide repeat-containing domain||Ankyrin repeat-containing domain||Ankyrin repeat||Ankyrin repeat-containing domain superfamily||Tetratricopeptide-like helical domain superfamily
2	59843420	59844141	ENSMUSG00000035168	5e-62	+	59843420	59844141	0	1	721,	0	-61.3	-59.3	13.8	Tanc1	Tetratricopeptide repeat||Tetratricopeptide repeat-containing domain||Ankyrin repeat-containing domain||Ankyrin repeat||Ankyrin repeat-containing domain superfamily||Tetratricopeptide-like helical domain superfamily
2	59845129	59845220	ENSMUSG00000035168	0.00011	+	59845129	59845220	0	1	91,	0	-3.96	-3.08	2.89	Tanc1	Tetratricopeptide repeat||Tetratricopeptide repeat-containing domain||Ankyrin repeat-containing domain||Ankyrin repeat||Ankyrin repeat-containing domain superfamily||Tetratricopeptide-like helical domain superfamily
2	60125237	60125323	ENSMUSG00000086603	0.00065	+	60125237	60125323	0	1	86,	0	-3.19	-2.37	12.7	--	--
2	60233960	60234171	ENSMUSG00000026977	2.8e-10	+	60233960	60234171	0	1	211,	0	-9.56	-8.44	3.48	March7	Zinc finger, RING-CH-type||Zinc finger, RING/FYVE/PHD-type
2	60234409	60234620	ENSMUSG00000026977	2.5e-11	+	60234409	60234620	0	1	211,	0	-10.6	-9.45	3.85	March7	Zinc finger, RING-CH-type||Zinc finger, RING/FYVE/PHD-type
2	61649812	61650321	ENSMUSG00000064289	7.9e-77	+	61649812	61650321	0	1	509,	0	-76.1	-74	7.11	Tank	Tbk1/Ikki binding domain
2	61651784	61653544	ENSMUSG00000064289	6.5e-08	+	61651784	61653544	0	2	15,166,	0,1594	-7.19	-6.15	3.43	Tank	Tbk1/Ikki binding domain
2	61785446	61785537	ENSMUSG00000026914	0.0074	+	61785446	61785537	0	1	91,	0	-2.13	-1.41	1.91	Psmd14	Rpn11/EIF3F, C-terminal||26S Proteasome non-ATPase regulatory subunit 14||JAB1/MPN/MOV34 metalloenzyme domain||MPN domain
2	69392933	69393144	ENSMUSG00000027068	5.6e-08	+	69392933	69393144	0	1	211,	0	-7.25	-6.21	26.2	Dhrs9	Short-chain dehydrogenase/reductase SDR||NAD(P)-binding domain superfamily
2	69401389	69401570	ENSMUSG00000027068	1.8e-05	+	69401389	69401570	0	1	181,	0	-4.75	-3.83	6.37	Dhrs9	Short-chain dehydrogenase/reductase SDR||NAD(P)-binding domain superfamily
2	69401778	69402318	ENSMUSG00000027068	7.1e-09	+	69401778	69402318	0	1	540,	0	-8.15	-7.08	6.75	Dhrs9	Short-chain dehydrogenase/reductase SDR||NAD(P)-binding domain superfamily
2	69743621	69743772	ENSMUSG00000042133	0.0048	+	69743621	69743772	0	1	151,	0	-2.32	-1.58	2.62	Ppig	Cyclophilin-type peptidyl-prolyl cis-trans isomerase||Cyclophilin-type peptidyl-prolyl cis-trans isomerase domain||Cyclophilin-like domain superfamily||Cyclophilin-type peptidyl-prolyl cis-trans isomerase, conserved site
2	69749276	69750416	ENSMUSG00000042133	1.6e-59	+	69749276	69750416	0	1	1140,	0	-58.8	-56.8	7.69	Ppig	Cyclophilin-type peptidyl-prolyl cis-trans isomerase||Cyclophilin-type peptidyl-prolyl cis-trans isomerase domain||Cyclophilin-like domain superfamily||Cyclophilin-type peptidyl-prolyl cis-trans isomerase, conserved site
2	69792484	69796127	ENSMUSG00000027088	1.6e-61	+	69792484	69796127	0	2	7,652,	0,2991	-60.8	-58.9	10.8	Phospho2	HAD superfamily||HAD-like superfamily||Pyridoxal phosphate phosphatase-related||Phosphatase PHOSPHO-type
2	69796903	69797203	ENSMUSG00000027088	5e-19	+	69796903	69797203	0	1	300,	0	-18.3	-17	5.09	Phospho2	HAD superfamily||HAD-like superfamily||Pyridoxal phosphate phosphatase-related||Phosphatase PHOSPHO-type
2	69861591	69863256	ENSMUSG00000068882	2.5e-10	+	69861591	69863256	0	2	148,33,	0,1632	-9.61	-8.49	4.55	Ssb	Winged helix-like DNA-binding domain superfamily||La protein, RNA-binding domain||Lupus La protein||-||RNA recognition motif domain||RNA-binding domain superfamily||Winged helix DNA-binding domain superfamily||La-type HTH domain
2	69870410	69871156	ENSMUSG00000068882	3.2e-27	+	69870410	69871156	0	3	170,156,35,	0,267,711	-26.5	-24.9	3.23	Ssb	Winged helix-like DNA-binding domain superfamily||La protein, RNA-binding domain||Lupus La protein||-||RNA recognition motif domain||RNA-binding domain superfamily||Winged helix DNA-binding domain superfamily||La-type HTH domain
2	69897245	69897606	ENSMUSG00000044308	3.2e-17	+	69897245	69897606	0	1	361,	0	-16.5	-15.2	16.1	Ubr3	Zinc finger, RING/FYVE/PHD-type||Zinc finger, UBR-type
2	69973261	69977731	ENSMUSG00000044308	3.2e-14	+	69973261	69977731	0	2	348,13,	0,4457	-13.5	-12.3	3.32	Ubr3	Zinc finger, RING/FYVE/PHD-type||Zinc finger, UBR-type
2	71089958	71090139	ENSMUSG00000041966	0.00016	+	71089958	71090139	0	1	181,	0	-3.79	-2.92	7.49	Dcaf17	DDB1- and CUL4-associated factor 17||-||WD40/YVTN repeat-like-containing domain superfamily
2	71855867	71857427	ENSMUSG00000027111	1e-164	+	71855867	71857427	0	1	1560,	0	-164	-161	16.8	Itga6	Integrin domain superfamily||Integrin alpha chain, C-terminal cytoplasmic region, conserved site||Integrin alpha-2||Integrin alpha beta-propellor||Integrin alpha chain
2	71900447	71901106	ENSMUSG00000006494	5e-51	+	71900447	71901106	0	1	659,	0	-50.3	-48.4	3.27	Pdk1	Histidine kinase/HSP90-like ATPase superfamily||Histidine kinase domain||Alpha-ketoacid/pyruvate dehydrogenase kinase, N-terminal domain superfamily||Histidine kinase/HSP90-like ATPase||Branched-chain alpha-ketoacid dehydrogenase kinase/Pyruvate dehydrogenase kinase, N-terminal
2	72441651	72442041	ENSMUSG00000004085	1.6e-10	+	72441651	72442041	0	1	390,	0	-9.79	-8.66	34.5	Map3k20	Serine-threonine/tyrosine-protein kinase, catalytic domain||Mitogen-activated protein kinase kinase kinase MLT||Sterile alpha motif/pointed domain superfamily||Protein kinase-like domain superfamily||Protein kinase domain||Serine/threonine-protein kinase, active site||Sterile alpha motif domain
2	72979482	72987247	ENSMUSG00000063714	0.00016	+	72979482	72987247	0	2	113,7,	0,7758	-3.79	-2.93	2.1	--	--
2	73284436	73284676	ENSMUSG00000068859	2.2e-09	+	73284436	73284676	0	1	240,	0	-8.65	-7.56	9.74	Sp9	Zinc finger C2H2 superfamily||Zinc finger C2H2-type
2	73319564	73319685	ENSMUSG00000008226	4.4e-05	+	73319564	73319685	0	1	121,	0	-4.36	-3.46	7.25	Scrn3	Peptidase C69, dipeptidase A
2	73320461	73320671	ENSMUSG00000008226	7.1e-06	+	73320461	73320671	0	1	210,	0	-5.15	-4.2	14.2	Scrn3	Peptidase C69, dipeptidase A
2	73598932	73599112	ENSMUSG00000086544	1.5e-05	+	73598932	73599112	0	1	180,	0	-4.82	-3.89	15	--	--
2	74699377	74699526	ENSMUSG00000043342	0.00028	+	74699377	74699526	0	1	149,	0	-3.56	-2.71	8.24	Hoxd9	Homeobox-like domain superfamily||Homeobox domain||Homeobox, conserved site||Hox9, N-terminal activation domain||Homeobox domain, metazoa
2	74705331	74705570	ENSMUSG00000027102	7.8e-07	+	74705331	74705570	0	1	239,	0	-6.11	-5.11	22.5	Hoxd8	Homeobox protein, antennapedia type, conserved site||Homeobox domain||Homeobox-like domain superfamily||Homeobox domain, metazoa||Homeobox, conserved site
2	74705987	74706561	ENSMUSG00000027102	4.5e-06	+	74705987	74706561	0	2	131,48,	0,526	-5.35	-4.39	10.5	Hoxd8	Homeobox protein, antennapedia type, conserved site||Homeobox domain||Homeobox-like domain superfamily||Homeobox domain, metazoa||Homeobox, conserved site
2	74706620	74707068	ENSMUSG00000027102	1.3e-32	+	74706620	74707068	0	1	448,	0	-31.9	-30.3	9.87	Hoxd8	Homeobox protein, antennapedia type, conserved site||Homeobox domain||Homeobox-like domain superfamily||Homeobox domain, metazoa||Homeobox, conserved site
2	74727226	74727406	ENSMUSG00000101174	5.6e-06	+	74727226	74727406	0	1	180,	0	-5.25	-4.3	11.2	Hoxd4	Homeobox, conserved site||Homeobox domain, metazoa||Homeobox-like domain superfamily||Homeobox domain||Homeobox protein, antennapedia type, conserved site||Homeobox protein, antennapedia type
2	74728437	74728736	ENSMUSG00000101174	1.5e-10	+	74728437	74728736	0	1	299,	0	-9.82	-8.69	8.24	Hoxd4	Homeobox, conserved site||Homeobox domain, metazoa||Homeobox-like domain superfamily||Homeobox domain||Homeobox protein, antennapedia type, conserved site||Homeobox protein, antennapedia type
2	74727234	74727414	ENSMUSG00000115956	2.8e-05	+	74727234	74727414	0	1	180,	0	-4.56	-3.64	9.74	Hoxd4	Homeobox, conserved site||Homeobox domain, metazoa||Homeobox-like domain superfamily||Homeobox domain||Homeobox protein, antennapedia type, conserved site||Homeobox protein, antennapedia type
2	74728445	74728743	ENSMUSG00000115956	4e-11	+	74728445	74728743	0	1	298,	0	-10.4	-9.24	11.2	Hoxd4	Homeobox, conserved site||Homeobox domain, metazoa||Homeobox-like domain superfamily||Homeobox domain||Homeobox protein, antennapedia type, conserved site||Homeobox protein, antennapedia type
2	74727235	74727415	ENSMUSG00000100642	2.5e-05	+	74727235	74727415	0	1	180,	0	-4.61	-3.69	10.1	Gm28230	-
2	74728456	74743971	ENSMUSG00000100642	1.6e-10	+	74728456	74743971	0	2	226,44,	0,15471	-9.8	-8.67	8.62	Gm28230	-
2	75705036	75705186	ENSMUSG00000087222	1.3e-05	+	75705036	75705186	0	1	150,	0	-4.88	-3.94	6.37	--	--
2	75709369	75709608	ENSMUSG00000087222	1.1e-05	+	75709369	75709608	0	1	239,	0	-4.95	-4.01	6.56	--	--
2	76675340	76675579	ENSMUSG00000002733	4.7e-07	+	76675340	76675579	0	1	239,	0	-6.33	-5.33	23.2	Plekha3	PH-like domain superfamily||Pleckstrin homology domain
2	78920038	78920188	ENSMUSG00000027011	3.8e-08	+	78920038	78920188	0	1	150,	0	-7.42	-6.38	2.31	Ube2e3	Ubiquitin-conjugating enzyme/RWD-like||Ubiquitin-conjugating enzyme E2||Ubiquitin-conjugating enzyme, active site||-
2	79327213	79327454	ENSMUSG00000027009	6e-08	+	79327213	79327454	0	1	241,	0	-7.22	-6.18	14.6	Itga4	Integrin domain superfamily||Integrin alpha chain, C-terminal cytoplasmic region, conserved site||Integrin alpha-2||FG-GAP repeat||Integrin alpha beta-propellor||Integrin alpha chain
2	79329253	79329404	ENSMUSG00000027009	0.00014	+	79329253	79329404	0	1	151,	0	-3.85	-2.98	15	Itga4	Integrin domain superfamily||Integrin alpha chain, C-terminal cytoplasmic region, conserved site||Integrin alpha-2||FG-GAP repeat||Integrin alpha beta-propellor||Integrin alpha chain
2	79332222	79332403	ENSMUSG00000027009	1.1e-05	+	79332222	79332403	0	1	181,	0	-4.96	-4.02	2.79	Itga4	Integrin domain superfamily||Integrin alpha chain, C-terminal cytoplasmic region, conserved site||Integrin alpha-2||FG-GAP repeat||Integrin alpha beta-propellor||Integrin alpha chain
2	79643604	79651425	ENSMUSG00000027007	1e-180	+	79643604	79651425	0	3	8,704,38,	0,800,7783	-180	-177	20.1	Ssfa2	Sperm-specific antigen 2||Sperm-specific antigen 2, C-terminal||IP3R-interacting domain
2	79657440	79658279	ENSMUSG00000027007	5e-62	+	79657440	79658279	0	1	839,	0	-61.3	-59.4	5.86	Ssfa2	Sperm-specific antigen 2||Sperm-specific antigen 2, C-terminal||IP3R-interacting domain
2	79662712	79670768	ENSMUSG00000027007	0.00019	+	79662712	79670768	0	2	52,39,	0,8017	-3.72	-2.86	1.71	Ssfa2	Sperm-specific antigen 2||Sperm-specific antigen 2, C-terminal||IP3R-interacting domain
2	80317327	80317508	ENSMUSG00000027006	1.3e-07	+	80317327	80317508	0	1	181,	0	-6.9	-5.88	4.43	Dnajc10	DnaJ homologue subfamily C member 10||ERdj5, C-terminal thioredoxin domain||ERdj5, first thioredoxin domain||DnaJ domain superfamily||DnaJ domain||Thioredoxin, conserved site||Thioredoxin domain||Thioredoxin-like superfamily
2	80353173	80353354	ENSMUSG00000027006	5.4e-07	+	80353173	80353354	0	1	181,	0	-6.27	-5.27	3.13	Dnajc10	DnaJ homologue subfamily C member 10||ERdj5, C-terminal thioredoxin domain||ERdj5, first thioredoxin domain||DnaJ domain superfamily||DnaJ domain||Thioredoxin, conserved site||Thioredoxin domain||Thioredoxin-like superfamily
2	80617223	80617374	ENSMUSG00000027001	0.00039	+	80617223	80617374	0	1	151,	0	-3.41	-2.57	13.5	Dusp19	Dual specificity phosphatase, catalytic domain||Dual specificity phosphatase||Protein-tyrosine phosphatase-like||Atypical dual specificity phosphatase||Dual specificity protein phosphatase domain||Tyrosine specific protein phosphatases domain
2	80630894	80631195	ENSMUSG00000027001	1.7e-09	+	80630894	80631195	0	1	301,	0	-8.78	-7.68	4.62	Dusp19	Dual specificity phosphatase, catalytic domain||Dual specificity phosphatase||Protein-tyrosine phosphatase-like||Atypical dual specificity phosphatase||Dual specificity protein phosphatase domain||Tyrosine specific protein phosphatases domain
2	83663872	83664172	ENSMUSG00000027091	2.5e-80	+	83663872	83664172	0	1	300,	0	-79.6	-77.5	11.1	Zc3h15	ZC3H15/TMA46 family, C-terminal||Zinc finger, CCCH-type superfamily||Zinc finger, CCCH-type
2	83664411	83664622	ENSMUSG00000027091	4e-20	+	83664411	83664622	0	1	211,	0	-19.4	-18	10.1	Zc3h15	ZC3H15/TMA46 family, C-terminal||Zinc finger, CCCH-type superfamily||Zinc finger, CCCH-type
2	84686902	84687082	ENSMUSG00000027080	1.4e-05	+	84686902	84687082	0	1	180,	0	-4.85	-3.92	5.1	Med19	Mediator complex, subunit Med19, metazoa
2	84839208	84839299	ENSMUSG00000027075	0.00039	+	84839208	84839299	0	1	91,	0	-3.41	-2.57	13.5	Slc43a1	Major facilitator superfamily||MFS transporter superfamily||Major facilitator superfamily domain
2	84862965	84863355	ENSMUSG00000027075	7.9e-28	+	84862965	84863355	0	1	390,	0	-27.1	-25.5	9.74	Slc43a1	Major facilitator superfamily||MFS transporter superfamily||Major facilitator superfamily domain
2	84937508	84937838	ENSMUSG00000027074	1.6e-28	+	84937508	84937838	0	1	330,	0	-27.8	-26.3	6.35	Slc43a3	Solute carrier family 43 member 3||Major facilitator superfamily||MFS transporter superfamily
2	84957819	84958269	ENSMUSG00000027074	2.5e-54	+	84957819	84958269	0	1	450,	0	-53.6	-51.7	7.69	Slc43a3	Solute carrier family 43 member 3||Major facilitator superfamily||MFS transporter superfamily
2	85042714	85044336	ENSMUSG00000027067	6.8e-06	+	85042714	85044336	0	3	117,46,18,	0,241,1604	-5.17	-4.22	4.71	Ssrp1	FACT complex subunit POB3-like, N-terminal PH domain||PH-like domain superfamily||Domain of unknown function DUF1747||Structure-specific recognition protein||High mobility group box domain||High mobility group box domain superfamily||SSRP1 domain
2	85045525	85046425	ENSMUSG00000027067	0.00012	+	85045525	85046425	0	2	247,173,	0,727	-3.92	-3.04	4.37	Ssrp1	FACT complex subunit POB3-like, N-terminal PH domain||PH-like domain superfamily||Domain of unknown function DUF1747||Structure-specific recognition protein||High mobility group box domain||High mobility group box domain superfamily||SSRP1 domain
2	85052145	85054322	ENSMUSG00000033955	1.9e-07	+	85052145	85054322	0	2	410,40,	0,2137	-6.71	-5.69	3.55	Tnks1bp1	Tankyrase 1-binding protein, C-terminal
2	85058237	85059223	ENSMUSG00000033955	5e-65	+	85058237	85059223	0	1	986,	0	-64.3	-62.3	15.4	Tnks1bp1	Tankyrase 1-binding protein, C-terminal
2	85061891	85063953	ENSMUSG00000033955	2e-97	+	85061891	85063953	0	1	2062,	0	-96.7	-94.4	12.5	Tnks1bp1	Tankyrase 1-binding protein, C-terminal
2	85137391	85139921	ENSMUSG00000044338	3.2e-39	+	85137391	85139921	0	2	127,186,	0,2344	-38.5	-36.7	8.62	Aplnr	APJ receptor||G protein-coupled receptor, rhodopsin-like||GPCR, rhodopsin-like, 7TM||Apelin receptor, C-terminal||-
2	90777803	90779231	ENSMUSG00000008200	2.2e-05	+	90777803	90779231	0	2	117,33,	0,1395	-4.66	-3.74	2.72	Fnbp4	WW domain||WW domain superfamily
2	90865249	90865370	ENSMUSG00000027282	0.00037	+	90865249	90865370	0	1	121,	0	-3.43	-2.58	1.18	Mtch2	Mitochondrial substrate/solute carrier||Mitochondrial carrier domain superfamily||-
2	90904769	90905084	ENSMUSG00000005505	0.00074	+	90904769	90905084	0	2	140,10,	0,305	-3.13	-2.31	4.2	Kbtbd4	BTB/POZ domain||BTB/Kelch-associated||SKP1/BTB/POZ domain superfamily||Kelch-type beta propeller||BTB-kelch protein
2	90905693	90905844	ENSMUSG00000005505	0.00041	+	90905693	90905844	0	1	151,	0	-3.39	-2.55	3.9	Kbtbd4	BTB/POZ domain||BTB/Kelch-associated||SKP1/BTB/POZ domain superfamily||Kelch-type beta propeller||BTB-kelch protein
2	90909365	90909605	ENSMUSG00000005505	6.3e-16	+	90909365	90909605	0	1	240,	0	-15.2	-13.9	10.2	Kbtbd4	BTB/POZ domain||BTB/Kelch-associated||SKP1/BTB/POZ domain superfamily||Kelch-type beta propeller||BTB-kelch protein
2	90910082	90910382	ENSMUSG00000005505	1.6e-07	+	90910082	90910382	0	1	300,	0	-6.79	-5.76	3.85	Kbtbd4	BTB/POZ domain||BTB/Kelch-associated||SKP1/BTB/POZ domain superfamily||Kelch-type beta propeller||BTB-kelch protein
2	90940501	90965108	ENSMUSG00000005506	9.1e-08	+	90940501	90965108	0	3	140,53,17,	0,13787,24590	-7.04	-6.01	12	Celf1	CELF1/2, RNA recognition motif 2||CELF1/2, RNA recognition motif 1||RNA recognition motif domain||CELF1/2, RNA recognition motif 3||RNA-binding domain superfamily
2	91018208	91018359	ENSMUSG00000005506	0.00017	+	91018208	91018359	0	1	151,	0	-3.77	-2.91	2.12	Celf1	CELF1/2, RNA recognition motif 2||CELF1/2, RNA recognition motif 1||RNA recognition motif domain||CELF1/2, RNA recognition motif 3||RNA-binding domain superfamily
2	91054530	91055001	ENSMUSG00000002102	2.3e-05	+	91054530	91055001	0	2	128,23,	0,448	-4.64	-3.72	9.74	Psmc3	P-loop containing nucleoside triphosphate hydrolase||26S Proteasome regulatory subunit 6A||26S proteasome regulatory subunit P45-like||ATPase, AAA-type, conserved site||AAA+ ATPase domain||-||ATPase, AAA-type, core
2	91089889	91090069	ENSMUSG00000002111	7.8e-07	+	91089889	91090069	0	1	180,	0	-6.11	-5.11	22.5	Spi1	-||Winged helix DNA-binding domain superfamily||Winged helix-like DNA-binding domain superfamily||Ets domain
2	91115306	91115666	ENSMUSG00000002111	5e-46	+	91115306	91115666	0	1	360,	0	-45.3	-43.5	12.1	Spi1	-||Winged helix DNA-binding domain superfamily||Winged helix-like DNA-binding domain superfamily||Ets domain
2	91210740	91211550	ENSMUSG00000002103	2.5e-70	+	91210740	91211550	0	1	810,	0	-69.6	-67.5	13.9	Acp2	Histidine phosphatase superfamily, clade-2||Histidine phosphatase superfamily||Histidine acid phosphatase active site
2	91620004	91620514	ENSMUSG00000040549	1.3e-28	+	91620004	91620514	0	1	510,	0	-27.9	-26.4	9.14	Ckap5	CLASP N-terminal domain||ENTH/VHS||Armadillo-type fold||Armadillo-like helical||TOG domain||HEAT, type 2
2	91712157	91712756	ENSMUSG00000027243	6.3e-08	+	91712157	91712756	0	1	599,	0	-7.2	-6.16	6.45	Harbi1	Harbinger transposase-derived nuclease domain||Harbinger transposase-derived nuclease, animal
2	91720588	91720798	ENSMUSG00000027243	8.5e-09	+	91720588	91720798	0	1	210,	0	-8.07	-7	6.37	Harbi1	Harbinger transposase-derived nuclease domain||Harbinger transposase-derived nuclease, animal
2	91773007	91773187	ENSMUSG00000040506	0.00065	+	91773007	91773187	0	1	180,	0	-3.19	-2.36	3.93	Ambra1	WD40 repeat, conserved site||WD40 repeat||WD40-repeat-containing domain superfamily||WD40-repeat-containing domain||WD40/YVTN repeat-like-containing domain superfamily
2	91917415	91917983	ENSMUSG00000040506	2e-23	+	91917415	91917983	0	1	568,	0	-22.7	-21.2	10.1	Ambra1	WD40 repeat, conserved site||WD40 repeat||WD40-repeat-containing domain superfamily||WD40-repeat-containing domain||WD40/YVTN repeat-like-containing domain superfamily
2	91918102	91918312	ENSMUSG00000040506	2.1e-09	+	91918102	91918312	0	1	210,	0	-8.67	-7.58	4.44	Ambra1	WD40 repeat, conserved site||WD40 repeat||WD40-repeat-containing domain superfamily||WD40-repeat-containing domain||WD40/YVTN repeat-like-containing domain superfamily
2	92360175	92360775	ENSMUSG00000058318	1.3e-39	+	92360175	92360775	0	1	600,	0	-38.9	-37.2	9.31	Phf21a	Zinc finger, PHD-finger||-||Zinc finger, RING/FYVE/PHD-type||Zinc finger, FYVE/PHD-type||Zinc finger, PHD-type, conserved site||Zinc finger, PHD-type
2	92360924	92361044	ENSMUSG00000058318	7.9e-05	+	92360924	92361044	0	1	120,	0	-4.1	-3.22	3.33	Phf21a	Zinc finger, PHD-finger||-||Zinc finger, RING/FYVE/PHD-type||Zinc finger, FYVE/PHD-type||Zinc finger, PHD-type, conserved site||Zinc finger, PHD-type
2	92613701	92614506	ENSMUSG00000027221	3.2e-27	+	92613701	92614506	0	1	805,	0	-26.5	-25	11.1	Chst1	P-loop containing nucleoside triphosphate hydrolase||Carbohydrate sulfotransferase||Sulfotransferase domain
2	93187577	93189129	ENSMUSG00000068735	6.3e-15	+	93187577	93189129	0	2	170,41,	0,1511	-14.2	-13	7.82	Trp53i11	Tumor protein p53-inducible protein 11
2	94410572	94410782	ENSMUSG00000045464	1.6e-10	+	94410572	94410782	0	1	210,	0	-9.8	-8.67	4.43	--	--
2	101696663	101697623	ENSMUSG00000027164	1e-44	+	101696663	101697623	0	1	960,	0	-44	-42.2	69.7	Traf6	TRAF-like||TNF receptor-associated factor 6, MATH domain||Zinc finger, RING/FYVE/PHD-type||MATH/TRAF domain||Zinc finger, RING-type, conserved site||Zinc finger, RING-type||TNF receptor-associated factor 6||Zinc finger, TRAF-type||TNF receptor-associated factor TRAF
2	101900963	101901112	ENSMUSG00000027163	7.6e-07	+	101900963	101901112	0	1	149,	0	-6.12	-5.12	4.08	Commd9	COMM domain-containing protein 9||COMM domain
2	102642501	102642682	ENSMUSG00000027188	8.5e-05	+	102642501	102642682	0	1	181,	0	-4.07	-3.19	15.7	Pamr1	Sushi/SCR/CCP superfamily||EGF-like, conserved site||EGF-like calcium-binding domain||Peptidase S1, PA clan||CUB domain||Peptidase S1A, chymotrypsin family||Sushi/SCR/CCP domain||Serine proteases, trypsin domain||Spermadhesin, CUB domain superfamily||EGF-like domain
2	103970162	103970460	ENSMUSG00000032698	3.2e-21	+	103970162	103970460	0	1	298,	0	-20.5	-19.1	51	Lmo2	Zinc finger, LIM-type
2	103981076	103981374	ENSMUSG00000032698	3.2e-18	+	103981076	103981374	0	1	298,	0	-17.5	-16.2	9.65	Lmo2	Zinc finger, LIM-type
2	104057502	104060041	ENSMUSG00000027180	8.9e-08	+	104057502	104060041	0	2	21,160,	0,2379	-7.05	-6.01	4.12	Fbxo3	ApaG domain superfamily||Knr4/Smi1-like domain||F-box domain||F-box-like domain superfamily||ApaG domain
2	104095830	104097835	ENSMUSG00000032679	7.9e-15	+	104095830	104097835	0	2	97,111,	0,1894	-14.1	-12.8	4.29	Cd59a	CD59 glycoprotein||Ly-6 antigen/uPA receptor-like
2	104115056	104115146	ENSMUSG00000032679	8.7e-05	+	104115056	104115146	0	1	90,	0	-4.06	-3.17	1.42	Cd59a	CD59 glycoprotein||Ly-6 antigen/uPA receptor-like
2	104664828	104665099	ENSMUSG00000027176	1e-12	+	104664828	104665099	0	1	271,	0	-12	-10.8	4.85	Cstf3	Tetratricopeptide-like helical domain superfamily||Suppressor of forked||HAT (Half-A-TPR) repeat
2	109897260	109897411	ENSMUSG00000027162	9.5e-05	+	109897260	109897411	0	1	151,	0	-4.02	-3.13	3.58	Lin7c	PDZ domain||L27 domain||PDZ superfamily||Protein lin-7||L27 domain superfamily||L27 domain, C-terminal
2	109917736	109917886	ENSMUSG00000050199	0.00025	+	109917736	109917886	0	1	150,	0	-3.6	-2.75	7.12	Lgr4	Leucine-rich repeat domain superfamily||Leucine-rich repeat N-terminal domain||Leucine-rich repeat, typical subtype||Glycoprotein hormone receptor family||G protein-coupled receptor, rhodopsin-like||GPCR, rhodopsin-like, 7TM||Leucine-rich repeat
2	110011807	110011987	ENSMUSG00000050199	5.6e-05	+	110011807	110011987	0	1	180,	0	-4.25	-3.36	3	Lgr4	Leucine-rich repeat domain superfamily||Leucine-rich repeat N-terminal domain||Leucine-rich repeat, typical subtype||Glycoprotein hormone receptor family||G protein-coupled receptor, rhodopsin-like||GPCR, rhodopsin-like, 7TM||Leucine-rich repeat
2	110012106	110012764	ENSMUSG00000050199	1e-23	+	110012106	110012764	0	1	658,	0	-23	-21.5	12.6	Lgr4	Leucine-rich repeat domain superfamily||Leucine-rich repeat N-terminal domain||Leucine-rich repeat, typical subtype||Glycoprotein hormone receptor family||G protein-coupled receptor, rhodopsin-like||GPCR, rhodopsin-like, 7TM||Leucine-rich repeat
2	110032361	110037447	ENSMUSG00000027160	0.0069	+	110032361	110037447	0	2	78,43,	0,5043	-2.16	-1.43	5.62	Ccdc34	-
2	112262759	112262880	ENSMUSG00000027133	0.0011	+	112262759	112262880	0	1	121,	0	-2.97	-2.17	12	Nop10	H/ACA ribonucleoprotein complex, subunit Nop10||H/ACA ribonucleoprotein complex, subunit Nop10 superfamily
2	112266274	112266635	ENSMUSG00000027130	1.3e-22	+	112266274	112266635	0	1	361,	0	-21.9	-20.4	9.74	Slc12a6	K/Cl co-transporter||SLC12A transporter, C-terminal||K/Cl co-transporter 1||SLC12A transporter family||Amino acid permease/ SLC12A domain||K/Cl co-transporter 3
2	112266903	112284628	ENSMUSG00000027130	1.6e-12	+	112266903	112284628	0	2	189,52,	0,17673	-11.8	-10.6	5.43	Slc12a6	K/Cl co-transporter||SLC12A transporter, C-terminal||K/Cl co-transporter 1||SLC12A transporter family||Amino acid permease/ SLC12A domain||K/Cl co-transporter 3
2	112266313	112266642	ENSMUSG00000096764	6.3e-19	+	112266313	112266642	0	1	329,	0	-18.2	-16.9	8.49	Gm21985	-
2	112266879	112333409	ENSMUSG00000096764	2e-12	+	112266879	112333409	0	2	213,27,	0,66503	-11.7	-10.6	5.86	Gm21985	-
2	112412601	112412811	ENSMUSG00000027132	4e-17	+	112412601	112412811	0	1	210,	0	-16.4	-15.1	13.9	Katnbl1	Katanin p80 subunit, C-terminal
2	112493023	112514461	ENSMUSG00000003604	2.6e-08	+	112493023	112514461	0	2	198,12,	0,21426	-7.59	-6.54	14.2	Aven	Cell death regulator Aven
2	112630068	112630860	ENSMUSG00000003604	0.0012	+	112630068	112630860	0	2	8,82,	0,710	-2.92	-2.12	5.25	Aven	Cell death regulator Aven
2	115776998	115777179	ENSMUSG00000040282	1.5e-05	+	115776998	115777179	0	1	181,	0	-4.82	-3.89	7.25	BC052040	Protein of unknown function with TPD sequence-motif
2	117177407	117177677	ENSMUSG00000027351	6.3e-15	+	117177407	117177677	0	1	270,	0	-14.2	-12.9	9.64	Spred1	c-Kit-binding domain||PH-like domain superfamily||WH1/EVH1 domain||Sprouty
2	117270909	117271060	ENSMUSG00000027349	9.5e-07	+	117270909	117271060	0	1	151,	0	-6.02	-5.03	12.4	Fam98b	FAM98
2	118125038	118125667	ENSMUSG00000040152	1.3e-17	+	118125038	118125667	0	1	629,	0	-16.9	-15.5	7.05	Thbs1	Thrombospondin-1||EGF-like calcium-binding domain||Thrombospondin, type 3-like repeat||Thrombospondin type-1 (TSP1) repeat superfamily||Thrombospondin||EGF-like, conserved site||TSP type-3 repeat||EGF-like domain||Laminin G domain||VWFC domain||Thrombospondin type-1 (TSP1) repeat||Thrombospondin, C-terminal||Thrombospondin, type 3 repeat||Concanavalin A-like lectin/glucanase domain superfamily
2	118745787	118747075	ENSMUSG00000074918	6.3e-49	+	118745787	118747075	0	1	1288,	0	-48.2	-46.4	28.9	Inafm2	TRP-interacting helix, InaF motif
2	118748240	118748810	ENSMUSG00000074918	6.3e-33	+	118748240	118748810	0	1	570,	0	-32.2	-30.6	6.26	Inafm2	TRP-interacting helix, InaF motif
2	118880754	118880905	ENSMUSG00000027332	3.2e-13	+	118880754	118880905	0	1	151,	0	-12.5	-11.3	1.79	Ivd	Acyl-CoA dehydrogenase, conserved site||Acyl-CoA dehydrogenase/oxidase C-terminal||Acyl-CoA dehydrogenase/oxidase, N-terminal||Acyl-CoA dehydrogenase-like, C-terminal||Acyl-CoA oxidase/dehydrogenase, central domain||Isovaleryl-CoA dehydrogenase||Acyl-CoA dehydrogenase/oxidase, N-terminal and middle domain superfamily||Acyl-CoA dehydrogenase/oxidase, N-terminal domain superfamily
2	118916409	118916619	ENSMUSG00000040007	2.8e-06	+	118916409	118916619	0	1	210,	0	-5.56	-4.59	5.5	Bahd1	Bromo adjacent homology (BAH) domain||-
2	118916977	118917067	ENSMUSG00000040007	0.00069	+	118916977	118917067	0	1	90,	0	-3.16	-2.34	2.86	Bahd1	Bromo adjacent homology (BAH) domain||-
2	118926721	118927153	ENSMUSG00000074916	8.5e-09	+	118926721	118927153	0	2	356,1,	0,431	-8.07	-7	8.99	Chst14	Carbohydrate sulfotransferase 8-10||Sulfotransferase
2	118927925	118928371	ENSMUSG00000074916	5.9e-10	+	118927925	118928371	0	1	446,	0	-9.23	-8.11	6	Chst14	Carbohydrate sulfotransferase 8-10||Sulfotransferase
2	119038311	119038818	ENSMUSG00000027324	2.9e-06	+	119038311	119038818	0	1	507,	0	-5.54	-4.58	9.74	Rpusd2	Pseudouridine synthase, catalytic domain superfamily||Pseudouridine synthase, RluC/RluD||Pseudouridine synthase, RsuA/RluB/C/D/E/F||Pseudouridine synthase, RluC/RluD, conserved site
2	119137194	119147355	ENSMUSG00000027323	7.9e-24	+	119137194	119147355	0	2	96,114,	0,10047	-23.1	-21.6	2.81	Rad51	DNA recombination and repair protein RecA, monomer-monomer interface||AAA+ ATPase domain||-||DNA recombination and repair protein RecA-like, ATP-binding domain||DNA recombination and repair protein Rad51-like, C-terminal||DNA recombination and repair protein, RecA-like||DNA recombination/repair protein Rad51||DNA repair Rad51/transcription factor NusA, alpha-helical||Rad51/DMC1/RadA||P-loop conta…
2	119249169	119249289	ENSMUSG00000027315	0.0016	+	119249169	119249289	0	1	120,	0	-2.79	-2	6.37	Spint1	Low-density lipoprotein (LDL) receptor class A, conserved site||Proteinase inhibitor I2, Kunitz, conserved site||MANSC domain||Pancreatic trypsin inhibitor Kunitz domain superfamily||Low-density lipoprotein (LDL) receptor class A repeat||LDL receptor-like superfamily||Pancreatic trypsin inhibitor Kunitz domain||Seven cysteines, N-terminal
2	119293607	119293877	ENSMUSG00000034216	2e-16	+	119293607	119293877	0	1	270,	0	-15.7	-14.4	4.79	Vps18	Tetratricopeptide-like helical domain superfamily||Pep3/Vps18/deep orange||Zinc finger, RING/FYVE/PHD-type||Clathrin, heavy chain/VPS, 7-fold repeat
2	119294025	119294535	ENSMUSG00000034216	5.1e-09	+	119294025	119294535	0	1	510,	0	-8.29	-7.21	10.7	Vps18	Tetratricopeptide-like helical domain superfamily||Pep3/Vps18/deep orange||Zinc finger, RING/FYVE/PHD-type||Clathrin, heavy chain/VPS, 7-fold repeat
2	119297136	119297526	ENSMUSG00000034216	1.3e-42	+	119297136	119297526	0	1	390,	0	-41.9	-40.2	12.2	Vps18	Tetratricopeptide-like helical domain superfamily||Pep3/Vps18/deep orange||Zinc finger, RING/FYVE/PHD-type||Clathrin, heavy chain/VPS, 7-fold repeat
2	119297824	119298274	ENSMUSG00000034216	5e-36	+	119297824	119298274	0	1	450,	0	-35.3	-33.6	112	Vps18	Tetratricopeptide-like helical domain superfamily||Pep3/Vps18/deep orange||Zinc finger, RING/FYVE/PHD-type||Clathrin, heavy chain/VPS, 7-fold repeat
2	119332467	119334058	ENSMUSG00000027314	1.6e-62	+	119332467	119334058	0	2	378,11,	0,1580	-61.8	-59.8	8.81	Dll4	EGF-type aspartate/asparagine hydroxylation site||EGF-like domain||EGF-like calcium-binding domain||EGF-like, conserved site||Growth factor receptor cysteine-rich domain superfamily||Notch ligand, N-terminal domain||Delta/Serrate/lag-2 (DSL) protein
2	119334147	119335216	ENSMUSG00000027314	6.3e-56	+	119334147	119335216	0	2	9,589,	0,480	-55.2	-53.3	8.14	Dll4	EGF-type aspartate/asparagine hydroxylation site||EGF-like domain||EGF-like calcium-binding domain||EGF-like, conserved site||Growth factor receptor cysteine-rich domain superfamily||Notch ligand, N-terminal domain||Delta/Serrate/lag-2 (DSL) protein
2	119353517	119353727	ENSMUSG00000027313	3.8e-06	+	119353517	119353727	0	1	210,	0	-5.42	-4.46	20.2	Chac1	Gamma-glutamyl cyclotransferase-like||Gamma-glutamyl cyclotransferase-like superfamily||Glutathione-specific gamma-glutamylcyclotransferase
2	119586697	119586788	ENSMUSG00000014077	1.3e-07	+	119586697	119586788	0	1	91,	0	-6.9	-5.87	1.34	Chp1	EF-Hand 1, calcium-binding site||-||EF-hand domain pair||EF-hand domain
2	119596450	119600246	ENSMUSG00000085438	0	+	119596450	119600246	0	2	61,659,	0,3137	-459	-Inf	7.58	--	--
2	119600305	119600666	ENSMUSG00000085438	1.6e-25	+	119600305	119600666	0	1	361,	0	-24.8	-23.3	2.19	--	--
2	119705505	119711035	ENSMUSG00000027304	5.9e-10	+	119705505	119711035	0	2	138,71,	0,5459	-9.23	-8.11	9.49	Rtf1	WD40/YVTN repeat-like-containing domain superfamily||Plus3-like superfamily||Plus-3 domain||RNA polymerase-associated protein Rtf1
2	119732839	119733079	ENSMUSG00000027304	1.6e-33	+	119732839	119733079	0	1	240,	0	-32.8	-31.2	10.5	Rtf1	WD40/YVTN repeat-like-containing domain superfamily||Plus3-like superfamily||Plus-3 domain||RNA polymerase-associated protein Rtf1
2	119733436	119733527	ENSMUSG00000027304	1e-04	+	119733436	119733527	0	1	91,	0	-3.98	-3.1	5.62	Rtf1	WD40/YVTN repeat-like-containing domain superfamily||Plus3-like superfamily||Plus-3 domain||RNA polymerase-associated protein Rtf1
2	119750815	119751084	ENSMUSG00000027296	6.3e-13	+	119750815	119751084	0	1	269,	0	-12.2	-11	3.36	Itpka	Inositol polyphosphate kinase
2	119903265	119903446	ENSMUSG00000033943	1.8e-06	+	119903265	119903446	0	1	181,	0	-5.74	-4.76	7.12	Mga	Helix-loop-helix DNA-binding domain superfamily||T-box superfamily||Transcription factor, T-box||Domain of unknown function DUF4801||Transcription factor, T-box, conserved site||Myc-type, basic helix-loop-helix (bHLH) domain||p53-like transcription factor, DNA-binding
2	119916861	119917251	ENSMUSG00000033943	4.5e-06	+	119916861	119917251	0	1	390,	0	-5.35	-4.39	6.93	Mga	Helix-loop-helix DNA-binding domain superfamily||T-box superfamily||Transcription factor, T-box||Domain of unknown function DUF4801||Transcription factor, T-box, conserved site||Myc-type, basic helix-loop-helix (bHLH) domain||p53-like transcription factor, DNA-binding
2	119923691	119923872	ENSMUSG00000033943	3.1e-05	+	119923691	119923872	0	1	181,	0	-4.51	-3.6	3.83	Mga	Helix-loop-helix DNA-binding domain superfamily||T-box superfamily||Transcription factor, T-box||Domain of unknown function DUF4801||Transcription factor, T-box, conserved site||Myc-type, basic helix-loop-helix (bHLH) domain||p53-like transcription factor, DNA-binding
2	119941500	119941651	ENSMUSG00000033943	2e-05	+	119941500	119941651	0	1	151,	0	-4.7	-3.78	3.54	Mga	Helix-loop-helix DNA-binding domain superfamily||T-box superfamily||Transcription factor, T-box||Domain of unknown function DUF4801||Transcription factor, T-box, conserved site||Myc-type, basic helix-loop-helix (bHLH) domain||p53-like transcription factor, DNA-binding
2	119947470	119948220	ENSMUSG00000033943	5e-18	+	119947470	119948220	0	1	750,	0	-17.3	-16	16.3	Mga	Helix-loop-helix DNA-binding domain superfamily||T-box superfamily||Transcription factor, T-box||Domain of unknown function DUF4801||Transcription factor, T-box, conserved site||Myc-type, basic helix-loop-helix (bHLH) domain||p53-like transcription factor, DNA-binding
2	119963828	119964937	ENSMUSG00000033943	4e-31	+	119963828	119964937	0	1	1109,	0	-30.4	-28.9	18.7	Mga	Helix-loop-helix DNA-binding domain superfamily||T-box superfamily||Transcription factor, T-box||Domain of unknown function DUF4801||Transcription factor, T-box, conserved site||Myc-type, basic helix-loop-helix (bHLH) domain||p53-like transcription factor, DNA-binding
2	120023716	120023927	ENSMUSG00000033902	1.4e-10	+	120023716	120023927	0	1	211,	0	-9.85	-8.72	7.39	Mapkbp1	WD40/YVTN repeat-like-containing domain superfamily||WD40-repeat-containing domain||WD40-repeat-containing domain superfamily||WD40 repeat
2	120025282	120025642	ENSMUSG00000033902	8.5e-10	+	120025282	120025642	0	1	360,	0	-9.07	-7.96	7.12	Mapkbp1	WD40/YVTN repeat-like-containing domain superfamily||WD40-repeat-containing domain||WD40-repeat-containing domain superfamily||WD40 repeat
2	120026599	120026690	ENSMUSG00000033902	0.00017	+	120026599	120026690	0	1	91,	0	-3.76	-2.9	6.5	Mapkbp1	WD40/YVTN repeat-like-containing domain superfamily||WD40-repeat-containing domain||WD40-repeat-containing domain superfamily||WD40 repeat
2	120032385	120032475	ENSMUSG00000098789	0.00025	+	120032385	120032475	0	1	90,	0	-3.6	-2.75	2.36	Jmjd7	JmjC domain||-
2	120032387	120034580	ENSMUSG00000033852	9.3e-05	+	120032387	120034580	0	2	78,103,	0,2090	-4.03	-3.15	3	Gm28042	-||Lysophospholipase, catalytic domain||C2 domain||C2 domain superfamily||Acyl transferase/acyl hydrolase/lysophospholipase||JmjC domain
2	120041653	120041894	ENSMUSG00000033852	2.7e-07	+	120041653	120041894	0	1	241,	0	-6.57	-5.55	5.15	Gm28042	-||Lysophospholipase, catalytic domain||C2 domain||C2 domain superfamily||Acyl transferase/acyl hydrolase/lysophospholipase||JmjC domain
2	120041654	120041894	ENSMUSG00000098488	2.7e-07	+	120041654	120041894	0	1	240,	0	-6.57	-5.55	5.15	Pla2g4b	Acyl transferase/acyl hydrolase/lysophospholipase||C2 domain superfamily||C2 domain||Lysophospholipase, catalytic domain
2	120404134	120404255	ENSMUSG00000062646	0.00089	+	120404134	120404255	0	1	121,	0	-3.05	-2.24	12	Ganc	Glycoside hydrolase family 31, N-terminal domain||Glycoside hydrolase family 31||Galactose mutarotase-like domain superfamily||Glycoside hydrolase superfamily||Glycosyl hydrolases family 31, active site
2	120422265	120422745	ENSMUSG00000062646	4e-14	+	120422265	120422745	0	1	480,	0	-13.4	-12.1	7.74	Ganc	Glycoside hydrolase family 31, N-terminal domain||Glycoside hydrolase family 31||Galactose mutarotase-like domain superfamily||Glycoside hydrolase superfamily||Glycosyl hydrolases family 31, active site
2	120461071	120461251	ENSMUSG00000062646	1.3e-08	+	120461071	120461251	0	1	180,	0	-7.88	-6.82	3.59	Ganc	Glycoside hydrolase family 31, N-terminal domain||Glycoside hydrolase family 31||Galactose mutarotase-like domain superfamily||Glycoside hydrolase superfamily||Glycosyl hydrolases family 31, active site
2	120533532	120533983	ENSMUSG00000097799	7.9e-44	+	120533532	120533983	0	1	451,	0	-43.1	-41.3	7.22	--	--
2	120534222	120534463	ENSMUSG00000097799	6.3e-10	+	120534222	120534463	0	1	241,	0	-9.2	-8.09	3.91	--	--
2	120534761	120535032	ENSMUSG00000097799	2.1e-07	+	120534761	120535032	0	1	271,	0	-6.68	-5.66	3.07	--	--
2	120535271	120539336	ENSMUSG00000097799	5e-28	+	120535271	120539336	0	2	410,40,	0,4025	-27.3	-25.8	5.81	--	--
2	120619027	120619207	ENSMUSG00000027285	3e-06	+	120619027	120619207	0	1	180,	0	-5.53	-4.57	3.6	Haus2	HAUS augmin-like complex subunit 2||HAUS augmin-like complex subunit 2, metazoa||-
2	120692766	120692857	ENSMUSG00000033705	0.0011	+	120692766	120692857	0	1	91,	0	-2.95	-2.15	7.12	Stard9	Kinesin motor domain||SMAD/FHA domain superfamily||-||START domain||START-like domain superfamily||Forkhead-associated (FHA) domain||P-loop containing nucleoside triphosphate hydrolase||Kinesin motor domain, conserved site||Kinesin motor domain superfamily
2	120696393	120696813	ENSMUSG00000033705	1.3e-08	+	120696393	120696813	0	1	420,	0	-7.88	-6.82	27	Stard9	Kinesin motor domain||SMAD/FHA domain superfamily||-||START domain||START-like domain superfamily||Forkhead-associated (FHA) domain||P-loop containing nucleoside triphosphate hydrolase||Kinesin motor domain, conserved site||Kinesin motor domain superfamily
2	120697771	120697982	ENSMUSG00000033705	9.1e-06	+	120697771	120697982	0	1	211,	0	-5.04	-4.1	10.9	Stard9	Kinesin motor domain||SMAD/FHA domain superfamily||-||START domain||START-like domain superfamily||Forkhead-associated (FHA) domain||P-loop containing nucleoside triphosphate hydrolase||Kinesin motor domain, conserved site||Kinesin motor domain superfamily
2	120699509	120699959	ENSMUSG00000033705	1.3e-13	+	120699509	120699959	0	1	450,	0	-12.9	-11.7	15	Stard9	Kinesin motor domain||SMAD/FHA domain superfamily||-||START domain||START-like domain superfamily||Forkhead-associated (FHA) domain||P-loop containing nucleoside triphosphate hydrolase||Kinesin motor domain, conserved site||Kinesin motor domain superfamily
2	120700527	120700978	ENSMUSG00000033705	1e-15	+	120700527	120700978	0	1	451,	0	-15	-13.7	27	Stard9	Kinesin motor domain||SMAD/FHA domain superfamily||-||START domain||START-like domain superfamily||Forkhead-associated (FHA) domain||P-loop containing nucleoside triphosphate hydrolase||Kinesin motor domain, conserved site||Kinesin motor domain superfamily
2	120701306	120701457	ENSMUSG00000033705	6.2e-05	+	120701306	120701457	0	1	151,	0	-4.21	-3.32	5.1	Stard9	Kinesin motor domain||SMAD/FHA domain superfamily||-||START domain||START-like domain superfamily||Forkhead-associated (FHA) domain||P-loop containing nucleoside triphosphate hydrolase||Kinesin motor domain, conserved site||Kinesin motor domain superfamily
2	120701696	120701817	ENSMUSG00000033705	0.0011	+	120701696	120701817	0	1	121,	0	-2.97	-2.17	12	Stard9	Kinesin motor domain||SMAD/FHA domain superfamily||-||START domain||START-like domain superfamily||Forkhead-associated (FHA) domain||P-loop containing nucleoside triphosphate hydrolase||Kinesin motor domain, conserved site||Kinesin motor domain superfamily
2	120702385	120702596	ENSMUSG00000033705	5.4e-09	+	120702385	120702596	0	1	211,	0	-8.27	-7.19	7.12	Stard9	Kinesin motor domain||SMAD/FHA domain superfamily||-||START domain||START-like domain superfamily||Forkhead-associated (FHA) domain||P-loop containing nucleoside triphosphate hydrolase||Kinesin motor domain, conserved site||Kinesin motor domain superfamily
2	120703164	120703375	ENSMUSG00000033705	1.6e-10	+	120703164	120703375	0	1	211,	0	-9.79	-8.66	15.4	Stard9	Kinesin motor domain||SMAD/FHA domain superfamily||-||START domain||START-like domain superfamily||Forkhead-associated (FHA) domain||P-loop containing nucleoside triphosphate hydrolase||Kinesin motor domain, conserved site||Kinesin motor domain superfamily
2	120703494	120703644	ENSMUSG00000033705	0.0012	+	120703494	120703644	0	1	150,	0	-2.92	-2.12	3.25	Stard9	Kinesin motor domain||SMAD/FHA domain superfamily||-||START domain||START-like domain superfamily||Forkhead-associated (FHA) domain||P-loop containing nucleoside triphosphate hydrolase||Kinesin motor domain, conserved site||Kinesin motor domain superfamily
2	120704213	120704333	ENSMUSG00000033705	5.4e-05	+	120704213	120704333	0	1	120,	0	-4.27	-3.37	4.62	Stard9	Kinesin motor domain||SMAD/FHA domain superfamily||-||START domain||START-like domain superfamily||Forkhead-associated (FHA) domain||P-loop containing nucleoside triphosphate hydrolase||Kinesin motor domain, conserved site||Kinesin motor domain superfamily
2	120714661	120715291	ENSMUSG00000033705	1e-32	+	120714661	120715291	0	1	630,	0	-32	-30.4	13	Stard9	Kinesin motor domain||SMAD/FHA domain superfamily||-||START domain||START-like domain superfamily||Forkhead-associated (FHA) domain||P-loop containing nucleoside triphosphate hydrolase||Kinesin motor domain, conserved site||Kinesin motor domain superfamily
2	121006954	121007224	ENSMUSG00000054484	6.3e-13	+	121006954	121007224	0	1	270,	0	-12.2	-11	7.87	Tmem62	Calcineurin-like phosphoesterase domain, ApaH type||-||Metallo-dependent phosphatase-like
2	121007522	121007703	ENSMUSG00000054484	5.9e-10	+	121007522	121007703	0	1	181,	0	-9.23	-8.12	7.94	Tmem62	Calcineurin-like phosphoesterase domain, ApaH type||-||Metallo-dependent phosphatase-like
2	121012822	121012972	ENSMUSG00000023572	0.00083	+	121012822	121012972	0	1	150,	0	-3.08	-2.26	2.01	Ccndbp1	Cyclin-D1-binding protein 1
2	121155455	121155575	ENSMUSG00000027259	0.00012	+	121155455	121155575	0	1	120,	0	-3.92	-3.04	4.37	Adal	Adenosine/AMP deaminase domain||Metal-dependent hydrolase
2	121436409	121437970	ENSMUSG00000027248	1e-119	+	121436409	121437970	0	2	5,385,	0,1176	-119	-116	6.75	Pdia3	Thioredoxin-like superfamily||Protein disulphide isomerase||Thioredoxin domain||-||Thioredoxin, conserved site||Disulphide isomerase
2	121457084	121457648	ENSMUSG00000074884	1.6e-16	+	121457084	121457648	0	2	207,3,	0,561	-15.8	-14.5	2.88	Serf2	-||Uncharacterised protein family SERF
2	121457097	121457278	ENSMUSG00000027245	2.5e-15	+	121457097	121457278	0	1	181,	0	-14.6	-13.3	2.58	Hypk	-
2	122010588	122010858	ENSMUSG00000033411	2.5e-12	+	122010588	122010858	0	1	270,	0	-11.6	-10.4	7	Ctdspl2	HAD-like superfamily||HAD superfamily||FCP1 homology domain||Dullard phosphatase domain, eukaryotic
2	122028635	122028838	ENSMUSG00000027236	0.0024	+	122028635	122028838	0	2	89,31,	0,172	-2.62	-1.84	2.13	Eif3j1	Eukaryotic translation initiation factor 3-like domain superfamily||Eukaryotic translation initiation factor 3 subunit J
2	122052651	122052891	ENSMUSG00000027236	1.9e-07	+	122052651	122052891	0	1	240,	0	-6.71	-5.69	6.15	Eif3j1	Eukaryotic translation initiation factor 3-like domain superfamily||Eukaryotic translation initiation factor 3 subunit J
2	122147685	122151139	ENSMUSG00000060802	0	+	122147685	122151139	0	2	119,267,	0,3187	-382	-Inf	3.52	B2m	Immunoglobulin-like fold||Beta-2-Microglobulin||Immunoglobulin-like domain superfamily||Immunoglobulin/major histocompatibility complex, conserved site||Immunoglobulin C1-set||Immunoglobulin-like domain
2	122234748	122246510	ENSMUSG00000027227	7.1e-09	+	122234748	122246510	0	2	210,29,	0,11733	-8.15	-7.08	15	Sord	Alcohol dehydrogenase, N-terminal||Alcohol dehydrogenase, zinc-type, conserved site||GroES-like superfamily||NAD(P)-binding domain superfamily||Polyketide synthase, enoylreductase domain||Alcohol dehydrogenase, C-terminal
2	122439915	122440334	ENSMUSG00000027219	1.6e-47	+	122439915	122440334	0	1	419,	0	-46.8	-45	7.87	Slc28a2	Concentrative nucleoside transporter CNT1/CNT2||Concentrative nucleoside transporter C-terminal domain||Nucleoside transporter/FeoB GTPase, Gate domain||Concentrative nucleoside transporter, metazoan/bacterial||Concentrative nucleoside transporter N-terminal domain||Concentrative nucleoside transporter
2	122630832	122631012	ENSMUSG00000074876	8.3e-08	+	122630832	122631012	0	1	180,	0	-7.08	-6.05	4.5	--	--
2	122809330	122809569	ENSMUSG00000005803	4e-57	+	122809330	122809569	0	1	239,	0	-56.4	-54.5	6.6	Sqor	FAD/NAD(P)-binding domain superfamily||Sulphide quinone-reductase||FAD/NAD(P)-binding domain||-
2	124664860	124665370	ENSMUSG00000027200	2.5e-42	+	124664860	124665370	0	1	510,	0	-41.6	-39.8	22.9	Sema6d	Sema domain superfamily||Sema domain||Semaphorin||WD40/YVTN repeat-like-containing domain superfamily||Plexin repeat
2	124665489	124665760	ENSMUSG00000027200	1.2e-09	+	124665489	124665760	0	1	271,	0	-8.92	-7.82	5.47	Sema6d	Sema domain superfamily||Sema domain||Semaphorin||WD40/YVTN repeat-like-containing domain superfamily||Plexin repeat
2	125505474	125505772	ENSMUSG00000053615	6.3e-06	+	125505474	125505772	0	1	298,	0	-5.2	-4.25	19.5	Gm9913	-
2	125673183	125673421	ENSMUSG00000091337	4e-22	+	125673183	125673421	0	1	238,	0	-21.4	-20	6.14	Eid1	EP300-interacting inhibitor of differentiation||EP300-interacting inhibitor of differentiation 1
2	125673628	125674192	ENSMUSG00000091337	2.5e-94	+	125673628	125674192	0	1	564,	0	-93.6	-91.4	10.5	Eid1	EP300-interacting inhibitor of differentiation||EP300-interacting inhibitor of differentiation 1
2	125674636	125674785	ENSMUSG00000091337	4.2e-05	+	125674636	125674785	0	1	149,	0	-4.38	-3.48	4.65	Eid1	EP300-interacting inhibitor of differentiation||EP300-interacting inhibitor of differentiation 1
2	126552495	126552586	ENSMUSG00000027359	0.00065	+	126552495	126552586	0	1	91,	0	-3.19	-2.37	12.7	Slc27a2	AMP-binding, conserved site||AMP-dependent synthetase/ligase||AMP-binding enzyme, C-terminal domain||Fatty acid transport protein 2
2	126552793	126553003	ENSMUSG00000027359	5.9e-06	+	126552793	126553003	0	1	210,	0	-5.23	-4.28	4.68	Slc27a2	AMP-binding, conserved site||AMP-dependent synthetase/ligase||AMP-binding enzyme, C-terminal domain||Fatty acid transport protein 2
2	126587765	126588005	ENSMUSG00000027359	3.2e-37	+	126587765	126588005	0	1	240,	0	-36.5	-34.8	2.09	Slc27a2	AMP-binding, conserved site||AMP-dependent synthetase/ligase||AMP-binding enzyme, C-terminal domain||Fatty acid transport protein 2
2	126675944	126683513	ENSMUSG00000098024	8.5e-05	+	126675944	126683513	0	2	103,73,	0,7496	-4.07	-3.19	15.7	--	--
2	126729194	126732083	ENSMUSG00000027363	1.9e-05	+	126729194	126732083	0	2	128,23,	0,2866	-4.73	-3.81	2.32	Usp8	Ubiquitin specific protease domain||Rhodanese-like domain||Ubiquitin specific protease, conserved site||Rhodanese-like domain superfamily||Peptidase C19, ubiquitin carboxyl-terminal hydrolase||USP8 dimerisation domain
2	126742203	126742623	ENSMUSG00000027363	1e-105	+	126742203	126742623	0	1	420,	0	-105	-103	11	Usp8	Ubiquitin specific protease domain||Rhodanese-like domain||Ubiquitin specific protease, conserved site||Rhodanese-like domain superfamily||Peptidase C19, ubiquitin carboxyl-terminal hydrolase||USP8 dimerisation domain
2	127060319	127060500	ENSMUSG00000001998	6.5e-05	+	127060319	127060500	0	1	181,	0	-4.19	-3.29	9.37	Ap4e1	Adaptor protein complex AP-4, epsilon subunit||Armadillo-like helical||-||Clathrin/coatomer adaptor, adaptin-like, N-terminal||Armadillo-type fold||AP-4 complex subunit epsilon-1, C-terminal
2	127257342	127257552	ENSMUSG00000034850	1e-05	+	127257342	127257552	0	1	210,	0	-4.98	-4.04	2.25	Tmem127	Transmembrane protein 127
2	127257879	127257970	ENSMUSG00000034850	0.00017	+	127257879	127257970	0	1	91,	0	-3.77	-2.91	2.12	Tmem127	Transmembrane protein 127
2	127258716	127260719	ENSMUSG00000034850	3.2e-55	+	127258716	127260719	0	1	2003,	0	-54.5	-52.6	7.99	Tmem127	Transmembrane protein 127
2	127297106	127297585	ENSMUSG00000027367	1e-232	+	127297106	127297585	0	1	479,	0	-232	-230	7.16	Stard7	START domain||START-like domain superfamily
2	127595665	127595935	ENSMUSG00000027374	7.9e-19	+	127595665	127595935	0	1	270,	0	-18.1	-16.8	3.72	Mrps5	Ribosomal protein S5||Ribosomal protein S5 domain 2-type fold||Ribosomal protein S5, N-terminal, conserved site||Ribosomal protein S5 domain 2-type fold, subgroup||Ribosomal protein S5, C-terminal||Ribosomal protein S5, N-terminal
2	128729276	128729427	ENSMUSG00000014361	0.00014	+	128729276	128729427	0	1	151,	0	-3.85	-2.97	4.87	Mertk	Protein kinase-like domain superfamily||Immunoglobulin||Protein kinase domain||Fibronectin type III superfamily||Serine-threonine/tyrosine-protein kinase, catalytic domain||Immunoglobulin-like domain||Protein kinase, ATP binding site||Tyrosine-protein kinase, active site||Immunoglobulin-like fold||Tyrosine-protein kinase, catalytic domain||Immunoglobulin subtype||Immunoglobulin-like domain superf…
2	128801219	128801698	ENSMUSG00000014361	1.3e-17	+	128801219	128801698	0	1	479,	0	-16.9	-15.6	12.4	Mertk	Protein kinase-like domain superfamily||Immunoglobulin||Protein kinase domain||Fibronectin type III superfamily||Serine-threonine/tyrosine-protein kinase, catalytic domain||Immunoglobulin-like domain||Protein kinase, ATP binding site||Tyrosine-protein kinase, active site||Immunoglobulin-like fold||Tyrosine-protein kinase, catalytic domain||Immunoglobulin subtype||Immunoglobulin-like domain superf…
2	128851352	128852282	ENSMUSG00000014353	2e-24	+	128851352	128852282	0	1	930,	0	-23.7	-22.3	6.37	Tmem87b	Lung seven transmembrane receptor-like
2	128852941	128853122	ENSMUSG00000014353	8.9e-08	+	128852941	128853122	0	1	181,	0	-7.05	-6.02	3.57	Tmem87b	Lung seven transmembrane receptor-like
2	128895449	128895600	ENSMUSG00000027386	1e-04	+	128895449	128895600	0	1	151,	0	-3.98	-3.1	8.99	Fbln7	EGF-type aspartate/asparagine hydroxylation site||EGF-like calcium-binding domain||EGF-like domain||Sushi/SCR/CCP superfamily||EGF-like, conserved site||EGF-like calcium-binding, conserved site||Sushi/SCR/CCP domain
2	128967401	128991256	ENSMUSG00000042851	3.2e-35	+	128967401	128991256	0	2	435,166,	0,23689	-34.5	-32.9	8.54	Zc3h6	Zinc finger, CCCH-type||-||Zinc finger, CCCH-type superfamily
2	129016193	129017124	ENSMUSG00000042851	1e-14	+	129016193	129017124	0	1	931,	0	-14	-12.8	14.6	Zc3h6	Zinc finger, CCCH-type||-||Zinc finger, CCCH-type superfamily
2	129017333	129017514	ENSMUSG00000042851	3.5e-07	+	129017333	129017514	0	1	181,	0	-6.45	-5.45	4.06	Zc3h6	Zinc finger, CCCH-type||-||Zinc finger, CCCH-type superfamily
2	129016951	129017129	ENSMUSG00000090248	0.00072	+	129016951	129017129	0	1	178,	0	-3.14	-2.32	11.2	--	--
2	129092967	129093625	ENSMUSG00000027394	1.3e-54	+	129092967	129093625	0	1	658,	0	-53.9	-52	11.4	Ttl	Tubulin-tyrosine ligase/Tubulin polyglutamylase
2	129125486	129125756	ENSMUSG00000027395	6.9e-07	+	129125486	129125756	0	1	270,	0	-6.16	-5.16	3.42	Polr1b	DNA-directed RNA polymerase I subunit RPA2, domain 4||DNA-directed RNA polymerase, subunit 2, hybrid-binding domain superfamily||RNA polymerase, beta subunit, conserved site||RNA polymerase Rpb2, domain 2 superfamily||DNA-directed RNA polymerase, subunit 2||RNA polymerase Rpb2, domain 3||RNA polymerase Rpb2, domain 7||RNA polymerase, beta subunit, protrusion||DNA-directed RNA polymerase, subunit …
2	129125965	129126205	ENSMUSG00000027395	1.3e-11	+	129125965	129126205	0	1	240,	0	-10.9	-9.7	7.92	Polr1b	DNA-directed RNA polymerase I subunit RPA2, domain 4||DNA-directed RNA polymerase, subunit 2, hybrid-binding domain superfamily||RNA polymerase, beta subunit, conserved site||RNA polymerase Rpb2, domain 2 superfamily||DNA-directed RNA polymerase, subunit 2||RNA polymerase Rpb2, domain 3||RNA polymerase Rpb2, domain 7||RNA polymerase, beta subunit, protrusion||DNA-directed RNA polymerase, subunit …
2	129133330	129133509	ENSMUSG00000037938	1.6e-08	+	129133330	129133509	0	1	179,	0	-7.79	-6.73	3.95	Chchd5	IMS import disulfide relay-system, CHCH-CHCH-like Cx9C
2	129207805	129208030	ENSMUSG00000027397	0.00065	+	129207805	129208030	0	2	71,50,	0,175	-3.19	-2.37	12.7	Slc20a1	-||Phosphate transporter
2	129208119	129208300	ENSMUSG00000027397	6e-06	+	129208119	129208300	0	1	181,	0	-5.22	-4.27	3.46	Slc20a1	-||Phosphate transporter
2	129608989	129609140	ENSMUSG00000037902	6.8e-05	+	129608989	129609140	0	1	151,	0	-4.17	-3.28	5.81	Sirpa	Immunoglobulin V-set domain||Immunoglobulin-like domain||Immunoglobulin C1-set||Immunoglobulin subtype||-||Immunoglobulin-like fold||Immunoglobulin/major histocompatibility complex, conserved site||Immunoglobulin-like domain superfamily
2	129630491	129630911	ENSMUSG00000037902	6.3e-43	+	129630491	129630911	0	1	420,	0	-42.2	-40.4	22.5	Sirpa	Immunoglobulin V-set domain||Immunoglobulin-like domain||Immunoglobulin C1-set||Immunoglobulin subtype||-||Immunoglobulin-like fold||Immunoglobulin/major histocompatibility complex, conserved site||Immunoglobulin-like domain superfamily
2	129810573	129811233	ENSMUSG00000037885	1.6e-18	+	129810573	129811233	0	1	660,	0	-17.8	-16.4	12.9	Stk35	Protein kinase domain||Serine/threonine-protein kinase, active site||Protein kinase-like domain superfamily||Protein kinase, ATP binding site
2	130279013	130279313	ENSMUSG00000027405	1.5e-05	+	130279013	130279313	0	1	300,	0	-4.82	-3.89	2.78	Nop56	NOP5, N-terminal||Nop domain superfamily||Nop domain||-||NOSIC
2	130450277	130450518	ENSMUSG00000027303	2.5e-14	+	130450277	130450518	0	1	241,	0	-13.6	-12.4	5.82	Ptpra	Protein-tyrosine phosphatase, catalytic||PTP type protein phosphatase||Tyrosine specific protein phosphatases domain||Protein-tyrosine phosphatase-like||Receptor tyrosine-protein phosphatase, alpha/epsilon-type||Protein-tyrosine phosphatase, active site||Receptor tyrosine-protein phosphatase alpha
2	130542336	130542457	ENSMUSG00000027303	0.0025	+	130542336	130542457	0	1	121,	0	-2.6	-1.83	2.2	Ptpra	Protein-tyrosine phosphatase, catalytic||PTP type protein phosphatase||Tyrosine specific protein phosphatases domain||Protein-tyrosine phosphatase-like||Receptor tyrosine-protein phosphatase, alpha/epsilon-type||Protein-tyrosine phosphatase, active site||Receptor tyrosine-protein phosphatase alpha
2	130564398	130565442	ENSMUSG00000037740	7.9e-77	+	130564398	130565442	0	2	33,505,	0,539	-76.1	-74	8.51	Mrps26	28S ribosomal protein S26
2	131025840	131026050	ENSMUSG00000027312	2.5e-05	+	131025840	131026050	0	1	210,	0	-4.6	-3.68	4.25	Atrn	Galactose oxidase/kelch, beta-propeller||Kelch repeat type 1||EGF-like domain||Spermadhesin, CUB domain superfamily||PSI domain||C-type lectin-like||Galactose oxidase, beta-propeller||CUB domain||Kelch-type beta propeller||C-type lectin fold||Plexin repeat||Laminin EGF domain||EGF-like, conserved site||C-type lectin-like/link domain superfamily
2	131026439	131026590	ENSMUSG00000027312	1.1e-06	+	131026439	131026590	0	1	151,	0	-5.95	-4.96	3.87	Atrn	Galactose oxidase/kelch, beta-propeller||Kelch repeat type 1||EGF-like domain||Spermadhesin, CUB domain superfamily||PSI domain||C-type lectin-like||Galactose oxidase, beta-propeller||CUB domain||Kelch-type beta propeller||C-type lectin fold||Plexin repeat||Laminin EGF domain||EGF-like, conserved site||C-type lectin-like/link domain superfamily
2	131029763	131030004	ENSMUSG00000027312	6.3e-12	+	131029763	131030004	0	1	241,	0	-11.2	-10	3.94	Atrn	Galactose oxidase/kelch, beta-propeller||Kelch repeat type 1||EGF-like domain||Spermadhesin, CUB domain superfamily||PSI domain||C-type lectin-like||Galactose oxidase, beta-propeller||CUB domain||Kelch-type beta propeller||C-type lectin fold||Plexin repeat||Laminin EGF domain||EGF-like, conserved site||C-type lectin-like/link domain superfamily
2	131127399	131134068	ENSMUSG00000074793	4e-05	+	131127399	131134068	0	2	115,6,	0,6663	-4.4	-3.49	12	Hspa12b	Heat shock 70kDa protein 12B||-
2	131144942	131145063	ENSMUSG00000074793	0.00045	+	131144942	131145063	0	1	121,	0	-3.35	-2.51	1.67	Hspa12b	Heat shock 70kDa protein 12B||-
2	131145122	131145932	ENSMUSG00000074793	1.3e-97	+	131145122	131145932	0	1	810,	0	-96.9	-94.6	13.2	Hspa12b	Heat shock 70kDa protein 12B||-
2	131146020	131146201	ENSMUSG00000074793	3.4e-06	+	131146020	131146201	0	1	181,	0	-5.47	-4.51	2.79	Hspa12b	Heat shock 70kDa protein 12B||-
2	131212506	131213188	ENSMUSG00000068264	3.2e-35	+	131212506	131213188	0	1	682,	0	-34.5	-32.8	7.26	Ap5s1	AP-5 complex subunit sigma-1
2	131213246	131213336	ENSMUSG00000068264	2e-04	+	131213246	131213336	0	1	90,	0	-3.69	-2.83	1.95	Ap5s1	AP-5 complex subunit sigma-1
2	131243161	131245301	ENSMUSG00000037523	4.2e-06	+	131243161	131245301	0	2	111,99,	0,2041	-5.38	-4.42	1.95	Mavs	Caspase recruitment domain||-||Mitochondrial antiviral-signalling protein
2	131245539	131246711	ENSMUSG00000037523	2.5e-68	+	131245539	131246711	0	2	130,348,	0,824	-67.6	-65.6	3.8	Mavs	Caspase recruitment domain||-||Mitochondrial antiviral-signalling protein
2	131273910	131280193	ENSMUSG00000037514	2e-50	+	131273910	131280193	0	2	353,37,	0,6246	-49.7	-47.8	10.4	Pank2	Type II pantothenate kinase||-
2	131296342	131296703	ENSMUSG00000037514	4e-15	+	131296342	131296703	0	1	361,	0	-14.4	-13.2	3.92	Pank2	Type II pantothenate kinase||-
2	131561671	131563121	ENSMUSG00000087524	0.00022	+	131561671	131563121	0	2	89,175,	0,1275	-3.65	-2.79	4.87	--	--
2	131918151	131937006	ENSMUSG00000079037	2.5e-44	+	131918151	131937006	0	2	7,587,	0,18268	-43.6	-41.8	10.4	Prnp	Prion/Doppel beta-ribbon domain superfamily||Prion protein||Prion/Doppel protein, beta-ribbon domain||Major prion protein N-terminal domain
2	132311361	132311482	ENSMUSG00000058793	0.00093	+	132311361	132311482	0	1	121,	0	-3.03	-2.22	1.84	Cds2	Phosphatidate cytidylyltransferase, eukaryota||Phosphatidate cytidylyltransferase||-
2	132750428	132750697	ENSMUSG00000044991	7.9e-16	+	132750428	132750697	0	1	269,	0	-15.1	-13.8	7.36	1110034G24Rik	Protein of unknown function DUF4521
2	132864178	132866101	ENSMUSG00000027357	1e-222	+	132864178	132866101	0	2	3,265,	0,1658	-222	-220	3.55	Crls1	CDP-diacylglycerol--glycerol-3-phosphate 3-phosphatidyltransferase||CDP-alcohol phosphatidyltransferase||-
2	133552516	133552667	ENSMUSG00000027358	0.00065	+	133552516	133552667	0	1	151,	0	-3.19	-2.37	12.7	Bmp2	Cystine-knot cytokine||Transforming growth factor-beta, C-terminal||Transforming growth factor beta, conserved site||TGF-beta, propeptide||Transforming growth factor-beta-related
2	133561062	133561153	ENSMUSG00000027358	0.00044	+	133561062	133561153	0	1	91,	0	-3.36	-2.52	7.87	Bmp2	Cystine-knot cytokine||Transforming growth factor-beta, C-terminal||Transforming growth factor beta, conserved site||TGF-beta, propeptide||Transforming growth factor-beta-related
2	133561331	133561720	ENSMUSG00000027358	6.3e-06	+	133561331	133561720	0	1	389,	0	-5.2	-4.25	19.5	Bmp2	Cystine-knot cytokine||Transforming growth factor-beta, C-terminal||Transforming growth factor beta, conserved site||TGF-beta, propeptide||Transforming growth factor-beta-related
2	135472231	135472442	ENSMUSG00000051177	1.3e-08	+	135472231	135472442	0	1	211,	0	-7.88	-6.82	15.7	Plcb1	PH-like domain superfamily||-||Phosphoinositide phospholipase C family||Phospholipase C-beta, C-terminal domain||Phospholipase C, phosphatidylinositol-specific, Y domain||PLC-like phosphodiesterase, TIM beta/alpha-barrel domain superfamily||Phosphoinositide-specific phospholipase C, EF-hand-like domain||C2 domain superfamily||Phosphatidylinositol-specific phospholipase C, X domain||Phosphatidylin…
2	135472531	135472652	ENSMUSG00000051177	0.00089	+	135472531	135472652	0	1	121,	0	-3.05	-2.24	12	Plcb1	PH-like domain superfamily||-||Phosphoinositide phospholipase C family||Phospholipase C-beta, C-terminal domain||Phospholipase C, phosphatidylinositol-specific, Y domain||PLC-like phosphodiesterase, TIM beta/alpha-barrel domain superfamily||Phosphoinositide-specific phospholipase C, EF-hand-like domain||C2 domain superfamily||Phosphatidylinositol-specific phospholipase C, X domain||Phosphatidylin…
2	135474268	135474389	ENSMUSG00000051177	0.0011	+	135474268	135474389	0	1	121,	0	-2.95	-2.15	7.12	Plcb1	PH-like domain superfamily||-||Phosphoinositide phospholipase C family||Phospholipase C-beta, C-terminal domain||Phospholipase C, phosphatidylinositol-specific, Y domain||PLC-like phosphodiesterase, TIM beta/alpha-barrel domain superfamily||Phosphoinositide-specific phospholipase C, EF-hand-like domain||C2 domain superfamily||Phosphatidylinositol-specific phospholipase C, X domain||Phosphatidylin…
2	135659310	135659431	ENSMUSG00000039943	3e-05	+	135659310	135659431	0	1	121,	0	-4.52	-3.61	17.2	Plcb4	PH-like domain superfamily||Phospholipase C, phosphatidylinositol-specific, Y domain||-||Phosphoinositide phospholipase C family||Phosphatidylinositol-4, 5-bisphosphate phosphodiesterase beta||EF-hand domain pair||Phosphatidylinositol-specific phospholipase C, X domain||Phospholipase C-beta, conserved site||C2 domain||PLC-like phosphodiesterase, TIM beta/alpha-barrel domain superfamily||Phosphoin…
2	136013062	136013363	ENSMUSG00000039943	4e-26	+	136013062	136013363	0	1	301,	0	-25.4	-23.9	5.86	Plcb4	PH-like domain superfamily||Phospholipase C, phosphatidylinositol-specific, Y domain||-||Phosphoinositide phospholipase C family||Phosphatidylinositol-4, 5-bisphosphate phosphodiesterase beta||EF-hand domain pair||Phosphatidylinositol-specific phospholipase C, X domain||Phospholipase C-beta, conserved site||C2 domain||PLC-like phosphodiesterase, TIM beta/alpha-barrel domain superfamily||Phosphoin…
2	136501909	136502943	ENSMUSG00000074771	2.5e-32	+	136501909	136502943	0	2	475,5,	0,1029	-31.6	-30	5.4	Ankef1	EF-hand domain pair||Ankyrin repeat-containing domain superfamily||-||Ankyrin repeat-containing domain||Ankyrin repeat
2	136506740	136514745	ENSMUSG00000074771	9.99999999999997e-311	+	136506740	136514745	0	2	7,1162,	0,6843	-310	-307	11.3	Ankef1	EF-hand domain pair||Ankyrin repeat-containing domain superfamily||-||Ankyrin repeat-containing domain||Ankyrin repeat
2	136515582	136532280	ENSMUSG00000074771	2.8e-05	+	136515582	136532280	0	2	112,69,	0,16629	-4.56	-3.64	3.17	Ankef1	EF-hand domain pair||Ankyrin repeat-containing domain superfamily||-||Ankyrin repeat-containing domain||Ankyrin repeat
2	136549964	136550085	ENSMUSG00000074771	0.00027	+	136549964	136550085	0	1	121,	0	-3.57	-2.71	4.12	Ankef1	EF-hand domain pair||Ankyrin repeat-containing domain superfamily||-||Ankyrin repeat-containing domain||Ankyrin repeat
2	137068173	137068294	ENSMUSG00000027281	0.0018	+	137068173	137068294	0	1	121,	0	-2.75	-1.96	6.75	Slx4ip	Protein SLX4IP
2	137068862	137069013	ENSMUSG00000027281	0.00014	+	137068862	137069013	0	1	151,	0	-3.85	-2.98	15	Slx4ip	Protein SLX4IP
2	138278871	138279081	ENSMUSG00000062098	3.5e-07	+	138278871	138279081	0	1	210,	0	-6.45	-5.45	4.06	Btbd3	BTB/POZ domain||BTB/Kelch-associated||PHR||SKP1/BTB/POZ domain superfamily
2	138283579	138284567	ENSMUSG00000062098	2e-95	+	138283579	138284567	0	1	988,	0	-94.7	-92.4	21.5	Btbd3	BTB/POZ domain||BTB/Kelch-associated||PHR||SKP1/BTB/POZ domain superfamily
2	139678357	139678507	ENSMUSG00000074766	0.00022	+	139678357	139678507	0	1	150,	0	-3.65	-2.79	4.87	Ism1	Thrombospondin type-1 (TSP1) repeat superfamily||Thrombospondin type-1 (TSP1) repeat||AMOP domain
2	139757352	139757473	ENSMUSG00000074766	5.6e-06	+	139757352	139757473	0	1	121,	0	-5.25	-4.3	11.2	Ism1	Thrombospondin type-1 (TSP1) repeat superfamily||Thrombospondin type-1 (TSP1) repeat||AMOP domain
2	140419965	140420326	ENSMUSG00000068205	7.9e-13	+	140419965	140420326	0	1	361,	0	-12.1	-10.9	23.2	Macrod2	-||Macro domain
2	143071424	143071722	ENSMUSG00000008333	3.2e-10	+	143071424	143071722	0	1	298,	0	-9.5	-8.38	3.83	Snrpb2	U2 small nuclear ribonucleoprotein B'', RNA recognition motif 2||RNA-binding domain superfamily||U2 small nuclear ribonucleoprotein B'', RNA recognition motif 1||RNA recognition motif domain
2	144272040	144272340	ENSMUSG00000027424	1.6e-32	+	144272040	144272340	0	1	300,	0	-31.8	-30.2	5.71	Mgme1	Exonuclease, phage-type/RecB, C-terminal||Mitochondrial genome maintenance exonuclease 1
2	144279582	144280002	ENSMUSG00000027424	1e-54	+	144279582	144280002	0	1	420,	0	-54	-52.1	11	Mgme1	Exonuclease, phage-type/RecB, C-terminal||Mitochondrial genome maintenance exonuclease 1
2	144280180	144280450	ENSMUSG00000027424	6.3e-24	+	144280180	144280450	0	1	270,	0	-23.2	-21.7	8.74	Mgme1	Exonuclease, phage-type/RecB, C-terminal||Mitochondrial genome maintenance exonuclease 1
2	144369042	144369133	ENSMUSG00000027425	0.00089	+	144369042	144369133	0	1	91,	0	-3.05	-2.24	4.68	Kat14	Acyl-CoA N-acyltransferase||-||GNAT domain
2	144373245	144375405	ENSMUSG00000027425	2.5e-31	+	144373245	144375405	0	2	610,19,	0,2141	-30.6	-29	27.2	Kat14	Acyl-CoA N-acyltransferase||-||GNAT domain
2	144393903	144394323	ENSMUSG00000027425	1.5e-07	+	144393903	144394323	0	1	420,	0	-6.83	-5.81	5.25	Kat14	Acyl-CoA N-acyltransferase||-||GNAT domain
2	144406897	144407586	ENSMUSG00000027425	4e-49	+	144406897	144407586	0	1	689,	0	-48.4	-46.5	14	Kat14	Acyl-CoA N-acyltransferase||-||GNAT domain
2	144373230	144373721	ENSMUSG00000098387	7.9e-31	+	144373230	144373721	0	1	491,	0	-30.1	-28.5	27.4	Pet117	Protein Pet117, mitochondrial
2	144538664	144539115	ENSMUSG00000027427	4e-26	+	144538664	144539115	0	1	451,	0	-25.4	-23.9	14.6	Polr3f	Winged helix DNA-binding domain superfamily||RNA polymerase Rpc34-like||Winged helix-like DNA-binding domain superfamily||RNA polymerase Rpc34
2	144594200	144595366	ENSMUSG00000074754	3.2e-38	+	144594200	144595366	0	2	5,319,	0,847	-37.5	-35.8	3.59	Smim26	-
2	145167753	145168142	ENSMUSG00000063873	1.6e-49	+	145167753	145168142	0	1	389,	0	-48.8	-46.9	35.2	Slc24a3	Sodium/calcium exchanger membrane region||Sodium/potassium/calcium exchanger||Sodium/potassium/calcium exchanger 3
2	145606619	145613573	ENSMUSG00000063873	1.6e-36	+	145606619	145613573	0	2	248,51,	0,6903	-35.8	-34.2	2.84	Slc24a3	Sodium/calcium exchanger membrane region||Sodium/potassium/calcium exchanger||Sodium/potassium/calcium exchanger 3
2	145640435	145640824	ENSMUSG00000063873	1e-161	+	145640435	145640824	0	1	389,	0	-161	-158	5.49	Slc24a3	Sodium/calcium exchanger membrane region||Sodium/potassium/calcium exchanger||Sodium/potassium/calcium exchanger 3
2	145641240	145641987	ENSMUSG00000063873	1e-159	+	145641240	145641987	0	1	747,	0	-159	-156	5.09	Slc24a3	Sodium/calcium exchanger membrane region||Sodium/potassium/calcium exchanger||Sodium/potassium/calcium exchanger 3
2	145860094	145860545	ENSMUSG00000001768	4e-24	+	145860094	145860545	0	1	451,	0	-23.4	-22	17.4	Rin2	SH2 domain superfamily||Ras-associating (RA) domain||SH2 domain||Ubiquitin-like domain superfamily||Ras and Rab interactor 2, SH2 domain||VPS9 domain||VPS9 domain superfamily||-
2	145861024	145876397	ENSMUSG00000001768	2.8e-08	+	145861024	145876397	0	3	150,54,7,	0,1619,15366	-7.56	-6.51	3.51	Rin2	SH2 domain superfamily||Ras-associating (RA) domain||SH2 domain||Ubiquitin-like domain superfamily||Ras and Rab interactor 2, SH2 domain||VPS9 domain||VPS9 domain superfamily||-
2	145885636	145886087	ENSMUSG00000001768	1.3e-19	+	145885636	145886087	0	1	451,	0	-18.9	-17.5	10.9	Rin2	SH2 domain superfamily||Ras-associating (RA) domain||SH2 domain||Ubiquitin-like domain superfamily||Ras and Rab interactor 2, SH2 domain||VPS9 domain||VPS9 domain superfamily||-
2	145916066	145916186	ENSMUSG00000002728	1e-05	+	145916066	145916186	0	1	120,	0	-4.99	-4.05	1.72	Naa20	GNAT domain||Acyl-CoA N-acyltransferase||-
2	146306214	146306331	ENSMUSG00000042938	4.3e-06	+	146306214	146306331	0	1	117,	0	-5.37	-4.41	4.25	--	--
2	146889072	146889403	ENSMUSG00000074749	1.3e-14	+	146889072	146889403	0	1	331,	0	-13.9	-12.6	4.57	Kiz	Centrosomal protein kizuna
2	148675468	148675998	ENSMUSG00000036992	4e-61	+	148675468	148675998	0	1	530,	0	-60.4	-58.5	13.9	Nxt1	NTF2-like domain superfamily||Nuclear transport factor 2, eukaryote||Nuclear transport factor 2
2	148683697	148684622	ENSMUSG00000027439	2.5e-50	+	148683697	148684622	0	1	925,	0	-49.6	-47.7	9.91	Gzf1	Zinc finger C2H2 superfamily||SKP1/BTB/POZ domain superfamily||BTB/POZ domain||Zinc finger, RING/FYVE/PHD-type||Zinc finger C2H2-type
2	148684770	148686554	ENSMUSG00000027439	6.3e-24	+	148684770	148686554	0	2	198,41,	0,1743	-23.2	-21.7	9.43	Gzf1	Zinc finger C2H2 superfamily||SKP1/BTB/POZ domain superfamily||BTB/POZ domain||Zinc finger, RING/FYVE/PHD-type||Zinc finger C2H2-type
2	148690742	148690922	ENSMUSG00000027439	5e-08	+	148690742	148690922	0	1	180,	0	-7.3	-6.26	3.09	Gzf1	Zinc finger C2H2 superfamily||SKP1/BTB/POZ domain superfamily||BTB/POZ domain||Zinc finger, RING/FYVE/PHD-type||Zinc finger C2H2-type
2	150608372	150608582	ENSMUSG00000086407	6.3e-12	+	150608372	150608582	0	1	210,	0	-11.2	-10	3.51	--	--
2	150771226	150771317	ENSMUSG00000033068	0.00055	+	150771226	150771317	0	1	91,	0	-3.26	-2.43	1.96	Entpd6	Nucleoside phosphatase GDA1/CD39
2	150786764	150786944	ENSMUSG00000033059	3.2e-09	+	150786764	150786944	0	1	180,	0	-8.49	-7.4	13.5	Pygb	Glycogen/starch/alpha-glucan phosphorylase||Phosphorylase pyridoxal-phosphate attachment site||Glycosyl transferase, family 35
2	150829686	150830743	ENSMUSG00000033059	1e-25	+	150829686	150830743	0	2	8,382,	0,675	-25	-23.5	2.59	Pygb	Glycogen/starch/alpha-glucan phosphorylase||Phosphorylase pyridoxal-phosphate attachment site||Glycosyl transferase, family 35
2	151494270	151496651	ENSMUSG00000027455	3.6e-07	+	151494270	151496651	0	2	142,68,	0,2313	-6.44	-5.43	3.37	Nsfl1c	SEP domain||NSFL1 cofactor p47, SEP domain superfamily||Ubiquitin-like domain superfamily||UBX domain||UBA-like superfamily
2	151542572	151542842	ENSMUSG00000032966	2e-33	+	151542572	151542842	0	1	270,	0	-32.7	-31	2.73	Fkbp1a	Peptidyl-prolyl cis-trans isomerase, FKBP-type||FKBP-type peptidyl-prolyl cis-trans isomerase domain
2	151706587	151706766	ENSMUSG00000044364	0.00028	+	151706587	151706766	0	1	179,	0	-3.56	-2.71	6.25	Tmem74b	Transmembrane protein 74-like
2	152008097	152008187	ENSMUSG00000027463	0.0029	+	152008097	152008187	0	1	90,	0	-2.54	-1.78	10.5	Slc52a3	Solute carrier family 52, riboflavin transporter
2	152105935	152109937	ENSMUSG00000032802	1e-113	+	152105935	152109937	0	2	12,949,	0,3053	-113	-111	8.48	Srxn1	Sulfiredoxin||ParB/Sulfiredoxin||ParB/Sulfiredoxin superfamily
2	152111255	152111346	ENSMUSG00000032802	1.1e-05	+	152111255	152111346	0	1	91,	0	-4.97	-4.03	3.15	Srxn1	Sulfiredoxin||ParB/Sulfiredoxin||ParB/Sulfiredoxin superfamily
2	152143560	152143858	ENSMUSG00000068079	7.9e-14	+	152143560	152143858	0	1	298,	0	-13.1	-11.9	2.96	Tcf15	Myc-type, basic helix-loop-helix (bHLH) domain||Helix-loop-helix DNA-binding domain superfamily
2	152148740	152149097	ENSMUSG00000068079	1e-307	+	152148740	152149097	0	1	357,	0	-307	-304	16.6	Tcf15	Myc-type, basic helix-loop-helix (bHLH) domain||Helix-loop-helix DNA-binding domain superfamily
2	152279249	152279400	ENSMUSG00000074698	8.5e-09	+	152279249	152279400	0	1	151,	0	-8.07	-7	14.6	Csnk2a1	Protein kinase, ATP binding site||Protein kinase-like domain superfamily||Serine/threonine-protein kinase, active site||Protein kinase domain
2	152281313	152281433	ENSMUSG00000074698	6.2e-05	+	152281313	152281433	0	1	120,	0	-4.21	-3.32	1.53	Csnk2a1	Protein kinase, ATP binding site||Protein kinase-like domain superfamily||Serine/threonine-protein kinase, active site||Protein kinase domain
2	152293887	152294037	ENSMUSG00000027465	3.8e-10	+	152293887	152294037	0	1	150,	0	-9.42	-8.31	2.05	Tbc1d20	Rab-GTPase-TBC domain superfamily||Rab-GTPase-TBC domain
2	152311497	152311941	ENSMUSG00000027465	4e-99	+	152311497	152311941	0	2	7,232,	0,212	-98.4	-96.1	4.57	Tbc1d20	Rab-GTPase-TBC domain superfamily||Rab-GTPase-TBC domain
2	152313727	152313996	ENSMUSG00000027465	1.6e-22	+	152313727	152313996	0	1	269,	0	-21.8	-20.4	2.14	Tbc1d20	Rab-GTPase-TBC domain superfamily||Rab-GTPase-TBC domain
2	152628013	152628103	ENSMUSG00000000359	0.004	+	152628013	152628103	0	1	90,	0	-2.4	-1.65	3.75	Rem1	Ras-related small G protein, RGK family||-||Small GTPase superfamily, Ras type||P-loop containing nucleoside triphosphate hydrolase||Small GTP-binding protein domain||Small GTPase superfamily
2	152634718	152634809	ENSMUSG00000000359	0.0016	+	152634718	152634809	0	1	91,	0	-2.79	-2	5.25	Rem1	Ras-related small G protein, RGK family||-||Small GTPase superfamily, Ras type||P-loop containing nucleoside triphosphate hydrolase||Small GTP-binding protein domain||Small GTPase superfamily
2	152704631	152705111	ENSMUSG00000019188	2e-33	+	152704631	152705111	0	1	480,	0	-32.7	-31.1	6.4	H13	Peptidase A22B, signal peptide peptidase||Presenilin/signal peptide peptidase
2	152707293	152707533	ENSMUSG00000019188	1.5e-05	+	152707293	152707533	0	1	240,	0	-4.82	-3.89	10.5	H13	Peptidase A22B, signal peptide peptidase||Presenilin/signal peptide peptidase
2	152687152	152687626	ENSMUSG00000042814	4e-47	+	152687152	152687626	0	1	474,	0	-46.4	-44.6	12	Mcts2	PUA-like superfamily||MCT-1/Tma20||PUA domain superfamily||PUA domain||Uncharacterised domain CHP00451
2	152736250	152736370	ENSMUSG00000042745	2e-36	+	152736250	152736370	0	1	120,	0	-35.7	-34	5.74	Id1	DNA-binding protein inhibitor||Helix-loop-helix DNA-binding domain superfamily||Myc-type, basic helix-loop-helix (bHLH) domain
2	152736963	152737291	ENSMUSG00000042745	2e-25	+	152736963	152737291	0	1	328,	0	-24.7	-23.2	1.87	Id1	DNA-binding protein inhibitor||Helix-loop-helix DNA-binding domain superfamily||Myc-type, basic helix-loop-helix (bHLH) domain
2	153071140	153072082	ENSMUSG00000027474	1.6e-25	+	153071140	153072082	0	2	3,325,	0,617	-24.8	-23.3	38.6	Ccm2l	PH-like domain superfamily
2	153081318	153081676	ENSMUSG00000027474	1.6e-17	+	153081318	153081676	0	1	358,	0	-16.8	-15.4	4.5	Ccm2l	PH-like domain superfamily
2	153208638	153208908	ENSMUSG00000068040	1.6e-28	+	153208638	153208908	0	1	270,	0	-27.8	-26.3	4.65	Tm9sf4	Nonaspanin (TM9SF)
2	153209267	153209567	ENSMUSG00000068040	5e-43	+	153209267	153209567	0	1	300,	0	-42.3	-40.5	6.25	Tm9sf4	Nonaspanin (TM9SF)
2	153269587	153269768	ENSMUSG00000046020	6.3e-08	+	153269587	153269768	0	1	181,	0	-7.2	-6.16	4.8	Pofut1	GDP-fucose protein O-fucosyltransferase||-
2	153269947	153270217	ENSMUSG00000046020	1.8e-09	+	153269947	153270217	0	1	270,	0	-8.74	-7.65	4.87	Pofut1	GDP-fucose protein O-fucosyltransferase||-
2	153316394	153316664	ENSMUSG00000027475	5e-13	+	153316394	153316664	0	1	270,	0	-12.3	-11.1	9.62	Kif3b	Kinesin-like protein||Kinesin motor domain||P-loop containing nucleoside triphosphate hydrolase||Kinesin motor domain, conserved site||Kinesin motor domain superfamily
2	153316933	153320363	ENSMUSG00000027475	1.3e-20	+	153316933	153320363	0	2	751,89,	0,3341	-19.9	-18.5	37.5	Kif3b	Kinesin-like protein||Kinesin motor domain||P-loop containing nucleoside triphosphate hydrolase||Kinesin motor domain, conserved site||Kinesin motor domain superfamily
2	153330512	153330693	ENSMUSG00000027475	0.00022	+	153330512	153330693	0	1	181,	0	-3.65	-2.79	3.22	Kif3b	Kinesin-like protein||Kinesin motor domain||P-loop containing nucleoside triphosphate hydrolase||Kinesin motor domain, conserved site||Kinesin motor domain superfamily
2	153332160	153332251	ENSMUSG00000027475	0.0018	+	153332160	153332251	0	1	91,	0	-2.75	-1.96	2.77	Kif3b	Kinesin-like protein||Kinesin motor domain||P-loop containing nucleoside triphosphate hydrolase||Kinesin motor domain, conserved site||Kinesin motor domain superfamily
2	153332700	153333060	ENSMUSG00000027475	9.3e-08	+	153332700	153333060	0	1	360,	0	-7.03	-6	4.5	Kif3b	Kinesin-like protein||Kinesin motor domain||P-loop containing nucleoside triphosphate hydrolase||Kinesin motor domain, conserved site||Kinesin motor domain superfamily
2	153346097	153346307	ENSMUSG00000042548	4e-05	+	153346097	153346307	0	1	210,	0	-4.4	-3.49	9.74	Asxl1	Protein ASX-like, PHD domain||HB1/Asxl, restriction endonuclease HTH domain||ASX homology domain||Polycomb protein ASX/ASX-like||ASX-like protein 1
2	153397447	153397867	ENSMUSG00000042548	1.6e-23	+	153397447	153397867	0	1	420,	0	-22.8	-21.3	14.9	Asxl1	Protein ASX-like, PHD domain||HB1/Asxl, restriction endonuclease HTH domain||ASX homology domain||Polycomb protein ASX/ASX-like||ASX-like protein 1
2	153399253	153399493	ENSMUSG00000042548	1.3e-14	+	153399253	153399493	0	1	240,	0	-13.9	-12.6	13.5	Asxl1	Protein ASX-like, PHD domain||HB1/Asxl, restriction endonuclease HTH domain||ASX homology domain||Polycomb protein ASX/ASX-like||ASX-like protein 1
2	153399732	153400091	ENSMUSG00000042548	2.5e-24	+	153399732	153400091	0	1	359,	0	-23.6	-22.2	14	Asxl1	Protein ASX-like, PHD domain||HB1/Asxl, restriction endonuclease HTH domain||ASX homology domain||Polycomb protein ASX/ASX-like||ASX-like protein 1
2	153400240	153400719	ENSMUSG00000042548	7.9e-24	+	153400240	153400719	0	1	479,	0	-23.1	-21.6	10	Asxl1	Protein ASX-like, PHD domain||HB1/Asxl, restriction endonuclease HTH domain||ASX homology domain||Polycomb protein ASX/ASX-like||ASX-like protein 1
2	153401226	153401646	ENSMUSG00000042548	5e-14	+	153401226	153401646	0	1	420,	0	-13.3	-12	5.34	Asxl1	Protein ASX-like, PHD domain||HB1/Asxl, restriction endonuclease HTH domain||ASX homology domain||Polycomb protein ASX/ASX-like||ASX-like protein 1
2	153402063	153402333	ENSMUSG00000042548	3.4e-06	+	153402063	153402333	0	1	270,	0	-5.47	-4.5	16.5	Asxl1	Protein ASX-like, PHD domain||HB1/Asxl, restriction endonuclease HTH domain||ASX homology domain||Polycomb protein ASX/ASX-like||ASX-like protein 1
2	153767115	153767385	ENSMUSG00000027479	1e-47	+	153767115	153767385	0	1	270,	0	-47	-45.2	5.9	Mapre1	EB1, C-terminal||Microtubule-associated protein RP/EB||EB1, Metazoa||Calponin homology domain||Calponin-like domain superfamily||EB1, C-terminal domain superfamily
2	154534896	154535914	ENSMUSG00000038533	1e-12	+	154534896	154535914	0	1	1018,	0	-12	-10.8	13.5	Cbfa2t2	Myeloid transforming gene-related protein-1 (MTGR1)||CBFA2T family||NHR2-like||Zinc finger, MYND-type||TAFH/NHR1||TAFH/NHR1 domain superfamily
2	154645771	154645952	ENSMUSG00000059842	9.1e-06	+	154645771	154645952	0	1	181,	0	-5.04	-4.1	10.9	Zfp341	Zinc finger C2H2-type||Zinc finger, RING/FYVE/PHD-type||-||Zinc finger C2H2 superfamily
2	154651972	154657343	ENSMUSG00000038467	3.2e-24	+	154651972	154657343	0	2	3,326,	0,5045	-23.5	-22.1	15	Chmp4b	Snf7 family
2	154692622	154694189	ENSMUSG00000038467	2.5e-33	+	154692622	154694189	0	2	53,246,	0,1321	-32.6	-30.9	2.76	Chmp4b	Snf7 family
2	154863657	154866902	ENSMUSG00000027593	4e-15	+	154863657	154866902	0	4	6,236,49,9,	0,156,2250,3236	-14.4	-13.1	2.16	Raly	Heterogeneous nuclear ribonucleoprotein C||Raly, RNA recognition motif||RNA recognition motif domain||RNA-binding domain superfamily
2	155133508	155138269	ENSMUSG00000027598	0.0048	+	155133508	155138269	0	2	77,74,	0,4687	-2.32	-1.59	9.74	Itch	C2 domain superfamily||WW domain||HECT domain||C2 domain||WW domain superfamily||E3 ubiquitin-protein ligase, SMURF1 type||HECT, E3 ligase catalytic domain
2	155224397	155224668	ENSMUSG00000027598	2.5e-23	+	155224397	155224668	0	1	271,	0	-22.6	-21.1	6.21	Itch	C2 domain superfamily||WW domain||HECT domain||C2 domain||WW domain superfamily||E3 ubiquitin-protein ligase, SMURF1 type||HECT, E3 ligase catalytic domain
2	155236532	155236711	ENSMUSG00000047459	7.6e-06	+	155236532	155236711	0	1	179,	0	-5.12	-4.17	4.4	Dynlrb1	Roadblock/LAMTOR2 domain||Dynein light chain roadblock-type 1/2
2	155276414	155276893	ENSMUSG00000027602	1e-130	+	155276414	155276893	0	2	232,5,	0,474	-130	-128	7.11	Map1lc3a	Autophagy protein Atg8 ubiquitin-like||Ubiquitin-like domain superfamily
2	155387042	155387192	ENSMUSG00000038375	7.9e-16	+	155387042	155387192	0	1	150,	0	-15.1	-13.8	1.74	Trp53inp2	Tumour protein p53-inducible nuclear protein||Tumor protein p53-inducible nuclear protein 2
2	155550338	155550579	ENSMUSG00000027605	7.4e-08	+	155550338	155550579	0	1	241,	0	-7.13	-6.1	21	Acss2	AMP-binding enzyme, C-terminal domain||-||Acetyl-coenzyme A synthetase, N-terminal domain||Acetate-CoA ligase||AMP-binding, conserved site||AMP-dependent synthetase/ligase
2	155755082	155755292	ENSMUSG00000027611	1.5e-05	+	155755082	155755292	0	1	210,	0	-4.82	-3.89	12.7	Procr	Endothelial protein C receptor||MHC class I-like antigen recognition-like superfamily||MHC class I-like antigen recognition-like||MHC classes I/II-like antigen recognition protein
2	155817769	155818306	ENSMUSG00000027612	7.9e-74	+	155817769	155818306	0	1	537,	0	-73.1	-71	6.8	Mmp24	Peptidase M10, metallopeptidase||Peptidase M10A||Hemopexin-like domain superfamily||Peptidase M10A, matrix metallopeptidase, C-terminal||Peptidoglycan binding-like||Hemopexin, conserved site||Metallopeptidase, catalytic domain superfamily||Peptidase M10A, catalytic domain||Peptidase, metallopeptidase||Matrix metalloproteinase-24||PGBD-like superfamily||Hemopexin-like domain||Hemopexin-like repeats
2	155941490	155942180	ENSMUSG00000078972	1.3e-49	+	155941490	155942180	0	1	690,	0	-48.9	-47.1	15.8	Gm15557	-
2	155964111	155965004	ENSMUSG00000038241	5e-05	+	155964111	155965004	0	2	164,16,	0,877	-4.3	-3.4	16.5	Cep250	Centrosome-associated protein CEP250||-
2	155988481	155988752	ENSMUSG00000038241	7.1e-06	+	155988481	155988752	0	1	271,	0	-5.15	-4.2	6.75	Cep250	Centrosome-associated protein CEP250||-
2	155989050	155989201	ENSMUSG00000038241	0.00027	+	155989050	155989201	0	1	151,	0	-3.57	-2.71	4.35	Cep250	Centrosome-associated protein CEP250||-
2	155990365	155990995	ENSMUSG00000038241	1.3e-08	+	155990365	155990995	0	1	630,	0	-7.88	-6.81	5.81	Cep250	Centrosome-associated protein CEP250||-
2	155991144	155991295	ENSMUSG00000038241	0.00041	+	155991144	155991295	0	1	151,	0	-3.39	-2.55	4.87	Cep250	Centrosome-associated protein CEP250||-
2	155991504	155991955	ENSMUSG00000038241	1.3e-11	+	155991504	155991955	0	1	451,	0	-10.9	-9.74	5.15	Cep250	Centrosome-associated protein CEP250||-
2	155992253	155992734	ENSMUSG00000038241	1e-17	+	155992253	155992734	0	1	481,	0	-17	-15.6	8.54	Cep250	Centrosome-associated protein CEP250||-
2	156018129	156018279	ENSMUSG00000005881	1e-06	+	156018129	156018279	0	1	150,	0	-6	-5.02	2.14	Ergic3	Endoplasmic reticulum vesicle transporter, C-terminal
2	156307372	156307823	ENSMUSG00000038116	4e-44	+	156307372	156307823	0	1	451,	0	-43.4	-41.6	27.1	Phf20	Zinc finger, PHD-type, conserved site||Zinc finger C2H2-type||Protein of unknown function DUF3776||Tudor domain||Zinc finger, PHD-type||Zinc finger, FYVE/PHD-type||Zinc finger, RING/FYVE/PHD-type||Mbt repeat
2	156308032	156308243	ENSMUSG00000038116	1.3e-10	+	156308032	156308243	0	1	211,	0	-9.87	-8.74	6.3	Phf20	Zinc finger, PHD-type, conserved site||Zinc finger C2H2-type||Protein of unknown function DUF3776||Tudor domain||Zinc finger, PHD-type||Zinc finger, FYVE/PHD-type||Zinc finger, RING/FYVE/PHD-type||Mbt repeat
2	156312298	156312538	ENSMUSG00000038085	4e-31	+	156312298	156312538	0	1	240,	0	-30.4	-28.8	7.49	Cnbd2	Cyclic nucleotide-binding domain||Cyclic nucleotide-binding-like||RmlC-like jelly roll fold||Cyclic nucleotide-binding, conserved site
2	156510800	156514031	ENSMUSG00000027624	1.3e-05	+	156510800	156514031	0	3	81,36,4,	0,984,3227	-4.9	-3.97	2.61	Epb41l1	SAB domain||FERM/acyl-CoA-binding protein superfamily||FERM central domain||FERM domain||Ubiquitin-like domain superfamily||PH-like domain superfamily||FERM superfamily, second domain||FERM, C-terminal PH-like domain||Ezrin/radixin/moesin-like||FERM adjacent (FA)||Band 4.1, C-terminal||FERM, N-terminal||Band 4.1 domain||FERM conserved site
2	156521775	156521956	ENSMUSG00000027624	1.8e-05	+	156521775	156521956	0	1	181,	0	-4.75	-3.82	18	Epb41l1	SAB domain||FERM/acyl-CoA-binding protein superfamily||FERM central domain||FERM domain||Ubiquitin-like domain superfamily||PH-like domain superfamily||FERM superfamily, second domain||FERM, C-terminal PH-like domain||Ezrin/radixin/moesin-like||FERM adjacent (FA)||Band 4.1, C-terminal||FERM, N-terminal||Band 4.1 domain||FERM conserved site
2	156522105	156522195	ENSMUSG00000027624	0.00044	+	156522105	156522195	0	1	90,	0	-3.36	-2.52	12.7	Epb41l1	SAB domain||FERM/acyl-CoA-binding protein superfamily||FERM central domain||FERM domain||Ubiquitin-like domain superfamily||PH-like domain superfamily||FERM superfamily, second domain||FERM, C-terminal PH-like domain||Ezrin/radixin/moesin-like||FERM adjacent (FA)||Band 4.1, C-terminal||FERM, N-terminal||Band 4.1 domain||FERM conserved site
2	156524999	156525240	ENSMUSG00000027624	2.5e-12	+	156524999	156525240	0	1	241,	0	-11.6	-10.5	3.42	Epb41l1	SAB domain||FERM/acyl-CoA-binding protein superfamily||FERM central domain||FERM domain||Ubiquitin-like domain superfamily||PH-like domain superfamily||FERM superfamily, second domain||FERM, C-terminal PH-like domain||Ezrin/radixin/moesin-like||FERM adjacent (FA)||Band 4.1, C-terminal||FERM, N-terminal||Band 4.1 domain||FERM conserved site
2	156537473	156540938	ENSMUSG00000027624	6.3e-68	+	156537473	156540938	0	2	10,1129,	0,2336	-67.2	-65.2	6.78	Epb41l1	SAB domain||FERM/acyl-CoA-binding protein superfamily||FERM central domain||FERM domain||Ubiquitin-like domain superfamily||PH-like domain superfamily||FERM superfamily, second domain||FERM, C-terminal PH-like domain||Ezrin/radixin/moesin-like||FERM adjacent (FA)||Band 4.1, C-terminal||FERM, N-terminal||Band 4.1 domain||FERM conserved site
2	156550710	156550890	ENSMUSG00000027628	9.1e-07	+	156550710	156550890	0	1	180,	0	-6.04	-5.05	3.75	Aar2	A1 cistron-splicing factor, AAR2||AAR2, N-terminal||AAR2, C-terminal
2	156551098	156551308	ENSMUSG00000027628	1.2e-08	+	156551098	156551308	0	1	210,	0	-7.93	-6.86	3.21	Aar2	A1 cistron-splicing factor, AAR2||AAR2, N-terminal||AAR2, C-terminal
2	156566910	156567628	ENSMUSG00000027628	1e-31	+	156566910	156567628	0	1	718,	0	-31	-29.4	14.7	Aar2	A1 cistron-splicing factor, AAR2||AAR2, N-terminal||AAR2, C-terminal
2	156745885	156746155	ENSMUSG00000061689	1.6e-11	+	156745885	156746155	0	1	270,	0	-10.8	-9.68	2.53	Dlgap4	-||SAPAP family||Disks large-associated protein 4
2	156762714	156763164	ENSMUSG00000061689	6.3e-25	+	156762714	156763164	0	1	450,	0	-24.2	-22.7	23	Dlgap4	-||SAPAP family||Disks large-associated protein 4
2	156853594	156853924	ENSMUSG00000062175	1.6e-18	+	156853594	156853924	0	1	330,	0	-17.8	-16.5	27.4	Tgif2	Homeobox domain||Homeobox-like domain superfamily||-||Homeobox KN domain
2	156863127	156863397	ENSMUSG00000027637	1e-46	+	156863127	156863397	0	1	270,	0	-46	-44.2	3.09	1110008F13Rik	Rab5-interacting protein family||Rab5-interacting protein
2	156873054	156873414	ENSMUSG00000027637	1e-52	+	156873054	156873414	0	1	360,	0	-52	-50.2	2.02	1110008F13Rik	Rab5-interacting protein family||Rab5-interacting protein
2	157395955	157396255	ENSMUSG00000063019	7.9e-13	+	157395955	157396255	0	1	300,	0	-12.1	-10.9	2.54	Manbal	Uncharacterised protein family UPF0239
2	157470065	157470216	ENSMUSG00000027646	0.0028	+	157470065	157470216	0	1	151,	0	-2.55	-1.78	8.99	Src	Tyrosine-protein kinase, active site||Tyrosine-protein kinase, catalytic domain||SH3-like domain superfamily||Serine-threonine/tyrosine-protein kinase, catalytic domain||SH2 domain superfamily||Protein kinase, ATP binding site||Protein kinase-like domain superfamily||SH3 domain||Protein kinase domain||SH2 domain
2	157561832	157562162	ENSMUSG00000067786	1.6e-36	+	157561832	157562162	0	1	330,	0	-35.8	-34.1	5.01	Nnat	-||Neuronatin
2	158075143	158075323	ENSMUSG00000027651	6.3e-08	+	158075143	158075323	0	1	180,	0	-7.2	-6.16	3.13	Rprd1b	CID domain||RNA polymerase II-binding domain||Cell-cycle alteration and expression-elevated protein in tumour||ENTH/VHS
2	158076670	158076791	ENSMUSG00000027651	4.9e-07	+	158076670	158076791	0	1	121,	0	-6.31	-5.31	3.16	Rprd1b	CID domain||RNA polymerase II-binding domain||Cell-cycle alteration and expression-elevated protein in tumour||ENTH/VHS
2	158117153	158117905	ENSMUSG00000092283	1e-167	+	158117153	158117905	0	2	521,112,	0,640	-167	-164	10.9	--	--
2	158385217	158385577	ENSMUSG00000044349	5e-32	+	158385217	158385577	0	1	360,	0	-31.3	-29.7	5.7	Snhg11	-
2	158409877	158410028	ENSMUSG00000027652	0.0011	+	158409877	158410028	0	1	151,	0	-2.95	-2.15	7.12	Ralgapb	-||Rap/Ran-GAP superfamily||Rap GTPase activating protein domain||Armadillo-like helical
2	158495480	158495960	ENSMUSG00000027652	1.6e-70	+	158495480	158495960	0	1	480,	0	-69.8	-67.7	13.9	Ralgapb	-||Rap/Ran-GAP superfamily||Rap GTPase activating protein domain||Armadillo-like helical
2	158638881	158639181	ENSMUSG00000037761	1e-23	+	158638881	158639181	0	1	300,	0	-23	-21.5	13.1	Actr5	Actin family||-||Actin-related protein 5||Actin, conserved site
2	158761387	158761538	ENSMUSG00000037754	0.00039	+	158761387	158761538	0	1	151,	0	-3.41	-2.57	13.5	Ppp1r16b	Protein phosphatase 1, regulatory subunit 16A/B||Ankyrin repeat-containing domain||Ankyrin repeat||Ankyrin repeat-containing domain superfamily
2	158857645	158857736	ENSMUSG00000027655	7.6e-06	+	158857645	158857736	0	1	91,	0	-5.12	-4.17	6.56	Dhx35	P-loop containing nucleoside triphosphate hydrolase||Domain of unknown function DUF1605||Helicase superfamily 1/2, ATP-binding domain||DNA/RNA helicase, ATP-dependent, DEAH-box type, conserved site||Helicase-associated domain||Helicase, C-terminal
2	160670118	160684480	ENSMUSG00000070544	4.8e-08	+	160670118	160684480	0	3	84,124,33,	0,12532,14329	-7.32	-6.27	7.49	Top1	DNA topoisomerase I, DNA binding, N-terminal domain 2||DNA topoisomerase I, catalytic core, alpha/beta subdomain||DNA topoisomerase I, DNA binding, eukaryotic-type, N-terminal domain superfamily||DNA topoisomerase I, catalytic core, alpha-helical subdomain, eukaryotic-type||DNA topoisomerase I, eukaryotic-type||DNA topoisomerase I||DNA topoisomerase I, active site||DNA breaking-rejoining enzyme, …
2	160762047	160762528	ENSMUSG00000016933	1e-32	+	160762047	160762528	0	1	481,	0	-32	-30.4	5.42	Plcg1	EF-Hand 1, calcium-binding site||SH3 domain||PLC-gamma, N-terminal SH2 domain||Phosphatidylinositol-specific phospholipase C, X domain||SH2 domain superfamily||C2 domain||PLC-like phosphodiesterase, TIM beta/alpha-barrel domain superfamily||C2 domain superfamily||Phospholipase C, phosphatidylinositol-specific, Y domain||-||Phosphoinositide phospholipase C family||1-phosphatidylinositol 4,5-bispho…
2	160905405	160905674	ENSMUSG00000027412	5e-10	+	160905405	160905674	0	1	269,	0	-9.3	-8.18	7.87	Lpin3	Lipin, middle domain||LNS2/PITP||Lipin/Ned1/Smp2 (LNS2)||HAD superfamily||HAD-like superfamily||Lipin, N-terminal
2	162931527	162931707	ENSMUSG00000016921	6.3e-19	+	162931527	162931707	0	1	180,	0	-18.2	-16.9	5.11	Srsf6	RNA-binding domain superfamily||RNA recognition motif domain||SRSF6, RNA recognition motif 1||-
2	163013617	163013768	ENSMUSG00000017868	0.00065	+	163013617	163013768	0	1	151,	0	-3.19	-2.37	12.7	Sgk2	Protein kinase, C-terminal||Protein kinase-like domain superfamily||Serine/threonine-protein kinase, active site||Protein kinase domain||AGC-kinase, C-terminal||Protein kinase, ATP binding site
2	163045246	163045634	ENSMUSG00000017858	5e-14	+	163045246	163045634	0	1	388,	0	-13.3	-12.1	3.9	Ift52	Class I glutamine amidotransferase-like||ABC-type uncharacterised transport system
2	163045931	163046081	ENSMUSG00000017858	0.00028	+	163045931	163046081	0	1	150,	0	-3.56	-2.71	6.25	Ift52	Class I glutamine amidotransferase-like||ABC-type uncharacterised transport system
2	163472590	163472680	ENSMUSG00000053353	1.1e-07	+	163472590	163472680	0	1	90,	0	-6.97	-5.94	8.43	--	--
2	163602313	163602611	ENSMUSG00000017679	0.0029	+	163602313	163602611	0	2	101,49,	0,249	-2.54	-1.78	10.5	Ttpal	-||CRAL/TRIO, N-terminal domain||CRAL-TRIO lipid binding domain||CRAL/TRIO, N-terminal domain superfamily||CRAL-TRIO lipid binding domain superfamily
2	163615693	163616173	ENSMUSG00000017679	3.2e-26	+	163615693	163616173	0	1	480,	0	-25.5	-24	13.6	Ttpal	-||CRAL/TRIO, N-terminal domain||CRAL-TRIO lipid binding domain||CRAL/TRIO, N-terminal domain superfamily||CRAL-TRIO lipid binding domain superfamily
2	163644968	163645147	ENSMUSG00000058812	1.1e-05	+	163644968	163645147	0	1	179,	0	-4.96	-4.03	3.93	--	--
2	163726007	163726128	ENSMUSG00000035268	0.00037	+	163726007	163726128	0	1	121,	0	-3.43	-2.58	4	Pkig	cAMP-dependent protein kinase inhibitor||-
2	163995139	163995546	ENSMUSG00000018326	1.3e-55	+	163995139	163995546	0	2	226,44,	0,363	-54.9	-53	26.2	Ywhab	14-3-3 protein||14-3-3 domain superfamily||14-3-3 protein, conserved site||14-3-3 domain
2	164011604	164011784	ENSMUSG00000018326	2e-15	+	164011604	164011784	0	1	180,	0	-14.7	-13.4	2.48	Ywhab	14-3-3 protein||14-3-3 domain superfamily||14-3-3 protein, conserved site||14-3-3 domain
2	164016702	164016883	ENSMUSG00000018326	1.3e-32	+	164016702	164016883	0	1	181,	0	-31.9	-30.3	2.42	Ywhab	14-3-3 protein||14-3-3 domain superfamily||14-3-3 protein, conserved site||14-3-3 domain
2	164151727	164151967	ENSMUSG00000018209	3.2e-11	+	164151727	164151967	0	1	240,	0	-10.5	-9.37	11.2	Stk4	SARAH domain||Protein kinase-like domain superfamily||Protein kinase domain||-||Mst1 SARAH domain||Protein kinase, ATP binding site
2	164152623	164152714	ENSMUSG00000018209	0.00091	+	164152623	164152714	0	1	91,	0	-3.04	-2.23	3	Stk4	SARAH domain||Protein kinase-like domain superfamily||Protein kinase domain||-||Mst1 SARAH domain||Protein kinase, ATP binding site
2	164464539	164464958	ENSMUSG00000045503	1.3e-16	+	164464539	164464958	0	1	419,	0	-15.9	-14.6	3.11	Sys1	Integral membrane protein SYS1-related||Integral membrane protein SYS1||-
2	164465106	164465287	ENSMUSG00000045503	7.1e-08	+	164465106	164465287	0	1	181,	0	-7.15	-6.12	3.35	Sys1	Integral membrane protein SYS1-related||Integral membrane protein SYS1||-
2	164490253	164490492	ENSMUSG00000090996	4e-12	+	164490253	164490492	0	1	239,	0	-11.4	-10.2	2.38	Gm20458	-
2	164490273	164490483	ENSMUSG00000017734	7.9e-12	+	164490273	164490483	0	1	210,	0	-11.1	-9.92	2.44	Dbndd2	-||Dysbindin
2	164491258	164491349	ENSMUSG00000017734	0.0011	+	164491258	164491349	0	1	91,	0	-2.97	-2.17	12	Dbndd2	-||Dysbindin
2	164791660	164792679	ENSMUSG00000050373	1e-117	+	164791660	164792679	0	1	1019,	0	-117	-115	7.62	Snx21	PX domain superfamily||Phox homologous domain||-||Tetratricopeptide-like helical domain superfamily
2	164820106	164820196	ENSMUSG00000045822	0.00085	+	164820106	164820196	0	1	90,	0	-3.07	-2.25	3.08	Zswim3	Zinc finger, SWIM-type
2	164820761	164820970	ENSMUSG00000045822	2.2e-09	+	164820761	164820970	0	1	209,	0	-8.65	-7.55	6.18	Zswim3	Zinc finger, SWIM-type
2	164821653	164821922	ENSMUSG00000045822	2.6e-08	+	164821653	164821922	0	1	269,	0	-7.59	-6.54	8.99	Zswim3	Zinc finger, SWIM-type
2	164824867	164825077	ENSMUSG00000017764	7.9e-08	+	164824867	164825077	0	1	210,	0	-7.1	-6.07	6.5	Zswim1	-||Zinc finger, SWIM-type
2	164825555	164825675	ENSMUSG00000017764	7.6e-05	+	164825555	164825675	0	1	120,	0	-4.12	-3.23	3.45	Zswim1	-||Zinc finger, SWIM-type
2	164825854	164826034	ENSMUSG00000017764	0.00015	+	164825854	164826034	0	1	180,	0	-3.83	-2.96	3.96	Zswim1	-||Zinc finger, SWIM-type
2	164826242	164826363	ENSMUSG00000017764	1.1e-05	+	164826242	164826363	0	1	121,	0	-4.95	-4.01	6.56	Zswim1	-||Zinc finger, SWIM-type
2	164832902	164833052	ENSMUSG00000017760	3e-05	+	164832902	164833052	0	1	150,	0	-4.52	-3.61	5.25	Ctsa	Alpha/Beta hydrolase fold||Serine carboxypeptidases, histidine active site||-||Peptidase S10, serine carboxypeptidase||Serine carboxypeptidase, serine active site
2	164890928	164891317	ENSMUSG00000039849	2e-32	+	164890928	164891317	0	1	389,	0	-31.7	-30	5.55	Pcif1	WW domain superfamily||Phosphorylated CTD interacting factor 1, WW domain||WW domain||Heat shock protein 70kD, C-terminal domain superfamily
2	164892631	164892841	ENSMUSG00000039849	1.3e-07	+	164892631	164892841	0	1	210,	0	-6.89	-5.87	3.61	Pcif1	WW domain superfamily||Phosphorylated CTD interacting factor 1, WW domain||WW domain||Heat shock protein 70kD, C-terminal domain superfamily
2	164997786	164997907	ENSMUSG00000017740	0.00065	+	164997786	164997907	0	1	121,	0	-3.19	-2.37	12.7	Slc12a5	SLC12A transporter family||Amino acid permease/ SLC12A domain||K/Cl co-transporter||K/Cl co-transporter 2||SLC12A transporter, C-terminal||-
2	165070856	165071066	ENSMUSG00000017652	7.8e-07	+	165070856	165071066	0	1	210,	0	-6.11	-5.11	22.5	Cd40	-||TNFR/NGFR cysteine-rich region||Tumour necrosis factor receptor 5, N-terminal||Tumour necrosis factor receptor 5
[truncated: 16,709 more rows]
