# Supplementary material for: WTAP regulates postnatal development of brown adipose tissue by stabilizing METTL3 in mice
Source: Life Metab. 2022 Oct 10;1(3):270–84. doi: 10.1093/lifemeta/loac028 (PMC11749075; doi:10.1093/lifemeta/loac028)
Supplement: loac028_suppl_Supplementary_Table_S2 [file loac028_suppl_Supplementary_Table_S2.xlsx]

## Sheet: W_BKO_vs_W_FF_down_peak_related
ENSMUSG00000000001	Gnai3	G protein alpha subunit, helical insertion||G-protein alpha subunit, group I||P-loop containing nucleoside triphosphate hydrolase||Guanine nucleotide binding protein (G-protein), alpha subunit
ENSMUSG00000000131	Xpo6	Armadillo-type fold||-||Importin-beta, N-terminal domain||Exportin-1/Importin-beta-like||Armadillo-like helical
ENSMUSG00000000142	Axin2	Axin-1/2, tankyrase-binding domain||DIX domain||Ubiquitin-like domain superfamily||RGS domain||Axin beta-catenin binding||RGS domain superfamily||RGS, subdomain 1
ENSMUSG00000000148	Brat1	HEAT repeat||Armadillo-like helical||-||Armadillo-type fold
ENSMUSG00000000149	Gna12	G protein alpha subunit, helical insertion||P-loop containing nucleoside triphosphate hydrolase||Guanine nucleotide binding protein (G-protein), alpha subunit||G-protein alpha subunit, group 12/13
ENSMUSG00000000253	Gmpr	IMP dehydrogenase/GMP reductase||GMP reductase||IMP dehydrogenase / GMP reductase, conserved site||Aldolase-type TIM barrel
ENSMUSG00000000278	Scpep1	Peptidase S10, serine carboxypeptidase||Serine carboxypeptidase, serine active site||Alpha/Beta hydrolase fold
ENSMUSG00000000282	Mnt	Myc-type, basic helix-loop-helix (bHLH) domain||Helix-loop-helix DNA-binding domain superfamily
ENSMUSG00000000326	Comt	Catechol O-methyltransferase, eukaryotic||O-methyltransferase, family 3||S-adenosyl-L-methionine-dependent methyltransferase
ENSMUSG00000000340	Dbt	Branched-chain alpha-ketoacid dehydrogenase complex component E2||Peripheral subunit-binding domain||2-oxoacid dehydrogenase acyltransferase, catalytic domain||Biotin/lipoyl attachment||Single hybrid motif||-||E3-binding domain superfamily||2-oxo acid dehydrogenase, lipoyl-binding site
ENSMUSG00000000374	Trappc10	TRAPP II complex, TRAPPC10||-||Cupredoxin
ENSMUSG00000000378	Ccm2	PH-like domain superfamily||PTB/PI domain||-||Cerebral cavernous malformations 2, harmonin-homology domain||Cerebral cavernous malformations 2
ENSMUSG00000000420	Galnt1	-||Ricin B, lectin domain||Ricin B-like lectins||Nucleotide-diphospho-sugar transferases||Glycosyltransferase 2-like
ENSMUSG00000000439	Mkrn2	Zinc finger, CCCH-type||Zinc finger, CCCH-type superfamily||Zinc finger, C3HC4 RING-type||Zinc finger, RING-type||Zinc finger, RING/FYVE/PHD-type||Zinc finger, RING-type, conserved site||Probable E3 ubiquitin-protein ligase makorin-2
ENSMUSG00000000440	Pparg	Peroxisome proliferator-activated receptor||Zinc finger, NHR/GATA-type||Nuclear hormone receptor||Nuclear hormone receptor, ligand-binding domain||Peroxisome proliferator-activated receptor gamma||Nuclear hormone receptor-like domain superfamily||Peroxisome proliferator-activated receptor gamma, N-terminal||Zinc finger, nuclear hormone receptor-type
ENSMUSG00000000441	Raf1	-||Raf-like Ras-binding||Ubiquitin-like domain superfamily||Serine/threonine-protein kinase, active site||Protein kinase domain||Protein kinase-like domain superfamily||Diacylglycerol/phorbol-ester binding||Serine-threonine/tyrosine-protein kinase, cataly
ENSMUSG00000000532	Acvr1b	Serine/threonine-protein kinase, active site||Protein kinase domain||Protein kinase-like domain superfamily||Activin types I and II receptor domain||Protein kinase, ATP binding site||GS domain||Ser/Thr protein kinase, TGFB receptor
ENSMUSG00000000538	Tom1l2	GAT domain||VHS domain||Target of Myb1-like 2||Target of Myb protein 1||ENTH/VHS
ENSMUSG00000000561	Wdr77	WD40-repeat-containing domain superfamily||WD40 repeat||WD40-repeat-containing domain||WD40 repeat, conserved site||-||WD40/YVTN repeat-like-containing domain superfamily
ENSMUSG00000000568	Hnrnpd	RNA recognition motif domain||CARG-binding factor, N-terminal||RNA-binding domain superfamily||-
ENSMUSG00000000605	Clcn4	Chloride channel, voltage gated||Chloride channel ClC-4||Chloride channel, core||CBS domain||-
ENSMUSG00000000628	Hk2	Hexokinase, binding site||Hexokinase, C-terminal||Hexokinase||Hexokinase, N-terminal
ENSMUSG00000000631	Myo18a	Myosin tail||-||Unconventional myosin-XVIIIa||Myosin head, motor domain||Class XVIII myosin, motor domain||PDZ domain||PDZ superfamily||P-loop containing nucleoside triphosphate hydrolase||IQ motif, EF-hand binding site
ENSMUSG00000000686	Abhd15	-||AB hydrolase 4 family||Alpha/Beta hydrolase fold
ENSMUSG00000000693	Loxl3	Lysyl oxidase, conserved site||SRCR-like domain||SRCR domain||Lysyl oxidase||SRCR-like domain superfamily
ENSMUSG00000000751	Rpa1	Replication factor A protein 1||Nucleic acid-binding, OB-fold||Replication factor A, C-terminal||OB-fold nucleic acid binding domain, AA-tRNA synthetase-type||Replication factor-A protein 1, N-terminal||Replication protein A, OB domain
ENSMUSG00000000776	Polr3d	DNA-directed RNA polymerase III subunit RPC4
ENSMUSG00000000804	Usp32	-||Ubiquitin-like domain superfamily||Ubiquitin-like domain, USP-type||Ubiquitin specific protease domain||Ubiquitin specific protease, conserved site||EF-Hand 1, calcium-binding site||DUSP-like superfamily||Peptidase C19, ubiquitin-specific peptidase, DU
ENSMUSG00000000811	Txnrd3	Glutaredoxin, eukaryotic/virial||FAD/NAD(P)-binding domain||Thioredoxin/glutathione reductase selenoprotein||Glutaredoxin||Pyridine nucleotide-disulphide oxidoreductase, dimerisation domain||Pyridine nucleotide-disulphide oxidoreductase, class I||FAD/NAD(P)-binding domain superfamily||Thioredoxin-like superfamily||FAD/NAD-linked reductase, dimerisation domain superfamily||Pyridine nucleotide-disu…
ENSMUSG00000000823	Zfp512b	-||Zinc finger C2H2 superfamily||Zinc finger C2H2-type
ENSMUSG00000000826	Dnajc5	DnaJ domain, conserved site||-||DnaJ domain||DnaJ domain superfamily
ENSMUSG00000000827	Tpd52l2	Tumour protein D52||-
ENSMUSG00000000876	Pxmp4	Mitochondrial inner membrane translocase subunit Tim17/Tim22/Tim23/peroxisomal protein PMP24||Peroxisomal membrane protein 4
ENSMUSG00000000884	Gnb1l	-||WD40/YVTN repeat-like-containing domain superfamily||WD40 repeat, conserved site||G-protein beta WD-40 repeat||WD40-repeat-containing domain||WD40-repeat-containing domain superfamily||WD40 repeat
ENSMUSG00000000902	Smarcb1	-||SNF5/SMARCB1/INI1||Chromatin-remodeling complex component Sfh1/SNF5
ENSMUSG00000000942	Hoxa4	Homeobox domain, metazoa||Homeobox, conserved site||Homeobox domain||Homeobox-like domain superfamily||Homeobox protein, antennapedia type||Homeobox protein, antennapedia type, conserved site
ENSMUSG00000000959	Oxa1l	Membrane insertase OXA1/ALB3/YidC||Membrane insertase YidC/Oxa1, C-terminal
ENSMUSG00000001018	Snapin	-||Snapin/Pallidin/Snn1||Snapin
ENSMUSG00000001036	Epn2	ENTH domain||ENTH/VHS||Epsin-2, metazoa||-||Ubiquitin interacting motif
ENSMUSG00000001052	Sec24b	Zinc finger, Sec23/Sec24-type||WD40/YVTN repeat-like-containing domain superfamily||Zinc finger, Sec23/Sec24-type superfamily||Sec23/Sec24 beta-sandwich||Gelsolin-like domain superfamily||Sec23/Sec24, trunk domain||Sec23/Sec24, helical domain||Sec23/Sec24 helical domain superfamily||-||ADF-H/Gelsolin-like domain superfamily||von Willebrand factor A-like domain superfamily||Gelsolin-like domain
ENSMUSG00000001056	Nhp2	Ribosomal protein L7Ae/L8/Nhp2 family||Ribosomal protein L7Ae/L30e/S12e/Gadd45||50S ribosomal protein L30e-like||H/ACA ribonucleoprotein complex, subunit Nhp2, eukaryote
ENSMUSG00000001062	Vps9d1	MIT domain superfamily||VPS9 domain||VPS9 domain superfamily||-
ENSMUSG00000001065	Zfp276	Zinc finger C2H2-type||Zinc finger, AD-type||Zinc finger, RING/FYVE/PHD-type||Zinc finger C2H2 superfamily
ENSMUSG00000001089	Luzp1	Leucine zipper protein 1||-
ENSMUSG00000001100	Poldip2	ApaG domain||ApaG domain superfamily||Hemimethylated DNA-binding domain superfamily||-||Hemimethylated DNA-binding domain
ENSMUSG00000001138	Cnnm3	RmlC-like jelly roll fold||CBS domain
ENSMUSG00000001143	Lman2l	Concanavalin A-like lectin/glucanase domain superfamily||-||Legume-like lectin
ENSMUSG00000001173	Ocrl	Endonuclease/exonuclease/phosphatase||Inositol polyphosphate 5-phosphatase, clathrin binding domain||Rho GTPase-activating protein domain||Rho GTPase activation protein||Inositol polyphosphate-related phosphatase||Endonuclease/exonuclease/phosphatase superfamily||Immunoglobulin-like fold
ENSMUSG00000001211	Agpat3	Phospholipid/glycerol acyltransferase||-||Acyltransferase, C-terminal domain
ENSMUSG00000001227	Sema6b	WD40/YVTN repeat-like-containing domain superfamily||Semaphorin||Sema domain superfamily||Sema domain
ENSMUSG00000001280	Sp1	Zinc finger C2H2-type||Transcription factor Sp1||-||Zinc finger C2H2 superfamily
ENSMUSG00000001289	Pfdn5	Prefoldin alpha-like||-||Prefoldin alpha subunit, archaea-type
ENSMUSG00000001323	Srr	Serine/threonine dehydratase, pyridoxal-phosphate-binding site||Pyridoxal-phosphate dependent enzyme||Tryptophan synthase beta subunit-like PLP-dependent enzyme
ENSMUSG00000001348	Acp5	Metallo-dependent phosphatase-like||Calcineurin-like phosphoesterase domain, ApaH type||Acid phosphatase, type 5
ENSMUSG00000001380	Hars	Aminoacyl-tRNA synthetase, class II||Histidine-tRNA ligase||Histidine-tRNA ligase/ATP phosphoribosyltransferase regulatory subunit||Anticodon-binding domain superfamily||S15/NS1, RNA-binding||Anticodon-binding||Histidyl-anticodon-binding||WHEP-TRS domain
ENSMUSG00000001383	Zmat2	Zinc finger C2H2 superfamily||Matrin/U1-C-like, C2H2-type zinc finger||Zinc finger, double-stranded RNA binding
ENSMUSG00000001418	Glmp	-||Lysosomal transcription factor, NCU-G1
ENSMUSG00000001420	Tmem79	Transmembrane protein 79||Membrane associated eicosanoid/glutathione metabolism-like domain superfamily
ENSMUSG00000001436	Slc19a1	Folate transporter 1||MFS transporter superfamily||Major facilitator superfamily domain||Reduced folate carrier
ENSMUSG00000001472	Tcf25	Tetratricopeptide-like helical domain superfamily||Transcription factor 25
ENSMUSG00000001482	Def8	Putative zinc-RING and/or ribbon||Protein kinase C-like, phorbol ester/diacylglycerol-binding domain||-
ENSMUSG00000001630	Stk38l	Protein kinase, ATP binding site||Protein kinase-like domain superfamily||Serine/threonine-protein kinase, active site||-||AGC-kinase, C-terminal||Protein kinase domain||Protein kinase, C-terminal
ENSMUSG00000001632	Brpf1	Bromodomain, conserved site||BR140-related, PWWD domain||Bromodomain-like superfamily||Bromodomain||Zinc finger, PHD-type, conserved site||Zinc finger C2H2-type||Enhancer of polycomb-like, N-terminal||PWWP domain||Zinc finger, PHD-finger||Zinc finger, PHD-type||Zinc finger, RING/FYVE/PHD-type||Extended PHD (ePHD) domain||Zinc finger, FYVE/PHD-type
ENSMUSG00000001687	Ubl3	Ubiquitin domain||Ubiquitin-like domain superfamily||Membrane-anchored ubiquitin-fold protein
ENSMUSG00000001729	Akt1	Protein kinase-like domain superfamily||AGC-kinase, C-terminal||Serine/threonine-protein kinase, active site||Protein kinase domain||Protein kinase, ATP binding site||Protein kinase, C-terminal||Pleckstrin homology domain||PH-like domain superfamily||Protein kinase B alpha, catalytic domain
ENSMUSG00000001751	Naglu	Alpha-N-acetylglucosaminidase, C-terminal||Alpha-N-acetylglucosaminidase||Alpha-N-acetylglucosaminidase, tim-barrel domain||Chitobiase/beta-hexosaminidase-like, domain 2||Alpha-N-acetylglucosaminidase, N-terminal
ENSMUSG00000001755	Ppat	Cytidyltransferase-like domain||P-loop containing nucleoside triphosphate hydrolase||Dephospho-CoA kinase||Rossmann-like alpha/beta/alpha sandwich fold
ENSMUSG00000001768	Rin2	SH2 domain superfamily||Ras-associating (RA) domain||SH2 domain||Ubiquitin-like domain superfamily||Ras and Rab interactor 2, SH2 domain||VPS9 domain||VPS9 domain superfamily||-
ENSMUSG00000001783	Rtcb	tRNA-splicing ligase, RtcB||tRNA-splicing ligase RtcB-like superfamily||tRNA-splicing ligase RtcB homologue, eukaryotic
ENSMUSG00000001786	Fbxo7	F-box domain||F-box-like domain superfamily||-||PI31 proteasome regulator, N-terminal||Ubiquitin-like domain superfamily
ENSMUSG00000001802	Lrp3	CUB domain||Low-density lipoprotein (LDL) receptor class A, conserved site||Low-density lipoprotein (LDL) receptor class A repeat||LDL receptor-like superfamily||Spermadhesin, CUB domain superfamily
ENSMUSG00000001829	Clpb	P-loop containing nucleoside triphosphate hydrolase||Ankyrin repeat-containing domain||Clp ATPase, C-terminal||ClpA/B family||Ankyrin repeat-containing domain superfamily||ATPase, AAA-type, core||-||AAA+ ATPase domain||Ankyrin repeat
ENSMUSG00000001847	Rac1	Small GTPase superfamily||Small GTP-binding protein domain||P-loop containing nucleoside triphosphate hydrolase||Small GTPase superfamily, Rho type
ENSMUSG00000001910	Nacc1	SKP1/BTB/POZ domain superfamily||BTB/POZ domain||BEN domain
ENSMUSG00000001911	Nfix	CTF transcription factor/nuclear factor 1, DNA-binding domain||MAD homology 1, Dwarfin-type||CTF transcription factor/nuclear factor 1, conserved site||CTF transcription factor/nuclear factor 1||CTF transcription factor/nuclear factor 1, N-terminal
ENSMUSG00000001918	Slc1a5	Sodium:dicarboxylate symporter, conserved site||Sodium:dicarboxylate symporter||Sodium:dicarboxylate symporter superfamily
ENSMUSG00000001942	Siae	SGNH hydrolase superfamily||Sialate O-acetylesterase domain
ENSMUSG00000001983	Taco1	Transcriptional regulator TACO1-like||Integrase-like, N-terminal||YebC-like||Transcriptional regulator TACO1-like, domain 3
ENSMUSG00000002020	Ltbp2	EGF-type aspartate/asparagine hydroxylation site||EGF-like calcium-binding domain||TGF-beta binding (TB) domain superfamily||Growth factor receptor cysteine-rich domain superfamily||EGF-like, conserved site||TB domain||EGF-like domain||EGF-like calcium-binding, conserved site
ENSMUSG00000002052	Supt6	Death-like domain of Spt6||Transcription elongation factor Spt6, helix-hairpin-helix motif||YqgF/RNase H-like domain||S1 domain||Transcription elongation factor Spt6||Spt6 acidic, N-terminal domain||Spt6, SH2 domain, N terminus||Transcription elongation factor Spt6, YqgF domain||Nucleic acid-binding, OB-fold||SH2 domain||Helix-turn-helix DNA-binding domain of Spt6||RNA-binding domain, S1||YqgF/RN…
ENSMUSG00000002064	Sdf2	Mir domain superfamily||MIR motif||Glycosyltransferase 39-like
ENSMUSG00000002083	Bbc3	Bcl-2-binding component 3
ENSMUSG00000002103	Acp2	Histidine phosphatase superfamily, clade-2||Histidine phosphatase superfamily||Histidine acid phosphatase active site
ENSMUSG00000002108	Nr1h3	Nuclear hormone receptor-like domain superfamily||Zinc finger, NHR/GATA-type||Nuclear hormone receptor||Zinc finger, nuclear hormone receptor-type||Liver X receptor||Nuclear hormone receptor, ligand-binding domain
ENSMUSG00000002147	Stat6	STAT6, SH2 domain||STAT transcription factor, protein interaction||Transcription factor STAT||STAT transcription factor, all-alpha domain||STAT transcription factor, N-terminal domain superfamily||STAT6, C-terminal||p53-like transcription factor, DNA-binding||SH2 domain superfamily||STAT transcription factor, DNA-binding, N-terminal||STAT transcription factor, DNA-binding||SH2 domain||STAT transc…
ENSMUSG00000002222	Rmnd5a	CTLH, C-terminal LisH motif||Zinc finger, RING/FYVE/PHD-type||LIS1 homology motif||RING-type zinc-finger, LisH dimerisation motif||CRA domain||CTLH/CRA C-terminal to LisH motif domain
ENSMUSG00000002280	Narfl	-||Iron hydrogenase||Iron hydrogenase, large subunit, C-terminal||Iron hydrogenase, small subunit superfamily||Iron hydrogenase, small subunit
ENSMUSG00000002289	Angptl4	Fibrinogen, conserved site||Fibrinogen, alpha/beta/gamma chain, C-terminal globular, subdomain 2||Fibrinogen, alpha/beta/gamma chain, C-terminal globular, subdomain 1||Angiopoietin-related protein 4||Fibrinogen, alpha/beta/gamma chain, C-terminal globular domain||-||Fibrinogen-like, C-terminal
ENSMUSG00000002308	Cd320	LDL receptor-like superfamily||Low-density lipoprotein (LDL) receptor class A repeat||Low-density lipoprotein (LDL) receptor class A, conserved site
ENSMUSG00000002320	Tm9sf1	-||Nonaspanin (TM9SF)
ENSMUSG00000002329	Mdp1	Magnesium-dependent phosphatase-1, eukaryotic/archaeal-type||HAD-superfamily phosphatase, subfamily IIIC||HAD superfamily||Magnesium-dependent phosphatase-1, eukaryotic-type||HAD-like superfamily
ENSMUSG00000002343	Armc6	Armadillo-type fold||-||Armadillo-like helical||Armadillo
ENSMUSG00000002346	Slc25a42	Mitochondrial carrier domain superfamily||Mitochondrial substrate/solute carrier||Graves disease carrier protein||DNA mismatch repair, conserved site||Mitochondrial carrier protein
ENSMUSG00000002365	Snx9	Sorting nexin protein, WASP-binding domain||Sorting nexin-9, BAR domain||SH3-like domain superfamily||PX domain superfamily||Sorting nexin-9||Sorting nexin-9, PX domain||Phox homologous domain||AH/BAR domain superfamily||Sorting nexin 9 family||SNX9, SH3 domain||SH3 domain
ENSMUSG00000002372	Ranbp3	Ran binding domain||PH-like domain superfamily
ENSMUSG00000002393	Nr2f6	Nuclear hormone receptor, ligand-binding domain||Transcription factor COUP||Nuclear hormone receptor||Nuclear hormone receptor-like domain superfamily||Zinc finger, NHR/GATA-type||Zinc finger, nuclear hormone receptor-type
ENSMUSG00000002409	Dyrk1b	Protein kinase, ATP binding site||Protein kinase-like domain superfamily||Dual specificity tyrosine-phosphorylation-regulated kinase 1B||Serine/threonine-protein kinase, active site||Protein kinase domain
ENSMUSG00000002524	Puf60	PUF60, RNA recognition motif 1||Poly-U binding splicing factor, half-pint||RNA recognition motif domain||RNA-binding domain superfamily||PUF60, RNA recognition motif 3||RNA recognition motif domain, eukaryote||-||PUF60, RNA recognition motif 2
ENSMUSG00000002608	Ccdc97	Protein of unknown function DUF2052, coiled-coil
ENSMUSG00000002660	Clpp	ClpP, Ser active site||ClpP, histidine active site||Clp protease proteolytic subunit /Translocation-enhancing protein TepA||ATP-dependent Clp protease proteolytic subunit||ClpP/crotonase-like domain superfamily
ENSMUSG00000002679	Med6	Mediator complex, subunit Med6||Mediator complex, subunit Med6, metazoa/plant
ENSMUSG00000002718	Cse1l	-||Armadillo-type fold||Importin-beta, N-terminal domain||CAS/CSE, C-terminal||Exportin/Importin, Cse1-like||Armadillo-like helical
ENSMUSG00000002748	Baz1b	Zinc finger, PHD-finger||Zinc finger, RING/FYVE/PHD-type||Zinc finger, FYVE/PHD-type||Armadillo-like helical||Tyrosine-protein kinase BAZ1B, bromodomain||Zinc finger, PHD-type||WHIM1 domain||Bromodomain, conserved site||DDT domain||Zinc finger, RING-type||WHIM2 domain||WSTF/Acf1/Cbp146||Bromodomain||Bromodomain-like superfamily||Zinc finger, PHD-type, conserved site
ENSMUSG00000002768	Mea1	Male enhanced antigen 1
ENSMUSG00000002781	Tmem143	-||Protein of unknown function DUF3754
ENSMUSG00000002803	Btbd6	BTB/Kelch-associated||BTB/POZ domain||PHR||-||SKP1/BTB/POZ domain superfamily
ENSMUSG00000002820	Atg4d	Peptidase C54||-
ENSMUSG00000002831	Plin4	Perilipin
ENSMUSG00000002844	Adprh	ADP-ribosylarginine hydrolase||ADP-ribosylation/Crystallin J1 superfamily||ADP-ribosylation/Crystallin J1
ENSMUSG00000002881	Nab1	Nab1, C-terminal||NAB co-repressor, domain||Nab, N-terminal
ENSMUSG00000002885	Adgre5	GPCR, family 2, CD97 antigen||EGF-like calcium-binding, conserved site||EGF-like domain||GPS motif||GPCR, family 2-like||-||EGF-like calcium-binding domain||GPCR, family 2, secretin-like||EGF-type aspartate/asparagine hydroxylation site
ENSMUSG00000002908	Kcnn1	SK, calmodulin-binding domain superfamily||-||Calmodulin-binding domain||Potassium channel domain||Potassium channel, calcium-activated, SK
ENSMUSG00000002948	Map2k7	Protein kinase domain||Serine/threonine-protein kinase, active site||Protein kinase-like domain superfamily
ENSMUSG00000002949	Timm44	Tim44-like domain||NTF2-like domain superfamily||Mitochondrial import inner membrane translocase subunit Tim44
ENSMUSG00000002957	Ap2a2	Armadillo-like helical||Clathrin adaptor, alpha/beta/gamma-adaptin, appendage, Ig-like subdomain||Coatomer/calthrin adaptor appendage, C-terminal subdomain||Adaptor protein complex AP-2, alpha subunit||Clathrin/coatomer adaptor, adaptin-like, N-terminal||Clathrin adaptor, alpha-adaptin, appendage, C-terminal subdomain||Clathrin adaptor, appendage, Ig-like subdomain superfamily||Armadillo-type fold
ENSMUSG00000002981	Clptm1	Cleft lip and palate transmembrane 1
ENSMUSG00000002983	Relb	Rel homology domain (RHD), DNA-binding domain||-||NFkappaB IPT domain||Immunoglobulin-like fold||Rel homology dimerisation domain||Transcription factor RelB||Rel homology domain, conserved site||Immunoglobulin E-set||IPT domain||RelB leucine zipper||Rel homology domain (RHD), DNA-binding domain superfamily||NF-kappa-B/Dorsal||p53-like transcription factor, DNA-binding||RelB transactivation domain
ENSMUSG00000002997	Prkar2b	cAMP-dependent protein kinase regulatory subunit||Cyclic nucleotide-binding, conserved site||RmlC-like jelly roll fold||Cyclic nucleotide-binding-like||Cyclic nucleotide-binding domain||cAMP-dependent protein kinase regulatory subunit, dimerization-anchoring domain||cAMP-dependent protein kinase regulatory subunit, dimerization-anchoring domain superfamily
ENSMUSG00000003033	Ap1m1	Mu homology domain||Clathrin adaptor, mu subunit||-||Clathrin adaptor, mu subunit, conserved site||AP complex, mu/sigma subunit||Longin-like domain superfamily||AP-2 complex subunit mu, C-terminal superfamily
ENSMUSG00000003037	Rab8a	Small GTPase superfamily||P-loop containing nucleoside triphosphate hydrolase||Small GTP-binding protein domain
ENSMUSG00000003039	Fam32a	Protein of unknown function DUF1754, eukaryotic
ENSMUSG00000003068	Stk11	-||Serine/threonine-protein kinase, active site||Protein kinase domain||Protein kinase-like domain superfamily||Protein kinase, ATP binding site
ENSMUSG00000003123	Lipe	Hormone-sensitive lipase, N-terminal||Lipase, GDXG, putative histidine active site||Alpha/beta hydrolase fold-3||Alpha/Beta hydrolase fold||Lipase, GDXG, putative serine active site||-
ENSMUSG00000003131	Pafah1b2	-||SGNH hydrolase-type esterase domain||SGNH hydrolase superfamily
ENSMUSG00000003166	Dgcr2	C-type lectin-like/link domain superfamily||DGCR2-like, C-type lectin-like domain||C-type lectin fold||Low-density lipoprotein (LDL) receptor class A, conserved site||C-type lectin-like||LDL receptor-like superfamily||Low-density lipoprotein (LDL) receptor class A repeat||VWFC domain
ENSMUSG00000003184	Irf3	SMAD/FHA domain superfamily||Winged helix-like DNA-binding domain superfamily||SMAD-like domain superfamily||Interferon regulatory factor, conserved site||-||Interferon regulatory factor DNA-binding domain||Winged helix DNA-binding domain superfamily||Interferon regulatory factor-3
ENSMUSG00000003200	Sh3gl1	AH/BAR domain superfamily||Endophilin-A, SH3 domain||SH3-like domain superfamily||BAR domain||SH3 domain||Endophilin-A
ENSMUSG00000003226	Ranbp2	Zinc finger, RanBP2-type||Ran binding domain||Tetratricopeptide repeat-containing domain||Zinc finger, RanBP2-type superfamily||Cyclophilin-type peptidyl-prolyl cis-trans isomerase, conserved site||PH-like domain superfamily||Nup358/RanBP2 E3 ligase domain||Cyclophilin-type peptidyl-prolyl cis-trans isomerase domain||Tetratricopeptide-like helical domain superfamily||Tetratricopeptide repeat||Cyc…
ENSMUSG00000003228	Grk5	RGS domain superfamily||Protein kinase, ATP binding site||GPCR kinase||AGC-kinase, C-terminal||Protein kinase domain||Protein kinase-like domain superfamily||RGS domain
ENSMUSG00000003234	Abcf3	AAA+ ATPase domain||ABC-transporter extension domain||ABC transporter, conserved site||ABC transporter-like||P-loop containing nucleoside triphosphate hydrolase
ENSMUSG00000003282	Plag1	-||Zinc finger C2H2 superfamily||Zinc finger C2H2-type||Zinc finger protein PLAG1||Zinc finger, RING/FYVE/PHD-type
ENSMUSG00000003299	Mrpl4	-||50S ribosomal protein uL4||Ribosomal protein L4/L1e||Ribosomal protein L4 domain superfamily
ENSMUSG00000003308	Keap1	Galactose oxidase, beta-propeller||Kelch repeat type 1||Kelch-like ECH-associated protein 1||BTB/Kelch-associated||BTB/POZ domain||BTB-kelch protein||Kelch-type beta propeller||SKP1/BTB/POZ domain superfamily
ENSMUSG00000003316	Glg1	Cysteine-rich Golgi apparatus protein 1 repeat||WD40/YVTN repeat-like-containing domain superfamily||-||Cysteine-rich Golgi apparatus protein 1 repeat, eukaryote
ENSMUSG00000003344	Btbd2	PHR||SKP1/BTB/POZ domain superfamily||BTB/POZ domain||BTB/Kelch-associated
ENSMUSG00000003346	Abhd17a	Serine aminopeptidase, S33||-||Alpha/Beta hydrolase fold
ENSMUSG00000003360	Ddx23	ATP-dependent RNA helicase DEAD-box, conserved site||Helicase, C-terminal||-||DEAD/DEAH box helicase domain||P-loop containing nucleoside triphosphate hydrolase||Helicase superfamily 1/2, ATP-binding domain||RNA helicase, DEAD-box type, Q motif
ENSMUSG00000003378	Grik5	Receptor, ligand binding region||Ionotropic glutamate receptor, metazoa||Ionotropic glutamate receptor, L-glutamate and glycine-binding domain||-||Periplasmic binding protein-like I||Ionotropic glutamate receptor
ENSMUSG00000003382	Etv3	Winged helix-like DNA-binding domain superfamily||Ets domain||Winged helix DNA-binding domain superfamily||ETS translocation variant 3
ENSMUSG00000003420	Fcgrt	Immunoglobulin-like domain superfamily||Immunoglobulin/major histocompatibility complex, conserved site||Immunoglobulin-like fold||-||MHC class I-like antigen recognition-like||MHC class I-like antigen recognition-like superfamily||MHC class I alpha chain, alpha1 alpha2 domains||Immunoglobulin C1-set||Immunoglobulin-like domain||MHC classes I/II-like antigen recognition protein
ENSMUSG00000003438	Timm50	Mitochondrial import inner membrane translocase subunit Tim50||FCP1 homology domain||HAD superfamily||HAD-like superfamily
ENSMUSG00000003458	Ncstn	-||Nicastrin
ENSMUSG00000003464	Pex19	Pex19 protein
ENSMUSG00000003518	Dusp3	-||Protein-tyrosine phosphatase, active site||Atypical dual specificity phosphatase||Tyrosine specific protein phosphatases domain||Dual specificity phosphatase, catalytic domain||Atypical dual specificity phosphatase, subfamily A||Protein-tyrosine phosph
ENSMUSG00000003721	Insig2	-||Insulin-induced protein family
ENSMUSG00000003731	Kpna6	Armadillo-type fold||Importin subunit alpha||Armadillo||Importin-alpha, importin-beta-binding domain||Atypical Arm repeat||Armadillo-like helical
ENSMUSG00000003752	Itpkc	Inositol polyphosphate kinase
ENSMUSG00000003762	Coq8b	Atypical kinase COQ8B||UbiB domain||-||UbiB domain, ADCK3-like||Protein kinase-like domain superfamily
ENSMUSG00000003809	Gcdh	Acyl-CoA oxidase/dehydrogenase, central domain||Acyl-CoA dehydrogenase/oxidase, N-terminal||Acyl-CoA dehydrogenase-like, C-terminal||Acyl-CoA dehydrogenase, conserved site||Acyl-CoA dehydrogenase/oxidase C-terminal||Acyl-CoA dehydrogenase/oxidase, N-terminal domain superfamily||-||Acyl-CoA dehydrogenase/oxidase, N-terminal and middle domain superfamily
ENSMUSG00000003812	Dnase2a	Deoxyribonuclease II
ENSMUSG00000003813	Rad23a	Ubiquitin-associated domain||Ubiquitin-like domain superfamily||UV excision repair protein Rad23||UBA-like superfamily||Heat shock chaperonin-binding||XPC-binding domain superfamily||XPC-binding domain||Ubiquitin domain
ENSMUSG00000003848	Nob1	NOB1 zinc finger-like superfamily||Ribonuclease Nob1, eukaryote||Nin one binding (NOB1) Zn-ribbon-like||PIN domain||Putative WW-binding domain and destruction box||-||PIN-like domain superfamily||Ribonuclease, PIN domain
ENSMUSG00000003923	Tfam	High mobility group box domain superfamily||High mobility group box domain
ENSMUSG00000003949	Hlf	Basic-leucine zipper domain||Hepatic leukemia factor
ENSMUSG00000003992	Ssbp2	LIS1 homology motif||-||Sequence-specific single-strand DNA-binding protein
ENSMUSG00000004054	Map3k11	Mitogen-activated protein (MAP) kinase kinase kinase, MLK1-4||MLK1-3, SH3 domain||Serine/threonine-protein kinase, active site||Protein kinase domain||SH3 domain||Protein kinase-like domain superfamily||SH3-like domain superfamily||Serine-threonine/tyrosine-protein kinase, catalytic domain||Protein kinase, ATP binding site
ENSMUSG00000004056	Akt2	Protein kinase, C-terminal||Protein Kinase B beta, catalytic domain||PH-like domain superfamily||Pleckstrin homology domain||AGC-kinase, C-terminal||Serine/threonine-protein kinase, active site||Protein kinase domain||Protein kinase-like domain superfamily||Protein kinase, ATP binding site
ENSMUSG00000004069	Dnaja3	Heat shock protein DnaJ, cysteine-rich domain superfamily||DnaJ domain, conserved site||Chaperone DnaJ||DnaJ domain superfamily||DnaJ domain||Heat shock protein DnaJ, cysteine-rich domain||HSP40/DnaJ peptide-binding||Chaperone DnaJ, C-terminal
ENSMUSG00000004070	Hmox2	Haem oxygenase-like, multi-helical||Haem oxygenase-like||Haem oxygenase||Haem oxygenase conserved site
ENSMUSG00000004071	Cdip1	LPS-induced tumour necrosis factor alpha factor||LITAF domain containing protein
ENSMUSG00000004105	Angptl2	Fibrinogen, alpha/beta/gamma chain, C-terminal globular domain||Fibrinogen-like, C-terminal||Fibrinogen, conserved site||Fibrinogen, alpha/beta/gamma chain, C-terminal globular, subdomain 2||Fibrinogen, alpha/beta/gamma chain, C-terminal globular, subdomain 1
ENSMUSG00000004264	Phb2	Prohibitin||Band 7 domain||Band 7/SPFH domain superfamily
ENSMUSG00000004270	Lpcat3	-||Membrane bound O-acyl transferase, MBOAT
ENSMUSG00000004319	Clcn3	Chloride channel, voltage gated||Chloride channel, core||Chloride channel ClC-3||CBS domain
ENSMUSG00000004364	Cul3	-||Cullin, conserved site||Cullin protein, neddylation domain||Winged helix-like DNA-binding domain superfamily||Cullin, N-terminal||Cullin homology domain superfamily||Cullin homology domain||Winged helix DNA-binding domain superfamily||Cullin repeat-lik
ENSMUSG00000004383	Large1	Glycosyl transferase, family 8||Nucleotide-diphospho-sugar transferases
ENSMUSG00000004451	Ralb	Small GTPase superfamily||P-loop containing nucleoside triphosphate hydrolase||Small GTP-binding protein domain||Small GTPase superfamily, Ras type||Ras-related protein Ral
ENSMUSG00000004462	Tbccd1	Tubulin binding cofactor C-like domain||C-CAP/cofactor C-like domain||CARP motif||Adenylate cyclase-associated CAP, C-terminal superfamily
ENSMUSG00000004500	Zfp324	-||Zinc finger C2H2 superfamily||KRAB domain superfamily||Krueppel-associated box||Zinc finger C2H2-type
ENSMUSG00000004567	Mcoln1	-||Polycystin cation channel, PKD1/PKD2
ENSMUSG00000004568	Arhgef18	Dbl homology (DH) domain superfamily||PH-like domain superfamily||Pleckstrin homology domain||-||Dbl homology (DH) domain
ENSMUSG00000004591	Pkn2	HR1 rho-binding domain||-||Protein kinase, C-terminal||C2 domain superfamily||C2 domain||Protein kinase, ATP binding site||Protein kinase-like domain superfamily||HR1 repeat superfamily||AGC-kinase, C-terminal||Serine/threonine-protein kinase, active site||Protein kinase domain||Serine/threonine-protein kinase N, first HR1 domain
ENSMUSG00000004768	Rab23	P-loop containing nucleoside triphosphate hydrolase||Small GTP-binding protein domain||Small GTPase superfamily||Ras-related protein Rab-23||-
ENSMUSG00000004788	Eif2b2	Initiation factor 2B-related||NagB/RpiA transferase-like
ENSMUSG00000004789	Dlst	2-oxo acid dehydrogenase, lipoyl-binding site||Biotin/lipoyl attachment||-||2-oxoacid dehydrogenase acyltransferase, catalytic domain||Single hybrid motif||Dihydrolipoamide succinyltransferase
ENSMUSG00000004798	Ulk2	Serine/threonine-protein kinase, Ulk1/Ulk2||Serine/threonine-protein kinase, C-terminal||Protein kinase, ATP binding site||Protein kinase-like domain superfamily||Protein kinase domain||Serine/threonine-protein kinase, active site
ENSMUSG00000004895	Prcc	Proline-rich protein PRCC
ENSMUSG00000004931	Apba3	PDZ superfamily||PDZ domain||PH-like domain superfamily||PTB/PI domain||Amyloid beta A4 precursor protein-binding family A member 3
ENSMUSG00000004937	Sgta	Tetratricopeptide repeat 1||Tetratricopeptide-like helical domain superfamily||Tetratricopeptide repeat-containing domain||SGTA, homodimerisation domain||Tetratricopeptide repeat
ENSMUSG00000004947	Dtx2	Zinc finger, C3HC4 RING-type||Zinc finger, RING-type||Zinc finger, RING/FYVE/PHD-type||WWE domain, subgroup||WWE domain||-||WWE domain superfamily
ENSMUSG00000005057	Sh2b2	SH2B2, SH2 domain||Phenylalanine zipper superfamily||PH-like domain superfamily||Pleckstrin homology domain||SH2 domain||SH2B adapter protein 2||SH2B adapter protein||Phenylalanine zipper||SH2 domain superfamily
ENSMUSG00000005078	Jkamp	JNK1/MAPK8-associated membrane protein
ENSMUSG00000005103	Wdr1	WD40/YVTN repeat-like-containing domain superfamily||Nitrous oxide reductase, N-terminal||G-protein beta WD-40 repeat||WD40 repeat, conserved site||WD40-repeat-containing domain superfamily||WD40 repeat||WD40-repeat-containing domain
ENSMUSG00000005262	Ufd1	-||Ubiquitin fusion degradation protein Ufd1-like
ENSMUSG00000005360	Slc1a3	Sodium:dicarboxylate symporter, conserved site||Sodium:dicarboxylate symporter||Sodium:dicarboxylate symporter superfamily
ENSMUSG00000005362	Crbn	CULT domain||Yippee/Mis18/Cereblon||Lon, substrate-binding domain||PUA-like superfamily
ENSMUSG00000005370	Msh6	DNA mismatch repair protein MutS-like, N-terminal||DNA mismatch repair protein MutS, N-terminal||DNA mismatch repair protein MutS/MSH||PWWP domain||P-loop containing nucleoside triphosphate hydrolase||DNA mismatch repair protein MutS, core||DNA mismatch repair protein MutS, core domain superfamily||DNA mismatch repair protein MutS, C-terminal||MutS, connector domain superfamily||DNA mismatch repa…
ENSMUSG00000005371	Fbxo11	Pectin lyase fold/virulence factor||-||Periplasmic copper-binding protein NosD, beta helix domain||Carbohydrate-binding/sugar hydrolysis domain||F-box only protein 11||F-box-like domain superfamily||Zinc finger, UBR-type||F-box domain||Pectin lyase fold||Parallel beta-helix repeat||Parallel beta-helix repeat-2
ENSMUSG00000005373	Mlxipl	-||Helix-loop-helix DNA-binding domain superfamily||Myc-type, basic helix-loop-helix (bHLH) domain
ENSMUSG00000005374	Tbl2	WD40/YVTN repeat-like-containing domain superfamily||-||WD40-repeat-containing domain superfamily||WD40 repeat||WD40-repeat-containing domain||G-protein beta WD-40 repeat||WD40 repeat, conserved site
ENSMUSG00000005378	Bud23	-||18S rRNA (guanine(1575)-N(7))-methyltransferase Bud23-like||Methyltransferase type 11||S-adenosyl-L-methionine-dependent methyltransferase
ENSMUSG00000005417	Mprip	PH-like domain superfamily||Pleckstrin homology domain||-
ENSMUSG00000005469	Prkaca	Serine/threonine-protein kinase, active site||Protein kinase domain||AGC-kinase, C-terminal||Protein kinase-like domain superfamily||Protein kinase, ATP binding site
ENSMUSG00000005483	Dnajb1	DnaJ domain superfamily||DnaJ domain||Chaperone DnaJ, C-terminal||HSP40/DnaJ peptide-binding||DnaJ domain, conserved site
ENSMUSG00000005505	Kbtbd4	BTB/POZ domain||BTB/Kelch-associated||SKP1/BTB/POZ domain superfamily||Kelch-type beta propeller||BTB-kelch protein
ENSMUSG00000005534	Insr	Growth factor receptor cysteine-rich domain superfamily||Fibronectin type III||Tyrosine-protein kinase, catalytic domain||Insulin receptor-related protein||Immunoglobulin-like fold||Furin-like cysteine-rich domain||Protein kinase, ATP binding site||Tyrosine-protein kinase, receptor class II, conserved site||Receptor L-domain||Protein kinase-like domain superfamily||Furin-like repeat||Leucine-rich…
ENSMUSG00000005575	Ube2m	Ubiquitin-conjugating enzyme, active site||Ubiquitin-conjugating enzyme E2||Ubiquitin-conjugating enzyme/RWD-like
ENSMUSG00000005580	Adcy9	Nucleotide cyclase||Adenylyl cyclase class-3/4/guanylyl cyclase||Adenylyl cyclase class-4/guanylyl cyclase, conserved site
ENSMUSG00000005609	Ctr9	Tetratricopeptide repeat-containing domain||Tetratricopeptide repeat||Methylthioribose-1-phosphate isomerase-like, N-terminal||RNA polymerase-associated protein Ctr9||Tetratricopeptide-like helical domain superfamily
ENSMUSG00000005615	Pcyt1a	Cytidyltransferase-like domain||Rossmann-like alpha/beta/alpha sandwich fold
ENSMUSG00000005621	Zfp592	Zinc finger C2H2-type||Zinc finger C2H2 superfamily
ENSMUSG00000005625	Psmd4	Ubiquitin interacting motif||Proteasome subunit Rpn10||von Willebrand factor, type A||von Willebrand factor A-like domain superfamily
ENSMUSG00000005674	Tomm40l	-||Eukaryotic porin/Tom40
ENSMUSG00000005677	Nr1i3	Nuclear hormone receptor||Nuclear hormone receptor-like domain superfamily||Zinc finger, NHR/GATA-type||Zinc finger, nuclear hormone receptor-type||-||Nuclear hormone receptor, ligand-binding domain||Thyroid hormone receptor
ENSMUSG00000005683	Cs	Citrate synthase||Citrate synthase superfamily||Citrate synthase-like, small alpha subdomain||Citrate synthase, eukaryotic-type||Citrate synthase-like, large alpha subdomain||Citrate synthase active site
ENSMUSG00000005687	Bcas2	-||Pre-mRNA-splicing factor SPF27
ENSMUSG00000005699	Pard6a	Partitioning defective protein 6, PB1 domain||Partitioning defective 6 homologue alpha||PDZ superfamily||PB1 domain||PDZ domain
ENSMUSG00000005803	Sqor	FAD/NAD(P)-binding domain superfamily||Sulphide quinone-reductase||FAD/NAD(P)-binding domain||-
ENSMUSG00000005813	Metap1	MYND-like zinc finger, mRNA-binding||Peptidase M24A, methionine aminopeptidase, subfamily 1||Peptidase M24, methionine aminopeptidase||Creatinase/aminopeptidase-like||Peptidase M24
ENSMUSG00000005871	Apc	Adenomatous polyposis coli protein repeat||Armadillo-like helical||-||EB-1 binding||Adenomatous polyposis coli (APC) family||Adenomatous polyposis coli protein basic domain||Armadillo||Adenomatous polyposis coli protein||Adenomatous polyposis coli||Armadillo-type fold||Adenomatous polyposis coli protein, 15 residue repeat||APC, N-terminal coiled-coil domain superfamily||Adenomatous polyposis coli…
ENSMUSG00000005882	Uqcc1	Ubiquinol-cytochrome c chaperone, CBP3||-||Ubiquinol-cytochrome c chaperone/UPF0174
ENSMUSG00000005886	Ncoa2	Nuclear receptor coactivator, Ncoa-type, interlocking domain superfamily||Nuclear receptor coactivator 2||PAS domain superfamily||PAS fold||Nuclear receptor coactivator, interlocking||Nuclear receptor coactivator, Ncoa-type, interlocking||Myc-type, basic helix-loop-helix (bHLH) domain||PAS domain||Nuclear receptor coactivator||Nuclear receptor coactivator, receptor-binding domain||Domain of unkno…
ENSMUSG00000005936	Kctd20	BTB/POZ domain||SKP1/BTB/POZ domain superfamily
ENSMUSG00000005949	Ctns	Lysosomal cystine transporter||PQ-loop repeat
ENSMUSG00000005950	P2rx5	P2X5 purinoceptor||P2X purinoreceptor||P2X purinoreceptor extracellular domain superfamily
ENSMUSG00000005951	Shpk	Carbohydrate kinase, FGGY, N-terminal||-
ENSMUSG00000005982	Naa60	Acyl-CoA N-acyltransferase||-||GNAT domain
ENSMUSG00000006058	Snf8	Winged helix DNA-binding domain superfamily||ESCRT-2 complex, Snf8||Winged helix-like DNA-binding domain superfamily||EAP30
ENSMUSG00000006127	Inpp5k	Endonuclease/exonuclease/phosphatase||Endonuclease/exonuclease/phosphatase superfamily||Inositol polyphosphate-related phosphatase||-
ENSMUSG00000006169	Clint1	Clathrin interactor 1||ENTH/VHS||ENTH domain
ENSMUSG00000006205	Htra1	PDZ superfamily||PDZ domain||Peptidase S1, PA clan||Kazal domain||Insulin-like growth factor-binding protein, IGFBP||Growth factor receptor cysteine-rich domain superfamily||Peptidase S1C||Kazal domain superfamily
ENSMUSG00000006262	Mob1b	MOB kinase activator family||MOB kinase activator superfamily
ENSMUSG00000006392	Med8	Mediator complex, subunit Med8, fungi/metazoa||-
ENSMUSG00000006456	Rbm14	RBM14, RNA recognition motif 2||RNA recognition motif domain||RNA-binding domain superfamily||RBM14, RNA recognition motif 1
ENSMUSG00000006463	Zdhhc24	Palmitoyltransferase, DHHC domain||-
ENSMUSG00000006471	Ndor1	Flavoprotein pyridine nucleotide cytochrome reductase||Flavodoxin/nitric oxide synthase||NADPH-dependent diflavin oxidoreductase 1||FAD-binding, type 1||-||Riboflavin synthase-like beta-barrel||Ferredoxin reductase-type FAD-binding domain||Flavodoxin-like||Flavoprotein-like superfamily||Oxidoreductase FAD/NAD(P)-binding
ENSMUSG00000006494	Pdk1	Histidine kinase/HSP90-like ATPase superfamily||Histidine kinase domain||Alpha-ketoacid/pyruvate dehydrogenase kinase, N-terminal domain superfamily||Histidine kinase/HSP90-like ATPase||Branched-chain alpha-ketoacid dehydrogenase kinase/Pyruvate dehydrogenase kinase, N-terminal
ENSMUSG00000006526	Tmem110	-||Store-operated calcium entry regulator STIMATE/YPL162C
ENSMUSG00000006599	Gtf2h1	PH-like domain superfamily||TFIIH subunit Tfb1/p62||BSD domain superfamily||TFIIH p62 subunit, N-terminal||BSD domain||-
ENSMUSG00000006611	Hfe	-||Immunoglobulin-like fold||MHC class I-like antigen recognition-like superfamily||MHC class I-like antigen recognition-like||Immunoglobulin/major histocompatibility complex, conserved site||Immunoglobulin-like domain superfamily||Hereditary hemochromato
ENSMUSG00000006641	Slc5a6	Sodium/solute symporter||Sodium/solute symporter, conserved site
ENSMUSG00000006673	Qrich1	-||Death-like domain superfamily||Protein of unknown function DUF3504
ENSMUSG00000006728	Cdk4	Protein kinase domain||-||Serine/threonine-protein kinase, active site||Protein kinase-like domain superfamily||Protein kinase, ATP binding site
ENSMUSG00000006736	Tspan31	Tetraspanin||Tetraspanin/Peripherin
ENSMUSG00000006800	Sulf2	Sulfatase, conserved site||Sulfatase, N-terminal||Extracellular sulfatase, C-terminal||Alkaline-phosphatase-like, core domain superfamily||Alkaline phosphatase-like, alpha/beta/alpha||Extracellular sulfatase||-
ENSMUSG00000006932	Ctnnb1	Armadillo-like helical||Armadillo||Beta-catenin||-||Armadillo-type fold
ENSMUSG00000006941	Eif1b	Eukaryotic translation initiation factor SUI1||SUI1 domain superfamily||SUI1 domain
ENSMUSG00000007038	Neu1	Sialidase family||Sialidase||Sialidase superfamily
ENSMUSG00000007216	Zfp775	Zinc finger C2H2-type||Zinc finger, RING/FYVE/PHD-type||Zinc finger C2H2 superfamily
ENSMUSG00000007411	Mark3	Protein kinase, ATP binding site||Serine/threonine-protein kinase MARK3||Ubiquitin-associated domain||Kinase associated domain 1 (KA1)||Serine/threonine-protein kinase, active site||Serine/threonine-protein kinase MARK/par1||Protein kinase domain||Protein kinase-like domain superfamily||-||KA1 domain/Ssp2, C-terminal
ENSMUSG00000007415	Gatad1	Zinc finger, NHR/GATA-type||Zinc finger, GATA-type||-
ENSMUSG00000007476	Lrrc8a	Leucine-rich repeat||Leucine-rich repeat, typical subtype||LRRC8, pannexin-like TM region||Leucine-rich repeat domain superfamily
ENSMUSG00000007610	Gtpbp3	tRNA modification GTPase MnmE domain 2||TrmE-type guanine nucleotide-binding domain||GTP-binding protein TrmE, N-terminal||tRNA modification GTPase MnmE||MnmE, helical domain||-||GTP binding domain||P-loop containing nucleoside triphosphate hydrolase||Small GTP-binding protein domain
ENSMUSG00000007617	Homer1	Testis-specific protein TEX28/transmembrane and coiled-coil domains protein||PH-like domain superfamily||WH1/EVH1 domain||-
ENSMUSG00000007655	Cav1	-||Caveolin||Caveolin-1||Caveolin, conserved site
ENSMUSG00000007659	Bcl2l1	Apoptosis regulator, Bcl-2, BH4 motif, conserved site||Apoptosis regulator, Bcl-2/ BclX||Apoptosis regulator, Bcl-2 protein, BH4||Bcl2-like||Blc2-like superfamily||Apoptosis regulator, Bcl-2, BH2 motif, conserved site||Apoptosis regulator, Bcl-X||Blc2 family||Apoptosis regulator, Bcl-2, BH1 motif, conserved site||Apoptosis regulator, Bcl-2, BH3 motif, conserved site
ENSMUSG00000007670	Khsrp	K Homology domain, type 1 superfamily||K Homology domain, type 1||K Homology domain||Far upstream element-binding protein, C-terminal
ENSMUSG00000007682	Dio2	Iodothyronine deiodinase, active site||Thioredoxin-like superfamily||Iodothyronine deiodinase
ENSMUSG00000007777	0610009B22Rik	Trafficking protein particle complex subunit 2||Longin-like domain superfamily
ENSMUSG00000007812	Zfp655	Krueppel-associated box||-||Zinc finger C2H2 superfamily||KRAB domain superfamily||Zinc finger C2H2-type
ENSMUSG00000007817	Zmiz1	Zinc finger, RING/FYVE/PHD-type||Zinc finger, MIZ-type
ENSMUSG00000007836	Hnrnpa0	hnRNP A0, RNA recognition motif 1||RNA recognition motif domain||RNA-binding domain superfamily
ENSMUSG00000007872	Id3	Myc-type, basic helix-loop-helix (bHLH) domain||Helix-loop-helix DNA-binding domain superfamily||DNA-binding protein inhibitor
ENSMUSG00000007880	Arid1a	Armadillo-type fold||WD40/YVTN repeat-like-containing domain superfamily||ARID DNA-binding domain||ARID DNA-binding domain superfamily||SWI/SNF-like complex subunit BAF250a||SWI/SNF-like complex subunit BAF250/Osa||SWI/SNF-like complex subunit BAF250, C-terminal||Armadillo-like helical
ENSMUSG00000007891	Ctsd	Cathepsin D||Peptidase family A1 domain||Aspartic peptidase A1 family||Aspartic peptidase, N-terminal||Aspartic peptidase domain superfamily||Aspartic peptidase, active site
ENSMUSG00000007944	Ttc9b	Peptidyl-prolyl cis-trans isomerase, FKBP-type||Tetratricopeptide-like helical domain superfamily||Tetratricopeptide repeat 2||Tetratricopeptide repeat-containing domain||Tetratricopeptide repeat
ENSMUSG00000008035	Mid1ip1	Spot 14 family
ENSMUSG00000008090	Fgfrl1	Immunoglobulin subtype 2||Immunoglobulin subtype||-||Immunoglobulin-like fold||Immunoglobulin-like domain||Immunoglobulin I-set||Immunoglobulin-like domain superfamily
ENSMUSG00000008153	Clstn3	Concanavalin A-like lectin/glucanase domain superfamily||Cadherin||Calsyntenin||Cadherin-like
ENSMUSG00000008301	Phax	Phosphorylated adapter RNA export protein, RNA-binding domain
ENSMUSG00000008333	Snrpb2	U2 small nuclear ribonucleoprotein B'', RNA recognition motif 2||RNA-binding domain superfamily||U2 small nuclear ribonucleoprotein B'', RNA recognition motif 1||RNA recognition motif domain
ENSMUSG00000008393	Carhsp1	Cold-shock protein, DNA-binding||Nucleic acid-binding, OB-fold||Cold shock domain||Cold-shock conserved site
ENSMUSG00000008429	Herpud2	Ubiquitin-like domain superfamily||Ubiquitin domain
ENSMUSG00000008435	Rdh13	NAD(P)-binding domain superfamily||-||Short-chain dehydrogenase/reductase, conserved site||Short-chain dehydrogenase/reductase SDR
ENSMUSG00000008575	Nfib	CTF transcription factor/nuclear factor 1, N-terminal||CTF transcription factor/nuclear factor 1, conserved site||MAD homology 1, Dwarfin-type||CTF transcription factor/nuclear factor 1||CTF transcription factor/nuclear factor 1, DNA-binding domain
ENSMUSG00000008604	Ubqln4	Ubiquilin||Ubiquitin-like domain superfamily||-||Ubiquitin domain||UBA-like superfamily||Heat shock chaperonin-binding||Ubiquitin-associated domain
ENSMUSG00000008690	Ncaph2	-||Condensin II complex subunit H2, middle domain||Condensin-2 complex subunit H2||Condensin II complex subunit H2, N-terminal||Condensin-2 complex subunit H2, C-terminal
ENSMUSG00000008730	Hipk1	Protein kinase, ATP binding site||Protein kinase-like domain superfamily||Serine/threonine-protein kinase, active site||-||Protein kinase domain
ENSMUSG00000008734	Gprc5b	GPCR family 3, C-terminal
ENSMUSG00000008892	Vdac3	Eukaryotic porin/Tom40||Porin, eukaryotic type||Voltage-dependent anion-selective channel protein 3
ENSMUSG00000008958	Vps72	Vps72/YL1, C-terminal||Vps72/YL1 family
ENSMUSG00000008976	Gabpa	Ubiquitin-like domain superfamily||Winged helix DNA-binding domain superfamily||Pointed domain||Transcription factor, GA-binding, alpha subunit||Sterile alpha motif/pointed domain superfamily||Ets domain||GA-binding protein alpha subunit, N-terminal||Winged helix-like DNA-binding domain superfamily
ENSMUSG00000009013	Dynll1	Dynein light chain superfamily||Dynein light chain, type 1/2||Dynein light chain, type 1/2, conserved site
ENSMUSG00000009035	Tmem184b	Organic solute transporter subunit alpha/Transmembrane protein 184||-
ENSMUSG00000009090	Ap1b1	AP complex subunit beta||Armadillo||Clathrin adaptor, appendage, Ig-like subdomain superfamily||Armadillo-type fold||Coatomer/calthrin adaptor appendage, C-terminal subdomain||Clathrin adaptor, alpha/beta/gamma-adaptin, appendage, Ig-like subdomain||Armadillo-like helical||AP-1/2/4 complex subunit beta||Clathrin/coatomer adaptor, adaptin-like, N-terminal||Clathrin adaptor, beta-adaptin, appendage…
ENSMUSG00000009112	Bcl2l13	Bcl2-like||-||Blc2 family||Blc2-like superfamily
ENSMUSG00000009376	Met	Serine-threonine/tyrosine-protein kinase, catalytic domain||Sema domain superfamily||Protein kinase domain||WD40/YVTN repeat-like-containing domain superfamily||PSI domain||Immunoglobulin E-set||Tyrosine-protein kinase, active site||Tyrosine-protein kinase, HGF/MSP receptor||-||Sema domain||Protein kinase, ATP binding site||Protein kinase-like domain superfamily||IPT domain||Immunoglobulin-like f…
ENSMUSG00000009555	Cdk9	Protein kinase, ATP binding site||Protein kinase-like domain superfamily||Protein kinase domain||-||Serine/threonine-protein kinase, active site
ENSMUSG00000009563	Tor2a	P-loop containing nucleoside triphosphate hydrolase||ClpA/B family||Torsin||Torsin 1/2||-
ENSMUSG00000009633	G0s2	G0/G1 switch protein 2
ENSMUSG00000009681	Bcr	Dbl homology (DH) domain||Bcr-Abl oncoprotein oligomerisation||Guanine-nucleotide dissociation stimulator, CDC24, conserved site||Rho GTPase activation protein||C2 domain||Bcr-Abl oncoprotein oligomerisation domain superfamily||C2 domain superfamily||PH-like domain superfamily||Pleckstrin homology domain||Rho GTPase-activating protein domain||Dbl homology (DH) domain superfamily
ENSMUSG00000009739	Pou6f1	-||Lambda repressor-like, DNA-binding domain superfamily||POU-specific domain||Homeobox domain||Homeobox-like domain superfamily||POU domain
ENSMUSG00000009741	Ubp1	Sterile alpha motif/pointed domain superfamily||CP2 transcription factor
ENSMUSG00000009905	Kdsr	NAD(P)-binding domain superfamily||Short-chain dehydrogenase/reductase, conserved site||Short-chain dehydrogenase/reductase SDR
ENSMUSG00000009907	Vps4b	MIT||MIT domain superfamily||Vps4 oligomerisation, C-terminal||P-loop containing nucleoside triphosphate hydrolase||AAA+ ATPase domain||ATPase, AAA-type, core||ATPase, AAA-type, conserved site
ENSMUSG00000009995	Taz	-||Phospholipid/glycerol acyltransferase||Tafazzin
ENSMUSG00000010045	Tmem115	Rhomboid-like superfamily||Transmembrane protein DUF1751, eukaryotic
ENSMUSG00000010047	Hyal2	Glycoside hydrolase superfamily||Aldolase-type TIM barrel||Hyaluronidase
ENSMUSG00000010051	Hyal1	Hyaluronidase||Aldolase-type TIM barrel||Glycoside hydrolase superfamily
ENSMUSG00000010054	Tusc2	Tumour suppressor candidate 2
ENSMUSG00000010097	Nxf1	-||NTF2-like domain superfamily||TAP C-terminal (TAP-C) domain||Nuclear transport factor 2, eukaryote||Leucine-rich repeat domain superfamily||Nuclear transport factor 2||UBA-like superfamily||Transmembrane protein 223||Nuclear RNA export factor||Leucine-
ENSMUSG00000010110	Stx5a	Target SNARE coiled-coil homology domain||Syntaxin-5, N-terminal, Sly1p-binding domain||Syntaxin/epimorphin, conserved site||SNARE||-
ENSMUSG00000010205	Raver1	Ribonucleoprotein PTB-binding 1, RNA recognition motif 1||Ribonucleoprotein PTB-binding 1||RNA-binding domain superfamily||RNA recognition motif domain
ENSMUSG00000010277	2610507B11Rik	FMP27, GFWDK domain||-||FMP27, N-terminal||FMP27, C-terminal
ENSMUSG00000010376	Nedd8	Ubiquitin domain||Ubiquitin-like domain superfamily||-||Ubiquitin conserved site||Ubiquitin
ENSMUSG00000010392	Gosr1	Golgi SNAP receptor complex, subunit 1
ENSMUSG00000010406	Mrpl52	39S ribosomal protein L52, mitochondrial
ENSMUSG00000010453	Kansl3	KAT8 regulatory NSL complex subunit 3/Testis-expressed sequence 30 protein||-||Alpha/Beta hydrolase fold
ENSMUSG00000010607	Pigyl	Phosphatidylinositol N-acetylglucosaminyltransferase subunit Y||Phosphatidylinositol N-acetylglucosaminyltransferase subunit Y, chordates
ENSMUSG00000010651	Acaa1b	Thiolase-like||Thiolase, N-terminal||Thiolase, acyl-enzyme intermediate active site||Thiolase, active site||Thiolase, C-terminal||Thiolase, conserved site||Thiolase
ENSMUSG00000010914	Pdhx	2-oxoacid dehydrogenase acyltransferase, catalytic domain||Peripheral subunit-binding domain||E3-binding domain superfamily||Biotin/lipoyl attachment||2-oxo acid dehydrogenase, lipoyl-binding site||Single hybrid motif
ENSMUSG00000011158	Brf1	Cyclin-like superfamily||Zinc finger, TFIIB-type||Transcription factor IIIB subunit Brf1||Brf1, TBP-binding domain||Transcription factor TFIIB||Cyclin-like||Transcription factor TFIIB, cyclin-like domain
ENSMUSG00000011305	Plin5	Perilipin
ENSMUSG00000011382	Dhdh	NAD(P)-binding domain superfamily||Oxidoreductase, N-terminal
ENSMUSG00000011427	Zfp790	-||Zinc finger C2H2 superfamily||KRAB domain superfamily||Krueppel-associated box||Zinc finger, RING/FYVE/PHD-type||Zinc finger C2H2-type
ENSMUSG00000011832	Evi5l	Rab-GTPase-TBC domain superfamily||-||Ecotropic viral integration site 5 protein||Rab-GTPase-TBC domain
ENSMUSG00000011837	Snapc2	Small nuclear RNA activating complex subunit 2-like||-
ENSMUSG00000011960	Ccnt1	Cyclin-like superfamily||Cyclin-T1||-||Cyclin-like||Cyclin, N-terminal
ENSMUSG00000012076	Brms1l	-||Sds3-like
ENSMUSG00000012117	Dhdds	Di-trans-poly-cis-decaprenylcistransferase-like, conserved site||Decaprenyl diphosphate synthase-like superfamily||Decaprenyl diphosphate synthase-like
ENSMUSG00000012296	Tjap1	Tight junction-associated protein 1
ENSMUSG00000012422	Tmem167	-||Protein kish
ENSMUSG00000012428	Steap4	Pyrroline-5-carboxylate reductase, catalytic, N-terminal||Ferric reductase transmembrane component-like domain||NAD(P)-binding domain superfamily
ENSMUSG00000012429	Mplkip	M-phase-specific PLK1-interacting protein-like, vertebrate||TTDN1/Protein SICKLE
ENSMUSG00000012640	Zfp715	Krueppel-associated box||-||Zinc finger C2H2 superfamily||KRAB domain superfamily||Zinc finger, RING/FYVE/PHD-type||Zinc finger C2H2-type
ENSMUSG00000013076	Amotl1	Angiomotin, C-terminal||-||Angiomotin
ENSMUSG00000013150	Gfod2	Oxidoreductase, N-terminal||NAD(P)-binding domain superfamily
ENSMUSG00000013275	Slc41a1	SLC41 divalent cation transporters, integral membrane domain||SLC41 divalent cation transporters, integral membrane domain superfamily
ENSMUSG00000013419	Zfp651	BTB/POZ domain||Zinc finger C2H2-type||Zinc finger, RING/FYVE/PHD-type||-||Zinc finger C2H2 superfamily||SKP1/BTB/POZ domain superfamily
ENSMUSG00000013495	Tmem175	Endosomal/lysomomal potassium channel TMEM175
ENSMUSG00000013622	Atraid	Leucine-rich repeat domain superfamily||EGF-like, conserved site||-||EGF-like domain
ENSMUSG00000013646	Sh3bp5l	SH3-binding 5
ENSMUSG00000013663	Pten	Bifunctional phosphatidylinositol trisphosphate phosphatase/dual specificity phosphatase PTEN||Protein-tyrosine phosphatase-like||C2 domain superfamily||Tensin-type phosphatase domain||Protein-tyrosine phosphatase, active site||Protein-tyrosine phosphatase, catalytic||Tensin phosphatase, C2 domain||Dual specificity phosphatase, catalytic domain
ENSMUSG00000013858	Tmem259	Membralin
ENSMUSG00000013973	Dedd	-||Death-like domain superfamily||Death effector domain
ENSMUSG00000013997	Nit1	Carbon-nitrogen hydrolase superfamily||Carbon-nitrogen hydrolase||Uncharacterised protein family UPF0012, conserved site
ENSMUSG00000014074	Rnf168	Zinc finger, RING/FYVE/PHD-type||Zinc finger, RING-type||E3 ubiquitin-protein ligase RNF168
ENSMUSG00000014245	Pigl	N-acetylglucosaminyl phosphatidylinositol deacetylase-related||Putative deacetylase LmbE-like domain superfamily
ENSMUSG00000014294	Ndufa2	Ribosomal protein/NADH dehydrogenase domain||NADH dehydrogenase [ubiquinone] (complex I), alpha subcomplex, subunit 2||Thioredoxin-like superfamily
ENSMUSG00000014353	Tmem87b	Lung seven transmembrane receptor-like
ENSMUSG00000014418	Hps5	WD40-repeat-containing domain superfamily||Hermansky-Pudlak syndrome 5 protein||-||WD40/YVTN repeat-like-containing domain superfamily
ENSMUSG00000014426	Map3k4	Protein kinase-like domain superfamily||Protein kinase domain||Serine/threonine-protein kinase, active site||Protein kinase, ATP binding site
ENSMUSG00000014496	Ankrd28	-||Ankyrin repeat||Ankyrin repeat-containing domain||Ankyrin repeat-containing domain superfamily
ENSMUSG00000014503	Pkd2l2	Polycystin cation channel, PKD1/PKD2||Polycystic kidney disease type 2 protein
ENSMUSG00000014504	Srp19	Signal recognition particle, SRP19 subunit||Signal recognition particle, subunit SRP19-like superfamily||-
ENSMUSG00000014550	Rbsn	Zinc finger, FYVE-related||Rabenosyn, Rab binding domain||-||Zinc finger, FYVE/PHD-type||Zinc finger, RING/FYVE/PHD-type||Zinc finger C2H2-type||FYVE zinc finger||Rabenosyn, Rab binding domain superfamily
ENSMUSG00000014551	Mrps25	Thioredoxin-like superfamily||Ribosomal protein/NADH dehydrogenase domain
ENSMUSG00000014601	Strip1	Far11/STRP, C-terminal||Far11/STRP, N-terminal
ENSMUSG00000014606	Slc25a11	Mitochondrial carrier domain superfamily||Mitochondrial substrate/solute carrier
ENSMUSG00000014633	Cmc2	Cytochrome c oxidase biogenesis protein Cmc1-like||-
ENSMUSG00000014867	Surf4	Surfeit locus 4||-
ENSMUSG00000014905	Dnajb9	DnaJ domain, conserved site||DnaJ domain||DnaJ domain superfamily
ENSMUSG00000014932	Yes1	Serine-threonine/tyrosine-protein kinase, catalytic domain||SH3-like domain superfamily||SH2 domain superfamily||Protein kinase, ATP binding site||SH3 domain||Protein kinase-like domain superfamily||Protein kinase domain||SH2 domain||Tyrosine-protein kinase Yes, SH3 domain||Tyrosine-protein kinase, active site||Tyrosine-protein kinase, catalytic domain
ENSMUSG00000015016	Acsf3	AMP-binding enzyme, C-terminal domain||AMP-dependent synthetase/ligase||AMP-binding, conserved site
ENSMUSG00000015095	Fbxw5	F-box-like domain superfamily||WD40-repeat-containing domain||Six-bladed beta-propeller, TolB-like||F-box domain||Quinoprotein alcohol dehydrogenase-like superfamily||WD40 repeat||WD40-repeat-containing domain superfamily||WD40/YVTN repeat-like-containing domain superfamily
ENSMUSG00000015165	Hnrnpl	hnRNP-L, RNA recognition motif 4||RNA recognition motif domain||RNA-binding domain superfamily||hnRNP-L, RNA recognition motif 1||HnRNP-L/PTB||hnRNP-L, RNA recognition motif 2||-||hnRNP-L, RNA recognition motif 3
ENSMUSG00000015176	Nolc1	SRP40, C-terminal||-||LIS1 homology motif
ENSMUSG00000015243	Abca1	P-loop containing nucleoside triphosphate hydrolase||ABC transporter A||ABC transporter, conserved site||ABC transporter-like||AAA+ ATPase domain
ENSMUSG00000015312	Gadd45b	50S ribosomal protein L30e-like||Growth arrest and DNA damage-inducible protein GADD45||Ribosomal protein L7Ae/L30e/S12e/Gadd45
ENSMUSG00000015337	Endog	DNA/RNA non-specific endonuclease, active site||DNA/RNA non-specific endonuclease||Extracellular Endonuclease, subunit A
ENSMUSG00000015341	Golga7	Golgin subfamily A member 7/ERF4
ENSMUSG00000015357	Clpx	P-loop containing nucleoside triphosphate hydrolase||Clp ATPase, C-terminal||ATPase, AAA-type, core||Clp protease, ATP-binding subunit ClpX||AAA+ ATPase domain
ENSMUSG00000015474	Ppt2	Lysosomal thioesterase PPT2||Alpha/beta hydrolase fold-1||Palmitoyl protein thioesterase||Alpha/Beta hydrolase fold
ENSMUSG00000015488	Cacfd1	TVP18/Calcium channel flower
ENSMUSG00000015542	Nat9	GNAT domain||Acyl-CoA N-acyltransferase
ENSMUSG00000015575	Atp6v0e	ATPase, V0 complex, subunit e1/e2, metazoa||ATPase, V0 complex, subunit e1/e2
ENSMUSG00000015597	Zfp318	-||Matrin/U1-C-like, C2H2-type zinc finger
ENSMUSG00000015605	Srf	MADS SRF-like||Transcription factor, MADS-box||Transcription factor, MADS-box superfamily
ENSMUSG00000015659	Serac1	Armadillo-like helical||Alpha/Beta hydrolase fold||Armadillo-type fold
ENSMUSG00000015672	Mrpl32	-||Ribosomal protein L32p||Zinc-binding ribosomal protein
ENSMUSG00000015697	Setdb1	Histone-lysine N-methyltransferase SETDB1||SET domain||DNA-binding domain superfamily||Methyl-CpG DNA binding||Tudor domain||Pre-SET domain||Post-SET domain
ENSMUSG00000015711	Prune1	DDH domain||DHHA2 domain
ENSMUSG00000015750	Aph1a	Gamma-secretase subunit Aph-1
ENSMUSG00000015755	Tab2	Zinc finger, RanBP2-type superfamily||Ubiquitin system component Cue||-||Zinc finger, RanBP2-type
ENSMUSG00000015776	Med22	Mediator of RNA polymerase II transcription subunit 22
ENSMUSG00000015837	Sqstm1	Zinc finger, ZZ-type||UBA-like superfamily||Sequestosome-1, UBA domain||PB1 domain||Ubiquitin-associated domain||Sequestosome-1, PB1 domain
ENSMUSG00000015839	Nfe2l2	Basic-leucine zipper domain||Basic leucine zipper domain, Maf-type||Nuclear factor erythroid 2-related factor 2||Transcription factor, Skn-1-like, DNA-binding domain superfamily
ENSMUSG00000015846	Rxra	Nuclear/hormone receptor activator site AF-1||Nuclear hormone receptor, ligand-binding domain||Zinc finger, nuclear hormone receptor-type||Nuclear hormone receptor||Retinoid X receptor/HNF4||Zinc finger, NHR/GATA-type||Nuclear hormone receptor-like domain superfamily
ENSMUSG00000015957	Wnt11	-||Wnt-11 protein||Wnt protein, conserved site||Wnt
ENSMUSG00000015970	Chdh	Glucose-methanol-choline oxidoreductase, N-terminal||Oxygen-dependent choline dehydrogenase||Glucose-methanol-choline oxidoreductase||Glucose-methanol-choline oxidoreductase, C-terminal||FAD/NAD(P)-binding domain superfamily
ENSMUSG00000015971	Actr8	Actin-related protein 8/Plant actin-related protein 9||Actin family
ENSMUSG00000015994	Fnta	Protein prenyltransferase, alpha subunit
ENSMUSG00000016256	Ctsz	Peptidase C1A, papain C-terminal||Peptidase C1A||Cathepsin X||Cysteine peptidase, asparagine active site
ENSMUSG00000016257	Prelid3b	PRELI/MSF1 domain||Slowmo/Ups family
ENSMUSG00000016477	E2f3	E2F-DP heterodimerization region||Winged helix DNA-binding domain superfamily||E2F transcription factor, CC-MB domain||E2F/DP family, winged-helix DNA-binding domain||E2F Family||Winged helix-like DNA-binding domain superfamily
ENSMUSG00000016494	Cd34	CD34/Podocalyxin||-||CD34 antigen
ENSMUSG00000016495	Plgrkt	-||Protein of unknown function DUF2368
ENSMUSG00000016496	Cd274	Immunoglobulin-like domain superfamily||Immunoglobulin-like domain||CD80-like, immunoglobulin C2-set||Immunoglobulin-like fold||Immunoglobulin V-set domain||Immunoglobulin subtype
ENSMUSG00000016503	Gtf3a	Zinc finger C2H2 superfamily||Zinc finger C2H2-type
ENSMUSG00000016510	Mtif3	Translation initiation factor 3||Translation initiation factor 3 (IF-3), N-terminal domain superfamily||Translation initiation factor 3, N-terminal||Translation initiation factor 3 (IF-3), C-terminal domain superfamily||Translation initiation factor 3, C-terminal
ENSMUSG00000016528	Mapkapk2	MAP kinase activated protein kinase, C-terminal||Protein kinase, ATP binding site||Protein kinase-like domain superfamily||Protein kinase domain||Serine/threonine-protein kinase, active site
ENSMUSG00000016921	Srsf6	RNA-binding domain superfamily||RNA recognition motif domain||SRSF6, RNA recognition motif 1||-
ENSMUSG00000016940	Kctd2	BTB/POZ domain||Potassium channel tetramerisation-type BTB domain||SKP1/BTB/POZ domain superfamily
ENSMUSG00000017009	Sdc4	Syndecan/Neurexin domain||Neurexin/syndecan/glycophorin C||Syndecan, conserved site||Cytochrome c1, transmembrane anchor, C-terminal||Syndecan
ENSMUSG00000017119	Nbr1	Ubiquitin-associated domain||PB1 domain||NBR1, PB1 domain||Next to BRCA1 gene 1 protein||Next to BRCA1, central domain||UBA-like superfamily||Zinc finger, ZZ-type||-
ENSMUSG00000017188	Coa3	Cytochrome c oxidase assembly factor 3, mitochondrial
ENSMUSG00000017286	Glod4	-||Vicinal oxygen chelate (VOC) domain||Glyoxalase/Bleomycin resistance protein/Dihydroxybiphenyl dioxygenase
ENSMUSG00000017291	Taok1	Serine/threonine-protein kinase, active site||Protein kinase domain||Protein kinase-like domain superfamily||Protein kinase, ATP binding site
ENSMUSG00000017386	Traf4	TRAF-like||Zinc finger, RING/FYVE/PHD-type||TNF receptor-associated factor 4, MATH domain||MATH/TRAF domain||Zinc finger, RING-type, conserved site||Zinc finger, RING-type||Zinc finger, C3HC4 RING-type||Zinc finger, TRAF-type||TNF receptor-associated factor TRAF||TNF receptor-associated factor 4
ENSMUSG00000017421	Zfp207	Zinc finger C2H2-type||-
ENSMUSG00000017428	Psmd11	-||Proteasome component (PCI) domain||Winged helix DNA-binding domain superfamily||Tetratricopeptide-like helical domain superfamily||26S Proteasome non-ATPase regulatory subunit 11||Winged helix-like DNA-binding domain superfamily
ENSMUSG00000017491	Rarb	Nuclear hormone receptor, ligand-binding domain||-||Retinoic acid receptor||Nuclear hormone receptor-like domain superfamily||Zinc finger, NHR/GATA-type||Nuclear hormone receptor||Zinc finger, nuclear hormone receptor-type
ENSMUSG00000017548	Suz12	Polycomb protein, VEFS-Box||-
ENSMUSG00000017615	Tnfaip1	SKP1/BTB/POZ domain superfamily||Potassium channel tetramerisation-type BTB domain||BTB/POZ domain
ENSMUSG00000017664	Slc35c2	Sugar phosphate transporter domain||-
ENSMUSG00000017670	Elmo2	ELMO domain||Armadillo-type fold||Domain of unknown function DUF3361||Pleckstrin homology domain||Armadillo-like helical||PH-like domain superfamily||Engulfment and cell motility protein 2||-
ENSMUSG00000017713	Tha1	Pyridoxal phosphate-dependent transferase, major region, subdomain 1||Pyridoxal phosphate-dependent transferase||Pyridoxal phosphate-dependent transferase, subdomain 2||Aromatic amino acid beta-eliminating lyase/threonine aldolase||Threonine aldolase
ENSMUSG00000017715	Pgs1	-||CDP-alcohol phosphatidyltransferase class-II family||Phospholipase D/Transphosphatidylase
ENSMUSG00000017756	Slc12a7	Amino acid permease/ SLC12A domain||K/Cl co-transporter 4||SLC12A transporter family||SLC12A transporter, C-terminal||-||K/Cl co-transporter
ENSMUSG00000017776	Crk	SH3 domain||SH2 domain||CRK, N-terminal SH3 domain||CRK, C-terminal SH3 domain||SH3-like domain superfamily||SH2 domain superfamily
ENSMUSG00000017802	Retreg3	Reticulophagy regulator 3
ENSMUSG00000017831	Rab5a	Small GTPase superfamily||Small GTP-binding protein domain||P-loop containing nucleoside triphosphate hydrolase
ENSMUSG00000017858	Ift52	Class I glutamine amidotransferase-like||ABC-type uncharacterised transport system
ENSMUSG00000017969	Ptgis	Cytochrome P450 superfamily||Prostacyclin synthase||Cytochrome P450, cholesterol 7-alpha-monooxygenase-type||Cytochrome P450||Cytochrome P450, E-class, group IV
ENSMUSG00000018001	Cyth3	Sec7 domain superfamily||Sec7, C-terminal domain superfamily||-||Pleckstrin homology domain||PH-like domain superfamily||Sec7 domain
ENSMUSG00000018076	Med13l	Mediator complex, subunit Med13||Mediator complex, subunit Med13, N-terminal, metazoa/fungi
ENSMUSG00000018160	Med1	Mediator complex, subunit Med1
ENSMUSG00000018199	Trove2	TROVE domain||von Willebrand factor A-like domain superfamily||TROVE domain superfamily
ENSMUSG00000018209	Stk4	SARAH domain||Protein kinase-like domain superfamily||Protein kinase domain||-||Mst1 SARAH domain||Protein kinase, ATP binding site
ENSMUSG00000018326	Ywhab	14-3-3 protein||14-3-3 domain superfamily||14-3-3 protein, conserved site||14-3-3 domain
ENSMUSG00000018347	Zkscan6	Krueppel-associated box||Zinc finger C2H2 superfamily||KRAB domain superfamily||SCAN domain||Zinc finger protein 18/446||Zinc finger C2H2-type||Retrovirus capsid, C-terminal
ENSMUSG00000018379	Srsf1	-||Serine/arginine-rich splicing factor 1||SRSF1, RNA recognition motif 1||RNA recognition motif domain||RNA-binding domain superfamily
ENSMUSG00000018381	Abi3	ABI gene family member 3||SH3-like domain superfamily||SH3 domain||Abl-interactor, homeo-domain homologous domain||ABI family
ENSMUSG00000018401	Mtmr4	Zinc finger, FYVE-related||Protein-tyrosine phosphatase, active site||Myotubularin-like phosphatase domain||PH-like domain superfamily||Protein-tyrosine phosphatase, catalytic||Myotubularin family||Zinc finger, FYVE/PHD-type||Zinc finger, RING/FYVE/PHD-type||Tyrosine specific protein phosphatases domain||MTMR4, PH-GRAM domain||FYVE zinc finger||Myotubularin-related protein 4||Protein-tyrosine pho…
ENSMUSG00000018411	Mapt	Microtubule-associated protein Tau||Microtubule associated protein, tubulin-binding repeat||-
ENSMUSG00000018415	Gid4	-||Vacuolar import/degradation protein Vid24
ENSMUSG00000018425	Dhx40	Domain of unknown function DUF1605||Helicase superfamily 1/2, ATP-binding domain||DEAD/DEAH box helicase domain||P-loop containing nucleoside triphosphate hydrolase||Helicase-associated domain||DNA/RNA helicase, ATP-dependent, DEAH-box type, conserved site||Helicase, C-terminal
ENSMUSG00000018427	Ypel2	Yippee/Mis18/Cereblon||Yippee domain
ENSMUSG00000018428	Akap1	K Homology domain||Tudor domain||K Homology domain, type 1||SNase-like, OB-fold/extended TUDOR domain superfamily||-||A-kinase anchor protein 1, mitochondrial||K Homology domain, type 1 superfamily
ENSMUSG00000018442	Derl2	Rhomboid-like superfamily||-||Derlin
ENSMUSG00000018446	C1qbp	Mitochondrial glycoprotein||Mitochondrial glycoprotein superfamily
ENSMUSG00000018501	Ncor1	N-CoR, GPS2-interacting domain||Homeobox-like domain superfamily||SANT/Myb domain||-||SANT domain
ENSMUSG00000018541	Cwc25	Pre-mRNA splicing factor||-||CBF1-interacting co-repressor CIR, N-terminal domain
ENSMUSG00000018559	Ctdnep1	Dullard phosphatase domain, eukaryotic||FCP1 homology domain||HAD superfamily||HAD-like superfamily
ENSMUSG00000018566	Slc2a4	Major facilitator superfamily domain||MFS transporter superfamily||Major facilitator, sugar transporter-like||-||Sugar transporter, conserved site||Sugar/inositol transporter||Glucose transporter, type 4 (GLUT4)
ENSMUSG00000018572	Phf23	Zinc finger, RING/FYVE/PHD-type||Zinc finger, FYVE/PHD-type||Zinc finger, PHD-type||Zinc finger, PHD-finger||-
ENSMUSG00000018583	G3bp1	Nuclear transport factor 2, eukaryote||G3BP1, RNA recognition motif||Ras GTPase-activating protein-bianding protein 1||NTF2-like domain superfamily||RNA recognition motif domain||RNA-binding domain superfamily||Nuclear transport factor 2
ENSMUSG00000018599	Mief2	Mab-21 domain
ENSMUSG00000018672	Copz2	AP complex, mu/sigma subunit||-||Longin-like domain superfamily
ENSMUSG00000018707	Dync1h1	Dynein heavy chain, hydrolytic ATP-binding dynein motor region D1||Dynein heavy chain, coiled coil stalk||ATPase, dynein-related, AAA domain||P-loop containing nucleoside triphosphate hydrolase||Dynein heavy chain||Dynein heavy chain, domain-2||Dynein heavy chain domain||Dynein heavy chain, ATP-binding dynein motor region D5||Dynein heavy chain, AAA module D4||Dynein heavy chain, domain-1||AAA+ A…
ENSMUSG00000018733	Pex12	Zinc finger, RING/FYVE/PHD-type||Pex, N-terminal||-||Peroxisome assembly protein 12
ENSMUSG00000018796	Acsl1	-||AMP-binding enzyme, C-terminal domain||AMP-dependent synthetase/ligase||AMP-binding, conserved site
ENSMUSG00000018809	Smyd4	Zinc finger, MYND-type||Tetratricopeptide-like helical domain superfamily||SET domain
ENSMUSG00000018821	Avpi1	Arginine vasopressin-induced protein 1/transcriptional and immune response regulator
ENSMUSG00000018858	Mrpl58	-||Peptide chain release factor class I/class II
ENSMUSG00000018861	Fdxr	FAD/NAD(P)-binding domain superfamily||Ferredoxin-NADP+ reductase, adrenodoxin-type||FAD/NAD(P)-binding domain
ENSMUSG00000018882	Mrpl45	Tim44-like domain||-||NTF2-like domain superfamily
ENSMUSG00000018900	Slc22a5	-||Major facilitator, sugar transporter-like||MFS transporter superfamily||Major facilitator superfamily domain||Organic cation transport protein/SVOP||Sugar transporter, conserved site
ENSMUSG00000018909	Arrb1	Arrestin C-terminal-like domain||Arrestin, conserved site||Arrestin||Immunoglobulin E-set||Arrestin-like, N-terminal||Arrestin, N-terminal
ENSMUSG00000018931	Natd1	Acyl-CoA N-acyltransferase||Yjdj-type Gcn5-related N-acetyltransferase
ENSMUSG00000018932	Map2k3	Protein kinase, ATP binding site||Protein kinase-like domain superfamily||Protein kinase domain||-||Serine/threonine-protein kinase, active site
ENSMUSG00000018965	Ywhah	14-3-3 domain||14-3-3 protein, conserved site||14-3-3 domain superfamily||14-3-3 protein
ENSMUSG00000018995	Nars2	Aspartyl/Asparaginyl-tRNA synthetase, class IIb||-||Asparagine-tRNA ligase||OB-fold nucleic acid binding domain, AA-tRNA synthetase-type||Aminoacyl-tRNA synthetase, class II||Nucleic acid-binding, OB-fold||Aminoacyl-tRNA synthetase, class II (D/K/N)
ENSMUSG00000018999	Slc35b4	UAA transporter||-
ENSMUSG00000019066	Rab3d	Small GTP-binding protein domain||P-loop containing nucleoside triphosphate hydrolase||Small GTPase superfamily
ENSMUSG00000019087	Atp6ap1	ATPase, V1 complex, subunit S1||-
ENSMUSG00000019132	BC005537	Protein of unknown function DUF4566
ENSMUSG00000019143	Hars2	Anticodon-binding domain superfamily||Histidine-tRNA ligase/ATP phosphoribosyltransferase regulatory subunit||Histidine-tRNA ligase||Anticodon-binding||Histidyl-anticodon-binding||Aminoacyl-tRNA synthetase, class II
ENSMUSG00000019158	Tmem160	-||Transmembrane protein 160
ENSMUSG00000019179	Mdh2	NAD(P)-binding domain superfamily||Lactate dehydrogenase/glycoside hydrolase, family 4, C-terminal||Malate dehydrogenase, type 1||Malate dehydrogenase, active site||Lactate/malate dehydrogenase, N-terminal||-||L-lactate/malate dehydrogenase||Lactate/malate dehydrogenase, C-terminal
ENSMUSG00000019188	H13	Peptidase A22B, signal peptide peptidase||Presenilin/signal peptide peptidase
ENSMUSG00000019189	Rnf145	TRC8 N-terminal domain||Zinc finger, RING/FYVE/PHD-type||Zinc finger, RING-type||Zinc finger, RING-CH-type
ENSMUSG00000019295	Tmem129	E3 ubiquitin-protein ligase TM129
ENSMUSG00000019297	Nop9	Pumilio RNA-binding repeat||Armadillo-type fold||Armadillo-like helical
ENSMUSG00000019326	Aoc3	Copper amine oxidase, catalytic domain superfamily||Copper amine oxidase, N-terminal||Copper amine oxidase, N2-terminal||Copper amine oxidase, catalytic domain||Copper amine oxidase||Copper amine oxidase, N3-terminal
ENSMUSG00000019338	Zfp687	Zinc finger C2H2 superfamily||-||Zinc finger C2H2-type||Zinc finger, RING/FYVE/PHD-type
ENSMUSG00000019362	D8Ertd738e	Uncharacterised protein family UPF0390
ENSMUSG00000019368	Sec14l4	CRAL/TRIO, N-terminal domain superfamily||CRAL-TRIO lipid binding domain superfamily||GOLD domain||GOLD domain superfamily||CRAL/TRIO, N-terminal domain||CRAL-TRIO lipid binding domain
ENSMUSG00000019433	Gipc1	PDZ domain-containing protein GIPC1/2/3||PDZ domain||PDZ superfamily
ENSMUSG00000019437	Tlcd1	TRAM/LAG1/CLN8 homology domain
ENSMUSG00000019464	Ptger1	GPCR, rhodopsin-like, 7TM||G protein-coupled receptor, rhodopsin-like||Prostanoid receptor||Prostanoid EP1 receptor||Prostaglandin DP receptor
ENSMUSG00000019518	Ap4m1	AP-2 complex subunit mu, C-terminal superfamily||Longin-like domain superfamily||-||AP complex, mu/sigma subunit||Clathrin adaptor, mu subunit, conserved site||Clathrin adaptor, mu subunit||Mu homology domain
ENSMUSG00000019558	Slc6a8	Sodium:neurotransmitter symporter||-||Sodium:neurotransmitter symporter superfamily||Sodium:neurotransmitter symporter, creatine
ENSMUSG00000019577	Pdk4	Branched-chain alpha-ketoacid dehydrogenase kinase/Pyruvate dehydrogenase kinase, N-terminal||Histidine kinase domain||Alpha-ketoacid/pyruvate dehydrogenase kinase, N-terminal domain superfamily||Histidine kinase/HSP90-like ATPase||Histidine kinase/HSP90-like ATPase superfamily
ENSMUSG00000019731	Slc35e1	Sugar phosphate transporter domain
ENSMUSG00000019768	Esr1	Nuclear hormone receptor, ligand-binding domain||Oestrogen receptor||Zinc finger, nuclear hormone receptor-type||Oestrogen receptor/oestrogen-related receptor||Nuclear hormone receptor-like domain superfamily||Oestrogen-type nuclear receptor final C-terminal domain||Nuclear hormone receptor||Zinc finger, NHR/GATA-type
ENSMUSG00000019774	Mtrf1l	Peptide chain release factor||Peptide chain release factor class I/class II
ENSMUSG00000019795	Pcmt1	S-adenosyl-L-methionine-dependent methyltransferase||Protein-L-isoaspartate(D-aspartate) O-methyltransferase||-
ENSMUSG00000019797	1700021F05Rik	-
ENSMUSG00000019809	Pex3	Peroxin-3
ENSMUSG00000019810	Fuca2	-||Alpha-L-fucosidase, C-terminal||Glycoside hydrolase superfamily||Glycoside hydrolase, family 29, conserved site||Glycoside hydrolase, family 29||Alpha-L-fucosidase, metazoa-type
ENSMUSG00000019818	Cd164	-||CD164-related protein
ENSMUSG00000019826	Zbtb24	SKP1/BTB/POZ domain superfamily||Zinc finger C2H2 superfamily||Zinc finger C2H2-type||Zinc finger, RING/FYVE/PHD-type||BTB/POZ domain
ENSMUSG00000019849	Prep	Peptidase S9, prolyl oligopeptidase, catalytic domain||Peptidase S9A, N-terminal domain||Alpha/Beta hydrolase fold||Peptidase S9, serine active site||Peptidase S9A, prolyl oligopeptidase
ENSMUSG00000019857	Asf1a	Histone chaperone ASF1-like||Histone chaperone ASF1-like superfamily
ENSMUSG00000019883	Echdc1	ClpP/crotonase-like domain superfamily||Crotonase superfamily||Enoyl-CoA hydratase/isomerase, conserved site
ENSMUSG00000019897	Ccdc59	Fyv7/TAP26
ENSMUSG00000019951	Uhrf1bp1l	-||Vacuolar protein sorting-associated protein 13, N-terminal domain||UHRF1-binding protein 1-like
ENSMUSG00000019960	Dusp6	Tyrosine specific protein phosphatases domain||Rhodanese-like domain superfamily||Mitogen-activated protein (MAP) kinase phosphatase||Dual specificity phosphatase, catalytic domain||Dual specificity phosphatase||Protein-tyrosine phosphatase-like||Dual specificity protein phosphatase domain||Rhodanese-like domain
ENSMUSG00000019977	Hbs1l	Translation elongation factor EFTu/EF1A, C-terminal||Translation protein, beta-barrel domain superfamily||Transcription factor, GTP-binding domain||HBS1-like protein, N-terminal domain superfamily||Translation elongation factor EF1A/initiation factor IF2gamma, C-terminal||HBS1-like protein, N-terminal||P-loop containing nucleoside triphosphate hydrolase
ENSMUSG00000019990	Pde7b	3'5'-cyclic nucleotide phosphodiesterase, conserved site||3'5'-cyclic nucleotide phosphodiesterase||HD/PDEase domain||3'5'-cyclic nucleotide phosphodiesterase, catalytic domain superfamily||-||3'5'-cyclic nucleotide phosphodiesterase, catalytic domain
ENSMUSG00000020009	Ifngr1	Immunoglobulin-like fold||-||Interferon gamma receptor alpha subunit||Fibronectin type III superfamily||Fibronectin type III||Interferon gamma receptor, poxvirus/mammal
ENSMUSG00000020023	Tmcc3	Testis-specific protein TEX28/transmembrane and coiled-coil domains protein
ENSMUSG00000020029	Nudt4	NUDIX hydrolase, conserved site||NUDIX hydrolase domain||NUDIX hydrolase-like domain superfamily
ENSMUSG00000020057	Dram1	-||Frag1/DRAM/Sfk1
ENSMUSG00000020063	Sirt1	Sirtuin family||-||Sirtuin family, catalytic core domain||DHS-like NAD/FAD-binding domain superfamily
ENSMUSG00000020075	Ddx21	Helicase, C-terminal||P-loop containing nucleoside triphosphate hydrolase||DEAD/DEAH box helicase domain||GUCT||RNA-binding domain superfamily||RNA helicase, DEAD-box type, Q motif||Helicase superfamily 1/2, ATP-binding domain
ENSMUSG00000020076	Ddx50	Helicase, C-terminal||Helicase superfamily 1/2, ATP-binding domain||RNA helicase, DEAD-box type, Q motif||GUCT||RNA-binding domain superfamily||P-loop containing nucleoside triphosphate hydrolase||DEAD/DEAH box helicase domain
ENSMUSG00000020079	Supv3l1	P-loop containing nucleoside triphosphate hydrolase||Mitochondrial degradasome RNA helicase subunit, C-terminal domain||Helicase, C-terminal||-
ENSMUSG00000020085	Aifm2	Pyridine nucleotide-disulphide oxidoreductase, class-II||FAD/NAD(P)-binding domain superfamily||FAD/NAD(P)-binding domain
ENSMUSG00000020087	Tysnd1	Peptidase S1, PA clan||-||Peptidase S1A, Tysnd1
ENSMUSG00000020088	Sar1a	Small GTPase superfamily, ARF/SAR type||Small GTPase superfamily, SAR1-type||-||P-loop containing nucleoside triphosphate hydrolase||Small GTP-binding protein domain
ENSMUSG00000020091	Eif4ebp2	Eukaryotic translation initiation factor 4E binding
ENSMUSG00000020092	Pald1	Protein-tyrosine phosphatase, catalytic||Protein-tyrosine phosphatase-like
ENSMUSG00000020097	Sgpl1	Pyridoxal phosphate-dependent transferase||Pyridoxal phosphate-dependent decarboxylase||Pyridoxal phosphate-dependent transferase, major region, subdomain 1||-||Pyridoxal phosphate-dependent transferase, subdomain 2
ENSMUSG00000020101	Vsir	Immunoglobulin-like fold||Immunoglobulin V-set domain||Immunoglobulin subtype||Immunoglobulin-like domain superfamily||Immunoglobulin-like domain
ENSMUSG00000020102	Slc16a7	Major facilitator superfamily||MFS transporter superfamily||Major facilitator superfamily domain||Monocarboxylate transporter||Monocarboxylate transporter 2
ENSMUSG00000020109	Dnajb12	Domain of unknown function DUF1977, DnaJ-like||DnaJ domain, conserved site||DnaJ domain superfamily||DnaJ domain||-
ENSMUSG00000020111	Micu1	-||EF-Hand 1, calcium-binding site||EF-hand domain||EF-hand domain pair
ENSMUSG00000020114	Cand1	Armadillo-type fold||TATA-binding protein interacting (TIP20)||Armadillo-like helical
ENSMUSG00000020124	Usp15	Ubiquitin carboxyl-terminal hydrolase USP4||RNA 3'-terminal phosphate cyclase/enolpyruvate transferase, alpha/beta||Ubiquitin specific protease, conserved site||Ubiquitin specific protease domain||Ubiquitin carboxyl-terminal hydrolase, C-terminal||Ubiquitin-like domain superfamily||Ubiquitin-like domain, USP-type||Peptidase C19, ubiquitin carboxyl-terminal hydrolase||DUSP-like superfamily||Peptid…
ENSMUSG00000020128	Vps54	Vps54-likeVacuolar protein sorting-associated protein 54, C-terminal||Vacuolar protein sorting-associated protein 54, N-terminal
ENSMUSG00000020132	Rab21	Small GTPase superfamily||Small GTP-binding protein domain||P-loop containing nucleoside triphosphate hydrolase
ENSMUSG00000020133	2310011J03Rik	Uncharacterised protein family UPF0449
ENSMUSG00000020137	Thap2	Zinc finger, C2CH-type||-||THAP domain-containing protein 2
ENSMUSG00000020156	Mum1	PWWP domain-containing protein MUM1||MUM1-like, PWWP domain
ENSMUSG00000020166	Cnot2	-||NOT2/NOT3/NOT5
ENSMUSG00000020167	Tcf3	-||Helix-loop-helix DNA-binding domain superfamily||Myc-type, basic helix-loop-helix (bHLH) domain
ENSMUSG00000020170	Frs2	IRS-type PTB domain||PH-like domain superfamily
ENSMUSG00000020171	Yeats4	-||YEATS
ENSMUSG00000020184	Mdm2	E3 ubiquitin-protein ligase Mdm2||Zinc finger, RING-type||p53 negative regulator Mdm2/Mdm4||SWIB/MDM2 domain||SWIB/MDM2 domain superfamily||Zinc finger, RING/FYVE/PHD-type||Zinc finger, RanBP2-type superfamily||Ubiquitin-protein ligase E3 MDM2||Zinc finger, RanBP2-type||-
ENSMUSG00000020190	Mknk2	Serine/threonine-protein kinase, active site||-||Protein kinase domain||Protein kinase-like domain superfamily||Protein kinase, ATP binding site
ENSMUSG00000020220	Vps13d	UBA-like superfamily||Vacuolar protein sorting-associated protein 13||-||Ubiquitin-associated domain||Vacuolar protein sorting-associated protein 13, second N-terminal domain||Vacuolar protein sorting-associated protein 13, SHR-binding domain||Vacuolar protein sorting-associated protein 13, N-terminal domain||VPS13, repeated coiled region||Vacuolar protein sorting-associated protein 13, C-terminal
ENSMUSG00000020230	Prmt2	-||SH3 domain||SH3-like domain superfamily||Protein arginine N-methyltransferase||Methyltransferase small domain||S-adenosyl-L-methionine-dependent methyltransferase
ENSMUSG00000020234	4930404N11Rik	Protein of unknown function DUF4531
ENSMUSG00000020235	Fzr1	WD40/YVTN repeat-like-containing domain superfamily||WD40-repeat-containing domain superfamily||WD40 repeat||-||WD40 repeat, conserved site||WD40-repeat-containing domain||The WD repeat Cdc20/Fizzy family||Anaphase-promoting complex subunit 4, WD40 domain
ENSMUSG00000020246	Hcfc2	Kelch repeat type 1||-||Immunoglobulin-like fold||Kelch-type beta propeller||Fibronectin type III superfamily||Fibronectin type III||Galactose oxidase, beta-propeller
ENSMUSG00000020250	Txnrd1	Thioredoxin/glutathione reductase selenoprotein||FAD/NAD(P)-binding domain||Pyridine nucleotide-disulphide oxidoreductase, class I, active site||Pyridine nucleotide-disulphide oxidoreductase, dimerisation domain||FAD/NAD-linked reductase, dimerisation domain superfamily||Pyridine nucleotide-disulphide oxidoreductase, class I||FAD/NAD(P)-binding domain superfamily
ENSMUSG00000020258	Glyctk	MOFRL domain||MOFRL-associated domain||Glycerate kinase-like, C-terminal domain superfamily
ENSMUSG00000020260	Pofut2	-||GDP-fucose protein O-fucosyltransferase
ENSMUSG00000020261	Slc36a1	Amino acid transporter, transmembrane domain
ENSMUSG00000020267	Hint1	Histidine triad (HIT) protein||Histidine triad, conserved site||HIT-like superfamily||HIT-like domain
ENSMUSG00000020268	Lyrm7	Complex 1 LYR protein||-
ENSMUSG00000020271	Fbxw11	WD40 repeat||WD40-repeat-containing domain superfamily||WD40/YVTN repeat-like-containing domain superfamily||D domain of beta-TrCP||F-box-like domain superfamily||WD40-repeat-containing domain||WD40 repeat, conserved site||G-protein beta WD-40 repeat||F-box domain||-
ENSMUSG00000020283	Pex13	-||SH3 domain||Peroxin 13||SH3-like domain superfamily||Peroxin 13, N-terminal
ENSMUSG00000020288	Ahsa2	Activator of Hsp90 ATPase, Aha1||Activator of Hsp90 ATPase homologue 1-like||START-like domain superfamily||Activator of Hsp90 ATPase, N-terminal
ENSMUSG00000020307	Cdc34	-||Ubiquitin-conjugating enzyme, active site||Ubiquitin-conjugating enzyme E2||Ubiquitin-conjugating enzyme/RWD-like
ENSMUSG00000020308	Tpgs1	cAMP-dependent protein kinase regulatory subunit, dimerization-anchoring domain superfamily
ENSMUSG00000020309	Chac2	Gamma-glutamyl cyclotransferase-like superfamily||Glutathione-specific gamma-glutamylcyclotransferase||Gamma-glutamyl cyclotransferase-like
ENSMUSG00000020315	Sptbn1	Spectrin, beta subunit||Calponin homology domain||Pleckstrin homology domain||Actinin-type actin-binding domain, conserved site||PH-like domain superfamily||Calponin-like domain superfamily||Spectrin/alpha-actinin||Pleckstrin homology domain, spectrin-type||Spectrin repeat
ENSMUSG00000020346	Mgat1	Glycosyl transferase, family 13||Nucleotide-diphospho-sugar transferases
ENSMUSG00000020349	Ppp2ca	Serine/threonine-specific protein phosphatase/bis(5-nucleosyl)-tetraphosphatase||Metallo-dependent phosphatase-like||Calcineurin-like phosphoesterase domain, ApaH type
ENSMUSG00000020358	Hnrnpab	hnRNPAB, RNA recognition motif 1||RNA recognition motif domain||CARG-binding factor, N-terminal||RNA-binding domain superfamily
ENSMUSG00000020366	Mapk9	Serine/threonine-protein kinase, active site||Protein kinase domain||Mitogen-activated protein (MAP) kinase, JNK||Protein kinase-like domain superfamily||Mitogen-activated protein (MAP) kinase, conserved site
ENSMUSG00000020381	Mrnip	MRN complex-interacting protein||-
ENSMUSG00000020393	Kremen1	Kremen||Kringle-like fold||Spermadhesin, CUB domain superfamily||Kringle||CUB domain||Kringle, conserved site||Carbohydrate-binding WSC
ENSMUSG00000020400	Tnip1	TNFAIP3-interacting protein 1
ENSMUSG00000020427	Igfbp3	Insulin-like growth factor binding protein||Thyroglobulin type-1||Insulin-like growth factor binding protein, N-terminal, Cys-rich conserved site||Growth factor receptor cysteine-rich domain superfamily||Thyroglobulin type-1 superfamily||Insulin-like growth factor binding protein 3||Insulin-like growth factor-binding protein, IGFBP||Insulin-like growth factor-binding protein family 1-6, chordata
ENSMUSG00000020448	Rnf185	Zinc finger, RING-type, conserved site||Zinc finger, RING-type||Zinc finger, RING/FYVE/PHD-type
ENSMUSG00000020451	Limk2	Protein kinase domain||Protein kinase-like domain superfamily||Zinc finger, LIM-type||Serine-threonine/tyrosine-protein kinase, catalytic domain||PDZ superfamily||Protein kinase, ATP binding site||PDZ domain
ENSMUSG00000020454	Eif4enif1	Eukaryotic translation initiation factor 4E binding protein
ENSMUSG00000020456	Ogdh	Thiamin diphosphate-binding fold||2-oxoglutarate dehydrogenase E1 component, N-terminal domain||Dehydrogenase, E1 component||Transketolase-like, pyrimidine-binding domain||Multifunctional 2-oxoglutarate metabolism enzyme, C-terminal||2-oxoglutarate dehydrogenase E1 component
ENSMUSG00000020457	Drg1	TGS-like||-||GTP1/OBG, conserved site||Beta-grasp domain superfamily||TGS||OBG-type guanine nucleotide-binding (G) domain||GTP binding domain||Small GTP-binding protein domain||GTP binding protein, second domain||P-loop containing nucleoside triphosphate hydrolase
ENSMUSG00000020463	Ppp4r3b	PH-like domain superfamily||Armadillo-like helical||Domain of unknown function DUF625||Armadillo-type fold||-
ENSMUSG00000020472	Zkscan17	Zinc finger protein 496||SCAN domain||Krueppel-associated box||Zinc finger C2H2-type||KRAB domain superfamily||Zinc finger C2H2 superfamily||Retrovirus capsid, C-terminal||Zinc finger, RING/FYVE/PHD-type
ENSMUSG00000020477	Mrps24	28S ribosomal protein S24, mitochondrial
ENSMUSG00000020482	Ccdc117	Coiled-coil domain-containing protein 117
ENSMUSG00000020483	Dynll2	Dynein light chain, type 1/2||-||Dynein light chain, type 1/2, conserved site||Dynein light chain superfamily
ENSMUSG00000020484	Xbp1	Basic-leucine zipper domain||Transcription factor, Skn-1-like, DNA-binding domain superfamily
ENSMUSG00000020491	2810021J22Rik	Zinc finger C2H2-type||Zinc finger C2H2 superfamily||KRAB domain superfamily||Krueppel-associated box
ENSMUSG00000020495	Smg8	Smg8/Smg9||Protein SMG8
ENSMUSG00000020516	Rps6kb1	Protein kinase, C-terminal||Ribosomal protein S6 kinase||Protein kinase-like domain superfamily||Serine/threonine-protein kinase, active site||AGC-kinase, C-terminal||Protein kinase domain||Protein kinase, ATP binding site
ENSMUSG00000020519	Sap30l	Histone deacetylase complex subunit SAP30/SAP30-like||Histone deacetylase complex subunit SAP30, Sin3 binding domain||Histone deacetylase complex subunit SAP30 zinc-finger
ENSMUSG00000020523	Fam114a2	Protein of unknown function DUF719
ENSMUSG00000020525	Ppm1d	PPM-type phosphatase, divalent cation binding||PPM-type phosphatase domain superfamily||Protein phosphatase 2C family||PPM-type phosphatase domain
ENSMUSG00000020532	Acaca	Biotin/lipoyl attachment||Acetyl-coenzyme A carboxyltransferase, N-terminal||ATP-grasp fold, subdomain 1||Biotin carboxylation domain||Acetyl-CoA carboxylase, central domain||-||ClpP/crotonase-like domain superfamily||Carbamoyl-phosphate synthetase large subunit-like, ATP-binding domain||Biotin carboxylase, C-terminal||ATP-grasp fold||Pre-ATP-grasp domain superfamily||Biotin-binding site||Rudimen…
ENSMUSG00000020534	Shmt1	Pyridoxal phosphate-dependent transferase, subdomain 2||-||Pyridoxal phosphate-dependent transferase, major region, subdomain 1||Serine hydroxymethyltransferase||Pyridoxal phosphate-dependent transferase||Serine hydroxymethyltransferase, pyridoxal phosphate binding site
ENSMUSG00000020589	Fam49a	Protein of unknown function DUF1394
ENSMUSG00000020590	Snx13	PX domain superfamily||RGS domain superfamily||Phox homologous domain||Sorting nexin-13, PX domain||RGS domain||Sorting nexin, C-terminal||-||Phox-associated domain
ENSMUSG00000020593	Lpin1	Lipin, N-terminal||Phosphatidate phosphatase LPIN1||HAD-like superfamily||Lipin, middle domain||LNS2/PITP||Lipin/Ned1/Smp2 (LNS2)||HAD superfamily
ENSMUSG00000020605	Hs1bp3	Phox homologous domain||PX domain superfamily
ENSMUSG00000020610	Amz2	Peptidase M54, archaemetzincin||Metallopeptidase, catalytic domain superfamily
ENSMUSG00000020611	Gna13	P-loop containing nucleoside triphosphate hydrolase||G protein alpha subunit, helical insertion||G-protein alpha subunit, group 12/13||Guanine nucleotide binding protein (G-protein), alpha subunit
ENSMUSG00000020621	Rdh14	NAD(P)-binding domain superfamily||Short-chain dehydrogenase/reductase SDR
ENSMUSG00000020623	Map2k6	Protein kinase, ATP binding site||Serine/threonine-protein kinase, active site||Protein kinase domain||Protein kinase-like domain superfamily
ENSMUSG00000020628	Trappc12	Tetratricopeptide-like helical domain superfamily||Tetratricopeptide repeat||Tetratricopeptide repeat-containing domain
ENSMUSG00000020634	Ubxn2a	SEP domain||-||NSFL1 cofactor p47, SEP domain superfamily||Ubiquitin-like domain superfamily||UBX domain
ENSMUSG00000020647	Ncoa1	PAS domain||Myc-type, basic helix-loop-helix (bHLH) domain||Nuclear receptor coactivator, receptor-binding domain||Nuclear receptor coactivator||Domain of unknown function DUF1518||Helix-loop-helix DNA-binding domain superfamily||Nuclear receptor coactivator, Ncoa-type, interlocking domain superfamily||Nuclear receptor coactivator, Ncoa-type, interlocking||-||PAS domain superfamily||PAS fold||Nuc…
ENSMUSG00000020648	Dus4l	tRNA-dihydrouridine synthase, conserved site||tRNA-dihydrouridine synthase||Aldolase-type TIM barrel||DUS-like, FMN-binding domain
ENSMUSG00000020653	Klf11	Zinc finger C2H2-type||Zinc finger C2H2 superfamily||-
ENSMUSG00000020654	Adcy3	Adenylyl cyclase class-4/guanylyl cyclase, conserved site||Adenylate cyclase, N-terminal||Adenylyl cyclase class-3/4/guanylyl cyclase||Adenylate cyclase||Nucleotide cyclase
ENSMUSG00000020659	Cbll1	Zinc finger, RING/FYVE/PHD-type||Zinc finger, RING-type||Zinc finger, RING-type, conserved site
ENSMUSG00000020682	Mmp28	Peptidoglycan binding-like||Metallopeptidase, catalytic domain superfamily||Peptidase M10A||Peptidase M10, metallopeptidase||Hemopexin-like domain superfamily||Matrix metalloproteinase-28||PGBD-like superfamily||Hemopexin-like domain||Hemopexin-like repeats||Peptidase M10A, catalytic domain||Peptidase, metallopeptidase
ENSMUSG00000020687	Cdc27	Methylthioribose-1-phosphate isomerase-like, N-terminal||Tetratricopeptide repeat-containing domain||Tetratricopeptide repeat||Tetratricopeptide-like helical domain superfamily||Tetratricopeptide repeat 1
ENSMUSG00000020691	Mettl2	S-adenosyl-L-methionine-dependent methyltransferase||Methyltransferase-like||Methyltransferase type 12
ENSMUSG00000020694	Tlk2	Serine/threonine-protein kinase TOUSLED-like 2||-||Serine/threonine-protein kinase, active site||Protein kinase domain||Protein kinase-like domain superfamily||Protein kinase, ATP binding site
ENSMUSG00000020696	Rffl	SAP domain superfamily||Zinc finger, RING-type||Zinc finger, RING/FYVE/PHD-type||Zinc finger, FYVE/PHD-type
ENSMUSG00000020700	Map3k3	Protein kinase-like domain superfamily||Protein kinase domain||Mitogen-activated protein kinase kinase kinase 2/3, PB1 domain||PB1 domain
ENSMUSG00000020705	Ddx42	ATP-dependent RNA helicase DEAD-box, conserved site||Helicase, C-terminal||DEAD/DEAH box helicase domain||P-loop containing nucleoside triphosphate hydrolase||RNA helicase, DEAD-box type, Q motif||Helicase superfamily 1/2, ATP-binding domain
ENSMUSG00000020716	Nf1	Ras GTPase-activating protein, conserved site||Rho GTPase activation protein||Armadillo-type fold||CRAL-TRIO lipid binding domain||Ras GTPase-activating protein||CRAL-TRIO lipid binding domain superfamily||Armadillo-like helical
ENSMUSG00000020721	Helz	Zinc finger, CCCH-type||Zinc finger, CCCH-type superfamily||P-loop containing nucleoside triphosphate hydrolase
ENSMUSG00000020736	Nt5c	HAD superfamily||5'(3')-deoxyribonucleotidase||HAD-like superfamily
ENSMUSG00000020741	Cluh	GSKIP domain superfamily||Tetratricopeptide-like helical domain superfamily||CLU domain||Clustered mitochondria protein||Winged helix-like DNA-binding domain superfamily||Clustered mitochondria protein, N-terminal||CLU central domain
ENSMUSG00000020743	Mif4gd	MIF4G-like, type 3||Armadillo-type fold
ENSMUSG00000020744	Slc25a19	Mitochondrial carrier domain superfamily||Mitochondrial substrate/solute carrier||Mitochondrial carrier protein||-
ENSMUSG00000020755	Sap30bp	SAP30-binding protein
ENSMUSG00000020774	Aspa	-||Succinylglutamate desuccinylase/aspartoacylase||Aspartoacylase
ENSMUSG00000020775	Mrpl38	PEBP-like superfamily||Phosphatidylethanolamine-binding protein, eukaryotic||Phosphatidylethanolamine-binding protein
ENSMUSG00000020777	Acox1	Acyl-coenzyme A oxidase, N-terminal||Acyl-CoA dehydrogenase/oxidase, N-terminal and middle domain superfamily||Acyl-CoA dehydrogenase/oxidase, N-terminal domain superfamily||Acyl-CoA oxidase, C-terminal||Acyl-CoA oxidase||Acyl-CoA dehydrogenase-like, C-terminal||Acyl-CoA oxidase/dehydrogenase, central domain||Peroxisomal acyl-coenzyme A oxidase
ENSMUSG00000020790	Ankfy1	Ankyrin repeat-containing domain||FYVE zinc finger||Ankyrin repeat-containing domain superfamily||SKP1/BTB/POZ domain superfamily||Zinc finger, FYVE-related||Ankyrin repeat||-||Zinc finger, RING/FYVE/PHD-type||Zinc finger, FYVE/PHD-type||BTB/POZ domain
ENSMUSG00000020794	Ube2g1	Ubiquitin-conjugating enzyme, active site||Ubiquitin-conjugating enzyme/RWD-like||Ubiquitin-conjugating enzyme E2
ENSMUSG00000020802	Ube2o	Ubiquitin-conjugating enzyme E2||Ubiquitin-conjugating enzyme/RWD-like
ENSMUSG00000020817	Rabep1	Rabaptin-5||Rabaptin, GTPase-Rab5 binding domain||Rabaptin||Rabaptin coiled-coil domain
ENSMUSG00000020818	Mfsd11	Major facilitator superfamily domain||MFS transporter superfamily||-||Ion channel regulatory protein, UNC-93
ENSMUSG00000020821	Kif1c	Kinesin-associated||SMAD/FHA domain superfamily||Kinesin motor domain||Kinesin motor domain, conserved site||Kinesin motor domain superfamily||P-loop containing nucleoside triphosphate hydrolase||Forkhead-associated (FHA) domain||Kinesin-like protein
ENSMUSG00000020823	Sec14l1	GOLD domain||PRELI/MSF1 domain||GOLD domain superfamily||CRAL-TRIO lipid binding domain||CRAL/TRIO, N-terminal domain||CRAL/TRIO, N-terminal domain superfamily||CRAL-TRIO lipid binding domain superfamily
ENSMUSG00000020831	0610010K14Rik	SANT/Myb domain||Homeobox-like domain superfamily||-
ENSMUSG00000020832	Eral1	K homology domain-like, alpha/beta||Era-type guanine nucleotide-binding (G) domain||GTP-binding protein Era||K homology domain superfamily, prokaryotic type||P-loop containing nucleoside triphosphate hydrolase||Small GTP-binding protein domain||GTP binding domain||K Homology domain, type 2
ENSMUSG00000020834	Dhrs13	NAD(P)-binding domain superfamily||-||Short-chain dehydrogenase/reductase SDR
ENSMUSG00000020840	Blmh	Cysteine peptidase, cysteine active site||-||Peptidase C1B, bleomycin hydrolase
ENSMUSG00000020841	Cpd	Peptidase M14, carboxypeptidase A||Peptidase M14B, caboxypeptidase D||Carboxypeptidase-like, regulatory domain superfamily||Carboxypeptidase D, carboxypeptidase-like domain 3||Carboxypeptidase D, carboxypeptidase-like domain 2||Carboxypeptidase D, carboxypeptidase-like domain 1
ENSMUSG00000020859	Spag9	JNK/Rab-associated protein-1, N-terminal||AH/BAR domain superfamily||RH1 domain||WD40-repeat-containing domain superfamily||RH2 domain||JNK-interacting protein, leucine zipper II||WD40/YVTN repeat-like-containing domain superfamily
ENSMUSG00000020863	Luc7l3	Luc7-related||-
ENSMUSG00000020864	Ankrd40	Ankyrin repeat-containing domain superfamily||Ankyrin repeat||Ankyrin repeat-containing domain||-
ENSMUSG00000020868	Xylt2	Glycosyl transferase, family 14||Xylosyltransferase||-
ENSMUSG00000020873	Slc35b1	-||UAA transporter
ENSMUSG00000020883	Fbxl20	Leucine-rich repeat||Leucine-rich repeat, cysteine-containing subtype||Leucine-rich repeat domain superfamily||F-box-like domain superfamily||F-box domain
ENSMUSG00000020910	Adprm	-||Calcineurin-like phosphoesterase domain, ApaH type||Metallo-dependent phosphatase-like
ENSMUSG00000020918	Kat2a	Bromodomain-like superfamily||GNAT domain||Histone acetyltransferase GCN5/PCAF||Bromodomain||Acyl-CoA N-acyltransferase||Bromodomain, conserved site||PCAF, N-terminal
ENSMUSG00000020936	Nmt1	Myristoyl-CoA:protein N-myristoyltransferase, N-terminal||Myristoyl-CoA:protein N-myristoyltransferase, conserved site||Acyl-CoA N-acyltransferase||Myristoyl-CoA:protein N-myristoyltransferase, C-terminal||Myristoyl-CoA:protein N-myristoyltransferase
ENSMUSG00000020946	Gosr2	GOSR2/Membrin/Bos1
ENSMUSG00000020954	Strn3	WD40/YVTN repeat-like-containing domain superfamily||WD40 repeat, conserved site||Striatin, N-terminal||G-protein beta WD-40 repeat||WD40-repeat-containing domain||WD40-repeat-containing domain superfamily||WD40 repeat
ENSMUSG00000020963	Tshr	Glycoprotein hormone receptor family||Leucine-rich repeat||G protein-coupled receptor, rhodopsin-like||TSH/LHCG/FSH receptor||Thyrotropin receptor||GPCR, rhodopsin-like, 7TM||Leucine-rich repeat domain superfamily||Leucine rich repeat 5
ENSMUSG00000020964	Sel1l	Sel1-like repeat||Fibronectin type II domain superfamily||Kringle-like fold||Fibronectin type II domain
ENSMUSG00000020993	Trappc6b	NO signalling/Golgi transport ligand-binding domain superfamily||Transport protein particle (TRAPP) component||-
ENSMUSG00000021009	Ptpn21	FERM superfamily, second domain||FERM, C-terminal PH-like domain||Tyrosine specific protein phosphatases domain||Band 4.1 domain||Protein-tyrosine phosphatase, active site||-||Protein-tyrosine phosphatase-like||FERM/acyl-CoA-binding protein superfamily||PTP type protein phosphatase||Ubiquitin-like domain superfamily||Protein-tyrosine phosphatase, catalytic||PH-like domain superfamily||FERM, N-ter…
ENSMUSG00000021012	Zc3h14	-||Zinc finger, CCCH-type
ENSMUSG00000021022	Ppp2r3c	EF-Hand 1, calcium-binding site||EF-hand domain pair
ENSMUSG00000021033	Gstz1	Glutathione S-transferase, N-terminal||Glutathione S-transferases, class Zeta||Glutathione S-transferase, C-terminal domain superfamily||Thioredoxin-like superfamily||Glutathione S-transferase, C-terminal||Glutathione S-transferase, C-terminal-like||Glutathione S-transferases, class Zeta , C-terminal||Glutathione S-transferases, class Zeta , N-terminal
ENSMUSG00000021037	Ahsa1	Activator of Hsp90 ATPase, N-terminal||START-like domain superfamily||Activator of Hsp90 ATPase homologue 1-like||Activator of Hsp90 ATPase, Aha1||-
ENSMUSG00000021039	Snw1	SKI-interacting protein, SKIP||SKI-interacting protein SKIP, SNW domain
ENSMUSG00000021040	Slirp	RNA-binding domain superfamily||SLIRP, RNA recognition motif||RNA recognition motif domain
ENSMUSG00000021044	Adck1	Protein kinase domain||Protein kinase-like domain superfamily||UbiB domain
ENSMUSG00000021051	Ppp2r5e	Protein phosphatase 2A, regulatory B subunit, B56||-||Armadillo-type fold||Armadillo-like helical
ENSMUSG00000021065	Fut8	Glycosyltransferase family 23 (GT23) domain||SH3 domain||SH3-like domain superfamily||Alpha-(1,6)-fucosyltransferase, SH3 domain||Alpha-(1,6)-fucosyltransferase
ENSMUSG00000021066	Atl1	Guanylate-binding protein, C-terminal domain superfamily||GB1/RHD3-type guanine nucleotide-binding (G) domain||Guanylate-binding protein, N-terminal||P-loop containing nucleoside triphosphate hydrolase
ENSMUSG00000021067	Sav1	Scaffold protein salvador||SARAH domain||WW domain superfamily||WW domain
ENSMUSG00000021072	Tmx1	Thioredoxin-like superfamily||-||Thioredoxin domain||Thioredoxin, conserved site
ENSMUSG00000021079	Timm9	Tim10-like||Tim10/FAM136A-like domain superfamily
ENSMUSG00000021091	Serpina3n	Serpin domain||Serpin family||Serpin, conserved site||Serpin superfamily
ENSMUSG00000021096	Ppm1a	Protein serine/threonine phosphatase 2C, C-terminal||PPM-type phosphatase, divalent cation binding||PPM-type phosphatase domain superfamily||-||PPM-type phosphatase domain||Phosphatase 2C, C-terminal domain superfamily||Protein phosphatase 2C family
ENSMUSG00000021102	Glrx5	Glutaredoxin, PICOT-like||Monothiol glutaredoxin-related||Thioredoxin-like superfamily||Monothiol glutaredoxin||Glutaredoxin
ENSMUSG00000021112	Mpp5	PDZ superfamily||SH3-like domain superfamily||P-loop containing nucleoside triphosphate hydrolase||PDZ domain||Guanylate kinase, conserved site||L27 domain superfamily||Guanylate kinase/L-type calcium channel beta subunit||SH3 domain||L27-N||MAGUK p55 subfamily member 5||MPP5, SH3 domain||L27 domain||-||Guanylate kinase-like domain||L27 domain, C-terminal
ENSMUSG00000021124	Vti1b	SNARE||-||Target SNARE coiled-coil homology domain||Vesicle transport v-SNARE, N-terminal
ENSMUSG00000021127	Zfp36l1	Tis11B-like protein, N-terminal||Zinc finger, CCCH-type superfamily||-||Zinc finger, CCCH-type
ENSMUSG00000021134	Srsf5	RNA-binding domain superfamily||Serine/arginine-rich splicing factor SRSF4-like, RNA recognition motif 1||RNA recognition motif domain||-
ENSMUSG00000021136	Smoc1	Kazal domain||Kazal domain superfamily||EF-Hand 1, calcium-binding site||Thyroglobulin type-1||SPARC/Testican, calcium-binding domain||Thyroglobulin type-1 superfamily||EF-hand domain pair
ENSMUSG00000021140	Pcnx	Pecanex||-
ENSMUSG00000021143	Pacs2	-||Phosphofurin acidic cluster sorting protein 1
ENSMUSG00000021144	Mta1	SANT domain||SANT/Myb domain||Homeobox-like domain superfamily||Metastasis-associated protein MTA1, R1 domain||Zinc finger, NHR/GATA-type||Zinc finger, GATA-type||ELM2 domain||Bromo adjacent homology (BAH) domain
ENSMUSG00000021149	Gtpbp4	GTP binding domain||P-loop containing nucleoside triphosphate hydrolase||Small GTP-binding protein domain||Nucleolar GTP-binding protein 1, Rossman-fold domain||OBG-type guanine nucleotide-binding (G) domain||Nucleolar GTP-binding protein 1||NOG, C-terminal||-
ENSMUSG00000021156	Zmynd11	Zinc finger, PHD-finger||-||PWWP domain||Zinc finger, FYVE/PHD-type||Zinc finger, RING/FYVE/PHD-type||Zinc finger, MYND-type||Zinc finger, PHD-type||ZMYND8/11, PWWP domain||Zinc finger, PHD-type, conserved site||Bromodomain-like superfamily||Bromodomain
ENSMUSG00000021180	Rps6ka5	Ribosomal protein S6 kinase II||Protein kinase, ATP binding site||Protein kinase-like domain superfamily||Protein kinase domain||Serine/threonine-protein kinase, active site||AGC-kinase, C-terminal||Protein kinase, C-terminal
ENSMUSG00000021192	Golga5	Golgin subfamily A member 5
ENSMUSG00000021215	Net1	Dbl homology (DH) domain||Guanine-nucleotide dissociation stimulator, CDC24, conserved site||-||Pleckstrin homology domain||PH-like domain superfamily||Dbl homology (DH) domain superfamily
ENSMUSG00000021226	Acot2	Acyl-CoA thioester hydrolase/bile acid-CoA amino acid N-acetyltransferase||Acyl-CoA thioesterase, long chain||Alpha/Beta hydrolase fold||BAAT/Acyl-CoA thioester hydrolase C-terminal
ENSMUSG00000021240	Abcd4	-||AAA+ ATPase domain||ABC transporter-like||ABC transporter type 1, transmembrane domain superfamily||ABC transporter, conserved site||P-loop containing nucleoside triphosphate hydrolase||ABC transporter type 1, transmembrane domain
ENSMUSG00000021242	Npc2	MD-2-related lipid-recognition domain||Immunoglobulin E-set||ML domain, Npc2 like
ENSMUSG00000021248	Tmed10	GOLD domain||TMP21-related
ENSMUSG00000021264	Yy1	Zinc finger C2H2-type||Zinc finger C2H2 superfamily||C2H2-type Zinc finger protein, YY-1-like
ENSMUSG00000021271	Zfp839	Domain of unknown function DUF4764||Zinc finger C2H2-type
ENSMUSG00000021273	Fdft1	Trans-Isoprenyl Diphosphate Synthases, head-to-head||Squalene/phytoene synthase||-||Squalene/phytoene synthase, conserved site||Isoprenoid synthase domain superfamily||Squalene synthase-like
ENSMUSG00000021276	Cinp	Cyclin-dependent kinase 2-interacting protein||-
ENSMUSG00000021277	Traf3	TNF receptor-associated factor TRAF||Zinc finger, TRAF-type||TNF receptor-associated factor 3||Zinc finger, RING-type||Zinc finger, C3HC4 RING-type||TRAF3, MATH domain||Zinc finger, RING-type, conserved site||MATH/TRAF domain||Zinc finger, RING/FYVE/PHD-type||TRAF-like
ENSMUSG00000021279	Cdc42bpb	Myotonic dystrophy protein kinase, coiled coil||KELK-motif containing domain||PH-like domain superfamily||Serine/threonine-protein kinase MRCK beta||Pleckstrin homology domain||CRIB domain superfamily||Citron homology (CNH) domain||AGC-kinase, C-terminal||Serine/threonine-protein kinase, active site||Protein kinase domain||CRIB domain||Protein kinase-like domain superfamily||Protein kinase, ATP b…
ENSMUSG00000021282	Eif5	Translation initiation factor IF2/IF5, N-terminal||Translation initiation factor IF2/IF5, zinc-binding||Translation initiation factor IF2/IF5||W2 domain||-||Armadillo-type fold
ENSMUSG00000021302	Ggps1	-||Isoprenoid synthase domain superfamily||Polyprenyl synthetase, conserved site||Polyprenyl synthetase
ENSMUSG00000021326	Trim27	TRIM27, PRY/SPRY domain||SPRY domain||Zinc finger, RING-type, conserved site||Butyrophylin-like, SPRY domain||Concanavalin A-like lectin/glucanase domain superfamily||Zinc finger, RING-type||B-box-type zinc finger||-||Zinc finger, B-box, chordata||B30.2/SPRY domain||SPRY-associated||Zinc finger, RING/FYVE/PHD-type
ENSMUSG00000021327	Zkscan3	Retrovirus capsid, C-terminal||Zinc finger C2H2-type||KRAB domain superfamily||Zinc finger C2H2 superfamily||Krueppel-associated box||SCAN domain
ENSMUSG00000021339	Mrs2	-
ENSMUSG00000021340	Gpld1	Integrin alpha beta-propellor||Glycoprotein phospholipase D||FG-GAP repeat||Phospholipase C/D
ENSMUSG00000021356	Irf4	Interferon regulatory factor-3||Winged helix DNA-binding domain superfamily||SMAD-like domain superfamily||Interferon regulatory factor, conserved site||Interferon regulatory factor DNA-binding domain||Winged helix-like DNA-binding domain superfamily||SMAD/FHA domain superfamily
ENSMUSG00000021366	Hivep1	Zinc finger CCHC HIVEP-type||-||Zinc finger C2H2 superfamily||Zinc finger, RING/FYVE/PHD-type||Zinc finger C2H2-type||Matrin/U1-C-like, C2H2-type zinc finger
ENSMUSG00000021371	Mcur1	Mitochondrial calcium uniporter regulator 1||Coiled-coil domain-containing protein 90-like
ENSMUSG00000021374	Nup153	Zinc finger, RanBP2-type superfamily||Nuclear pore complex protein||Retro-transposon transporting motif||Zinc finger, RanBP2-type||Nucleoporin Nup153, N-terminal
ENSMUSG00000021375	Kif13a	Kinesin-like KIF1-type||Kinesin-associated||Kinesin-like||-||SMAD/FHA domain superfamily||Kinesin motor domain||Kinesin-like protein KIF13A||Kinesin motor domain superfamily||Kinesin motor domain, conserved site||Kinesin-like protein||Forkhead-associated (FHA) domain||P-loop containing nucleoside triphosphate hydrolase||C2 domain superfamily
ENSMUSG00000021395	Spin1	Spindlin/spermiogenesis-specific protein||Spindlin-1
ENSMUSG00000021400	Wrnip1	MgsA AAA+ ATPase C-terminal||DNA polymerase III, clamp loader complex, gamma/delta/delta subunit, C-terminal||ATPase, AAA-type, core||-||AAA+ ATPase domain||AAA C-terminal domain||Zinc finger, Rad18-type putative||P-loop containing nucleoside triphosphate hydrolase
ENSMUSG00000021408	Ripk1	Protein kinase-like domain superfamily||Protein kinase domain||RHIM domain||Serine/threonine-protein kinase, active site||Death domain||Serine-threonine/tyrosine-protein kinase, catalytic domain||Death-like domain superfamily
ENSMUSG00000021413	Prpf4b	Serine/threonine-protein kinase, active site||-||Protein kinase domain||Protein kinase-like domain superfamily
ENSMUSG00000021420	Fars2	Ferrodoxin-fold anticodon-binding domain superfamily||Phenylalanyl-tRNA synthetase, class IIc, mitochondrial||Aminoacyl-tRNA synthetase, class II||Ferrodoxin-fold anticodon-binding domain||-||Phenylalanyl-tRNA synthetase
ENSMUSG00000021453	Gadd45g	Ribosomal protein L7Ae/L30e/S12e/Gadd45||50S ribosomal protein L30e-like||Growth arrest and DNA damage-inducible protein GADD45
ENSMUSG00000021466	Ptch1	Sterol-sensing domain||Transmembrane receptor, patched||-||Protein patched/dispatched
ENSMUSG00000021468	Sptlc1	Aminotransferase, class I/classII||Pyridoxal phosphate-dependent transferase, subdomain 2||Pyridoxal phosphate-dependent transferase||Pyridoxal phosphate-dependent transferase, major region, subdomain 1
ENSMUSG00000021474	Sfxn1	Tricarboxylate/iron carrier
ENSMUSG00000021488	Nsd1	Zinc finger, PHD-finger||SET domain||-||PWWP domain||Zinc finger, RING/FYVE/PHD-type||Zinc finger, FYVE/PHD-type||Zinc finger, PHD-type||Post-SET domain||Zinc finger, RING-type||Zinc finger, PHD-type, conserved site||AWS domain
ENSMUSG00000021497	Txndc15	Thioredoxin-like superfamily||Thioredoxin domain
ENSMUSG00000021504	B4galt7	Nucleotide-diphospho-sugar transferases||Galactosyltransferase, N-terminal||Galactosyltransferase, C-terminal||Beta-1,4-galactosyltransferase
ENSMUSG00000021509	Slc25a48	Mitochondrial substrate/solute carrier||Mitochondrial carrier domain superfamily
ENSMUSG00000021518	Ptdss1	-||Phosphatidyl serine synthase
ENSMUSG00000021549	Rasa1	Ras GTPase-activating protein 1||RasGAP, SH3 domain||PH-like domain superfamily||Pleckstrin homology domain||Ras GTPase-activating protein 1, N-terminal SH2 domain||Ras GTPase-activating protein, conserved site||SH2 domain superfamily||C2 domain||C2 domain superfamily||SH3-like domain superfamily||SH2 domain||Rho GTPase activation protein||Ras GTPase-activating protein||Ras GTPase-activating prot…
ENSMUSG00000021550	2210016F16Rik	Queuosine salvage protein family
ENSMUSG00000021552	Gkap1	G kinase-anchoring protein 1
ENSMUSG00000021559	Dapk1	Death-like domain superfamily||Ankyrin repeat-containing domain superfamily||-||Death domain||Ankyrin repeat||Protein kinase, ATP binding site||P-loop containing nucleoside triphosphate hydrolase||Roc domain||Serine/threonine-protein kinase, active site||Protein kinase domain||Ankyrin repeat-containing domain||Death-associated protein kinase 1||Protein kinase-like domain superfamily
ENSMUSG00000021565	Slc6a19	Sodium:neurotransmitter symporter, orphan||Sodium:neurotransmitter symporter||-||Sodium:neurotransmitter symporter superfamily
ENSMUSG00000021573	Tppp	EF-hand domain pair||P25-alpha||Tubulin polymerisation-promoting protein family member 1
ENSMUSG00000021576	Pdcd6	EF-hand domain pair||EF-hand domain||EF-Hand 1, calcium-binding site
ENSMUSG00000021578	Ccdc127	-||Coiled-coil domain-containing protein 127
ENSMUSG00000021579	Lrrc14b	Leucine-rich repeat domain superfamily
ENSMUSG00000021598	Med10	Mediator complex, subunit Med10
ENSMUSG00000021610	Clptm1l	Cleft lip and palate transmembrane protein 1-like protein||Cleft lip and palate transmembrane 1
ENSMUSG00000021662	Arhgef28	Dbl homology (DH) domain superfamily||Protein kinase C-like, phorbol ester/diacylglycerol-binding domain||PH-like domain superfamily||Pleckstrin homology domain||-||Ankyrin repeat-containing domain superfamily||Dbl homology (DH) domain
ENSMUSG00000021666	Gfm2	Tr-type G domain, conserved site||Translation protein, beta-barrel domain superfamily||EF-G domain III/V-like||P-loop containing nucleoside triphosphate hydrolase||Small GTP-binding protein domain||Ribosome-releasing factor 2, mitochondrial||Transcription factor, GTP-binding domain||EFG, domain V||Elongation factor G, domain III||Ribosomal protein S5 domain 2-type fold, subgroup||Ribosomal protei…
ENSMUSG00000021681	Aggf1	Forkhead-associated (FHA) domain||G-patch domain||SMAD/FHA domain superfamily||AGGF1, OCRE domain
ENSMUSG00000021687	Scamp1	SCAMP
ENSMUSG00000021690	Jmy	Junction-mediating and -regulatory protein||WH2 domain||JMY/WHAMM, N-terminal||JMY/WHAMM, middle domain
ENSMUSG00000021699	Pde4d	3'5'-cyclic nucleotide phosphodiesterase, catalytic domain||-||3'5'-cyclic nucleotide phosphodiesterase, catalytic domain superfamily||HD/PDEase domain||3'5'-cyclic nucleotide phosphodiesterase||3'5'-cyclic nucleotide phosphodiesterase, conserved site
ENSMUSG00000021709	Erbin	PDZ domain||PDZ superfamily||Leucine-rich repeat domain superfamily||Leucine-rich repeat||Erbin||Leucine-rich repeat, typical subtype
ENSMUSG00000021710	Nln	Neurolysin/Thimet oligopeptidase, N-terminal||-||Peptidase M3A/M3B catalytic domain
ENSMUSG00000021716	Srek1ip1	Zinc finger, CCHC-type superfamily||-||Zinc finger, CCHC-type
ENSMUSG00000021731	Mrps30	Ribosomal protein L37/S30
ENSMUSG00000021752	Kctd6	BTB/POZ domain||Potassium channel tetramerisation-type BTB domain||SKP1/BTB/POZ domain superfamily
ENSMUSG00000021756	Il6st	Long hematopoietin receptor, Gp130 family 2, conserved site||Immunoglobulin C2-set-like, ligand-binding||Fibronectin type III superfamily||Immunoglobulin-like domain superfamily||Fibronectin type III||Immunoglobulin-like fold||-||Type I cytokine receptor, cytokine-binding domain
ENSMUSG00000021767	Kat6b	Winged helix-like DNA-binding domain superfamily||Zinc finger, RING/FYVE/PHD-type||Zinc finger, FYVE/PHD-type||Linker histone H1/H5, domain H15||Zinc finger, PHD-type||Zinc finger, PHD-finger||Acyl-CoA N-acyltransferase||Histone acetyltransferase domain, MYST-type||Winged helix DNA-binding domain superfamily
ENSMUSG00000021770	Samd8	Sterile alpha motif/pointed domain superfamily||Sterile alpha motif domain||Sphingomyelin synthase-like domain||-
ENSMUSG00000021772	Nkiras1	Small GTPase superfamily||P-loop containing nucleoside triphosphate hydrolase||Small GTP-binding protein domain||Small GTPase superfamily, Ras type||-
ENSMUSG00000021775	Nr1d2	Nuclear hormone receptor, ligand-binding domain||Thyroid hormone receptor||Nuclear hormone receptor||Zinc finger, NHR/GATA-type||Nuclear hormone receptor-like domain superfamily||Zinc finger, nuclear hormone receptor-type
ENSMUSG00000021779	Thrb	Thyroid hormone receptor||-||Nuclear hormone receptor, ligand-binding domain||Zinc finger, nuclear hormone receptor-type||Nuclear hormone receptor||Nuclear hormone receptor-like domain superfamily||Zinc finger, NHR/GATA-type
ENSMUSG00000021786	Oxsm	Polyketide synthase, beta-ketoacyl synthase domain||Thiolase-like||Beta-ketoacyl synthase, active site||Beta-ketoacyl synthase, C-terminal||3-oxoacyl-[acyl-carrier-protein] synthase 2||Beta-ketoacyl synthase, N-terminal
ENSMUSG00000021796	Bmpr1a	-||Activin types I and II receptor domain||Ser/Thr protein kinase, TGFB receptor||Protein kinase domain||Serine/threonine-protein kinase, active site||Protein kinase-like domain superfamily||Protein kinase, ATP binding site||GS domain
ENSMUSG00000021807	Rtraf	Protein of unknown function UPF0568
ENSMUSG00000021809	Nudt13	NADH pyrophosphatase-like, N-terminal||NUDIX hydrolase-like domain superfamily||NUDIX hydrolase domain||Zinc ribbon, NADH pyrophosphatase||-||NUDIX hydrolase, conserved site
ENSMUSG00000021820	Camk2g	Calcium/calmodulin-dependent protein kinase II, association-domain||-||Serine/threonine-protein kinase, active site||NTF2-like domain superfamily||Protein kinase domain||Protein kinase-like domain superfamily||Protein kinase, ATP binding site
ENSMUSG00000021840	Mapk1ip1l	MAPK-interacting and spindle-stabilising protein
ENSMUSG00000021846	Peli2	-||Zinc finger, RING/FYVE/PHD-type||Pellino family
ENSMUSG00000021868	Ppif	Cyclophilin-type peptidyl-prolyl cis-trans isomerase domain||Cyclophilin-type peptidyl-prolyl cis-trans isomerase||Cyclophilin-type peptidyl-prolyl cis-trans isomerase, conserved site||Cyclophilin-like domain superfamily
ENSMUSG00000021870	Slmap	Forkhead-associated (FHA) domain||SMAD/FHA domain superfamily||Proteinase inhibitor I25C, fetuin, conserved site||Sarcolemmal membrane-associated protein
ENSMUSG00000021895	Arhgef3	Dbl homology (DH) domain||Guanine-nucleotide dissociation stimulator, CDC24, conserved site||PH-like domain superfamily||Pleckstrin homology domain||Dbl homology (DH) domain superfamily
ENSMUSG00000021900	Btd	Carbon-nitrogen hydrolase superfamily||Biotinidase-like, eukaryotic||Carbon-nitrogen hydrolase
ENSMUSG00000021905	Dph3	DPH Zinc finger superfamily||Zinc finger, DPH-type||-
ENSMUSG00000021906	Oxnad1	Riboflavin synthase-like beta-barrel||-||Ferredoxin reductase-type FAD-binding domain||Phenol hydroxylase reductase||Oxidoreductase FAD/NAD(P)-binding
ENSMUSG00000021910	Nisch	-||Leucine-rich repeat||Leucine-rich repeat domain superfamily||Phox homologous domain||PX domain superfamily||Leucine rich repeat 4
ENSMUSG00000021916	Glt8d1	-||Nucleotide-diphospho-sugar transferases||Glycosyl transferase, family 8
ENSMUSG00000021917	Spcs1	Microsomal signal peptidase 12kDa subunit
ENSMUSG00000021929	Kpna3	Armadillo||Importin-alpha, importin-beta-binding domain||Atypical Arm repeat||Armadillo-like helical||Armadillo-type fold||Importin subunit alpha
ENSMUSG00000021939	Ctsb	Cysteine peptidase, histidine active site||Peptidase C1A||Cysteine peptidase, asparagine active site||Peptidase C1A, papain C-terminal||Cysteine peptidase, cysteine active site||Peptidase C1A, propeptide
ENSMUSG00000021945	Zmym2	TRASH domain||Protein of unknown function DUF3504||Zinc finger, MYM-type||-
ENSMUSG00000021962	Dcp1a	mRNA-decapping enzyme subunit 1||PH-like domain superfamily||mRNA-decapping enzyme, C-terminal||-
ENSMUSG00000021967	Mrpl57	Ribosomal protein 63, mitochondrial
ENSMUSG00000021978	Extl3	Nucleotide-diphospho-sugar transferases||Exostosin , C-terminal||Exostosin-like
ENSMUSG00000021982	Cdadc1	Cytidine deaminase-like||Deoxycytidylate deaminase domain||Deoxycytidylate deaminase-related||Cytidine and deoxycytidylate deaminase domain||APOBEC/CMP deaminase, zinc-binding
ENSMUSG00000021987	Mtmr6	Myotubularin-like phosphatase domain||MTMR6, PH-GRAM domain||Protein-tyrosine phosphatase, active site||Myotubularin-related protein 6||Myotubularin family||Protein-tyrosine phosphatase, catalytic||PH-like domain superfamily||Protein-tyrosine phosphatase-like
ENSMUSG00000021993	Mipep	Peptidase M3A/M3B catalytic domain||Mitochondrial intermediate peptidase||Neurolysin/Thimet oligopeptidase, N-terminal||-
ENSMUSG00000021994	Wnt5a	Wnt protein, conserved site||Wnt-5a protein||Wnt
ENSMUSG00000022010	Tsc22d1	TSC-22 / Dip / Bun||-
ENSMUSG00000022013	Dnajc15	DnaJ domain||DnaJ domain superfamily||-
ENSMUSG00000022019	Tdrd3	RecQ mediated genome instability protein, DUF1767||RecQ mediated genome instability protein, N-terminal||UBA-like superfamily||Ubiquitin-associated domain||Survival motor neuron||Tudor domain
ENSMUSG00000022052	Ppp2r2a	WD40-repeat-containing domain superfamily||WD40 repeat||Protein phosphatase 2A regulatory subunit PR55, conserved site||WD40/YVTN repeat-like-containing domain superfamily||-||Protein phosphatase 2A regulatory subunit PR55
ENSMUSG00000022053	Ebf2	Transcription factor COE, conserved site||Transcription factor COE||Immunoglobulin-like fold||IPT domain||Transcription factor COE, helix-loop-helix domain||Transcription factor COE, DNA-binding domain||Immunoglobulin E-set
ENSMUSG00000022075	Rhobtb2	Small GTPase superfamily||BTB/POZ domain||P-loop containing nucleoside triphosphate hydrolase||SKP1/BTB/POZ domain superfamily||Small GTPase superfamily, Rho type
ENSMUSG00000022089	Bin3	-||BAR domain||Bridging integrator 3, BAR domain||AH/BAR domain superfamily
ENSMUSG00000022095	Fam160b2	Armadillo-like helical||Retinoic acid induced 16-like protein
ENSMUSG00000022099	Dmtn	Villin headpiece domain superfamily||Putative adherens-junction anchoring domain||Villin headpiece||-
ENSMUSG00000022109	Med4	Mediator complex, subunit Med4
ENSMUSG00000022124	Fbxl3	F-box-like domain superfamily||Leucine-rich repeat domain superfamily||F-box domain
ENSMUSG00000022125	Cln5	Ceroid-lipofuscinosis neuronal protein 5||-
ENSMUSG00000022131	Gpr180	Intimal thickness related receptor, IRP
ENSMUSG00000022139	Mbnl2	Zinc finger, CCCH-type||Zinc finger, CCCH-type superfamily
ENSMUSG00000022175	Lrp10	CUB domain||-||Low-density lipoprotein (LDL) receptor class A, conserved site||Low-density lipoprotein (LDL) receptor class A repeat||LDL receptor-like superfamily||Spermadhesin, CUB domain superfamily
ENSMUSG00000022177	Haus4	HAUS augmin-like complex subunit 4||HAUS augmin-like complex subunit 4, metazoa
ENSMUSG00000022178	Ajuba	Zinc finger, LIM-type
ENSMUSG00000022179	4931414P19Rik	Protein of unknown function DUF4616||-
ENSMUSG00000022195	6030458C11Rik	Uncharacterised protein family UPF0489
ENSMUSG00000022197	Pdzd2	-||PDZ superfamily||PDZ domain
ENSMUSG00000022200	Golph3	Golgi phosphoprotein 3-like
ENSMUSG00000022206	Npr3	Cytochrome c1, transmembrane anchor, C-terminal||Adenylyl cyclase class-4/guanylyl cyclase||Receptor, ligand binding region||Periplasmic binding protein-like I
ENSMUSG00000022210	Dhrs4	Short-chain dehydrogenase/reductase SDR||NAD(P)-binding domain superfamily||Short-chain dehydrogenase/reductase, conserved site||Dehydrogenase/reductase SDR member 4-like
ENSMUSG00000022214	Dcaf11	G-protein beta WD-40 repeat||WD40 repeat||WD40-repeat-containing domain superfamily||WD40-repeat-containing domain||-||WD40/YVTN repeat-like-containing domain superfamily||WD repeat protein DCAF11/LEC14B
ENSMUSG00000022217	Emc9	ER membrane protein complex subunit 8/9||MPN domain
ENSMUSG00000022228	Zscan26	Zinc finger C2H2 superfamily||SCAN domain||Retrovirus capsid, C-terminal||Zinc finger C2H2-type
ENSMUSG00000022244	Amacr	CoA-transferase family III||CoA-transferase family III domain superfamily
ENSMUSG00000022247	Brix1	Ribosome biogenesis protein BRX1||-||Brix domain||Anticodon-binding domain superfamily
ENSMUSG00000022253	Nadk2	NAD kinase/diacylglycerol kinase-like domain superfamily||Inorganic polyphosphate/ATP-NAD kinase, N-terminal||NAD kinase, eukaryotic||NAD kinase||ATP-NAD kinase, PpnK-type, C-terminal
ENSMUSG00000022265	Ank	Progressive ankylosis
ENSMUSG00000022270	Fam134b	Reticulophagy receptor 1
ENSMUSG00000022280	Rnf19a	E3 ubiquitin ligase RBR family||IBR domain||Zinc finger, RING/FYVE/PHD-type||Zinc finger, RING-type
ENSMUSG00000022299	Slc25a32	-||Mitochondrial carrier domain superfamily||Mitochondrial substrate/solute carrier
ENSMUSG00000022305	Lrp12	LDL receptor-like superfamily||Low-density lipoprotein (LDL) receptor class A repeat||Spermadhesin, CUB domain superfamily||-||Low-density lipoprotein (LDL) receptor class A, conserved site||CUB domain
ENSMUSG00000022307	Oxr1	-||LysM domain||LysM domain superfamily||TLDc domain
ENSMUSG00000022309	Angpt1	Fibrinogen, conserved site||Fibrinogen, alpha/beta/gamma chain, C-terminal globular, subdomain 2||Fibrinogen, alpha/beta/gamma chain, C-terminal globular, subdomain 1||Angiopoietin-1||Fibrinogen, alpha/beta/gamma chain, C-terminal globular domain||Fibrinogen-like, C-terminal
ENSMUSG00000022312	Eif3h	Eukaryotic translation initiation factor 3 subunit H||MPN domain||JAB1/MPN/MOV34 metalloenzyme domain
ENSMUSG00000022324	Matn2	EGF-like, conserved site||Six-bladed beta-propeller, TolB-like||von Willebrand factor A-like domain superfamily||Growth factor receptor cysteine-rich domain superfamily||Matrilin, coiled-coil trimerisation domain||EGF-type aspartate/asparagine hydroxylation site||EGF-like calcium-binding domain||von Willebrand factor, type A||Matrilin, coiled-coil domain superfamily||EGF-like domain||Matrilin-2
ENSMUSG00000022339	Ebag9	Cancer-associated antigen RCAS1
ENSMUSG00000022340	Sybu	-||Syntaphilin/Syntabulin||Syntabulin
ENSMUSG00000022346	Myc	Transcription regulator Myc, N-terminal||Transcription regulator Myc||Leucine zipper, Myc||Myc-type, basic helix-loop-helix (bHLH) domain||Helix-loop-helix DNA-binding domain superfamily
ENSMUSG00000022351	Sqle	FAD-binding domain||FAD/NAD(P)-binding domain superfamily||Squalene epoxidase
ENSMUSG00000022353	Mtss1	AH/BAR domain superfamily||I-BAR domain containing protein MIM/ABBA||WH2 domain||I-BAR domain containing protein MIM||IMD/I-BAR domain
ENSMUSG00000022365	Derl1	Rhomboid-like superfamily||Derlin
ENSMUSG00000022370	Mrpl13	Ribosomal protein L13 superfamily||-||Ribosomal protein L13||Ribosomal protein L13, bacterial-type||Ribosomal protein L13, conserved site
ENSMUSG00000022377	Asap1	Ankyrin repeat-containing domain superfamily||Ankyrin repeat||-||Pleckstrin homology domain||PH-like domain superfamily||Arf GTPase activating protein||Ankyrin repeat-containing domain||SH3 domain||ARFGAP/RecO-like zinc finger||AH/BAR domain superfamily||SH3-like domain superfamily
ENSMUSG00000022383	Ppara	Nuclear hormone receptor-like domain superfamily||Peroxisome proliferator-activated receptor alpha||Zinc finger, NHR/GATA-type||Nuclear hormone receptor||Zinc finger, nuclear hormone receptor-type||Nuclear hormone receptor, ligand-binding domain||Peroxisome proliferator-activated receptor
ENSMUSG00000022389	Tef	Basic-leucine zipper domain||Thyrotroph embryonic factor
ENSMUSG00000022394	L3mbtl2	Mbt repeat||Zinc finger, FCS-type||-
ENSMUSG00000022400	Rbx1	Zinc finger, RING-H2-type||Zinc finger, RING/FYVE/PHD-type||Zinc finger, RING-type
ENSMUSG00000022412	Mief1	Mab-21 domain||-
ENSMUSG00000022414	Tab1	Protein phosphatase 2C family||PPM-type phosphatase domain||-||PPM-type phosphatase domain superfamily
ENSMUSG00000022419	Deptor	PDZ superfamily||DEP domain||DEP domain-containing mTOR-interacting protein||PDZ domain||DEP domain-containing mTOR-interacting protein, DEP domain 2||Winged helix DNA-binding domain superfamily||DEP domain-containing mTOR-interacting protein, DEP domain 1||Winged helix-like DNA-binding domain superfamily||-
ENSMUSG00000022420	Dnal4	Dynein light chain superfamily||Dynein light chain, type 1/2
ENSMUSG00000022426	Josd1	Josephin domain
ENSMUSG00000022433	Csnk1e	Protein kinase, ATP binding site||Protein kinase-like domain superfamily||Protein kinase domain||Serine/threonine-protein kinase, active site
ENSMUSG00000022434	Fam118a	-||Protein FAM118A
ENSMUSG00000022443	Myh9	-||Myosin tail||Myosin S1 fragment, N-terminal||Myosin head, motor domain||IQ motif, EF-hand binding site||P-loop containing nucleoside triphosphate hydrolase||Myosin, N-terminal, SH3-like
ENSMUSG00000022453	Naga	Glycoside hydrolase, family 27||-||Glycoside hydrolase family 27/36, conserved site||Aldolase-type TIM barrel||Alpha galactosidase A, C-terminal beta-sandwich domain||Glycoside hydrolase superfamily
ENSMUSG00000022462	Slc38a2	Amino acid transporter, transmembrane domain
ENSMUSG00000022469	Rapgef3	Ras guanine nucleotide exchange factor domain superfamily||Ubiquitin-like domain superfamily||Winged helix DNA-binding domain superfamily||Ras guanine-nucleotide exchange factor catalytic domain superfamily||DEP domain||Ras guanine-nucleotide exchange factors catalytic domain||RmlC-like jelly roll fold||-||Ras guanine-nucleotide exchange factor, conserved site||Cyclic nucleotide-binding domain||C…
ENSMUSG00000022471	Xrcc6	Ku70||Ku70, bridge and pillars domain superfamily||Ku70/Ku80 C-terminal arm||Ku70/Ku80, N-terminal alpha/beta||SPOC-like, C-terminal domain superfamily||Ku70/Ku80 beta-barrel domain||SAP domain superfamily||SAP domain||von Willebrand factor A-like domain superfamily
ENSMUSG00000022472	Desi1	PPPDE putative peptidase domain||-
ENSMUSG00000022474	Pmm1	HAD-superfamily hydrolase, subfamily IIB||Phosphomannomutase||-||HAD-like superfamily||HAD superfamily
ENSMUSG00000022498	Txndc11	Thioredoxin domain||-||Thioredoxin-like superfamily
ENSMUSG00000022500	Litaf	LPS-induced tumour necrosis factor alpha factor||LITAF domain containing protein
ENSMUSG00000022507	1810013L24Rik	Protein of unknown function DUF4588
ENSMUSG00000022512	Cldn1	Claudin, conserved site||Claudin||Claudin-1||PMP-22/EMP/MP20/Claudin superfamily
ENSMUSG00000022515	Anks3	Sterile alpha motif/pointed domain superfamily||-||Ankyrin repeat-containing domain||Ankyrin repeat||Ankyrin repeat-containing domain superfamily||Sterile alpha motif domain
ENSMUSG00000022517	Mgrn1	Zinc finger, RING-type
ENSMUSG00000022529	Zfp263	Krueppel-associated box||SCAN domain||Zinc finger C2H2-type||KRAB domain superfamily||-||Zinc finger C2H2 superfamily||Retrovirus capsid, C-terminal||Zinc finger, RING/FYVE/PHD-type||Zinc finger protein 551
ENSMUSG00000022536	Glyr1	PWWP domain||NAD(P)-binding domain superfamily||3-hydroxyisobutyrate dehydrogenase, NAD-binding domain||6-phosphogluconate dehydrogenase, domain 2||6-phosphogluconate dehydrogenase-like, C-terminal domain superfamily||NP60, PWWP domain||6-phosphogluconate dehydrogenase, NADP-binding
ENSMUSG00000022544	Eef2kmt	Lysine methyltransferase||S-adenosyl-L-methionine-dependent methyltransferase||FAM86
ENSMUSG00000022559	Fbxl6	Leucine-rich repeat, cysteine-containing subtype||Leucine-rich repeat domain superfamily||F-box-like domain superfamily||F-box domain
ENSMUSG00000022560	Slc52a2	Solute carrier family 52, riboflavin transporter
ENSMUSG00000022565	Plec	Plectin repeat||Spectrin repeat||Plakin repeat superfamily||Spectrin/alpha-actinin||Calponin-like domain superfamily||Actinin-type actin-binding domain, conserved site||Plectin||Plectin/S10, N-terminal||Calponin homology domain
ENSMUSG00000022571	Pycrl	6-phosphogluconate dehydrogenase-like, C-terminal domain superfamily||Pyrroline-5-carboxylate reductase, dimerisation domain||Pyrroline-5-carboxylate reductase, catalytic, N-terminal||Pyrroline-5-carboxylate reductase||NAD(P)-binding domain superfamily
ENSMUSG00000022594	Lynx1	-||Ly-6 antigen/uPA receptor-like||Snake toxin/toxin-like
ENSMUSG00000022601	Zbtb11	BTB/POZ domain||Zinc finger C2H2-type||Zinc finger, RING/FYVE/PHD-type||Zinc finger C2H2 superfamily||SKP1/BTB/POZ domain superfamily
ENSMUSG00000022614	Lmf2	-||Lipase maturation factor
ENSMUSG00000022615	Tymp	Glycosyl transferase family 3, N-terminal domain||Nucleoside phosphorylase/phosphoribosyltransferase catalytic domain superfamily||Glycosyl transferase, family 3||Pyrimidine nucleoside phosphorylase-like, C-terminal domain superfamily||Glycosyl transferase family 3, N-terminal domain superfamily||Thymidine/pyrimidine-nucleoside phosphorylase||Pyrimidine-nucleoside phosphorylase, bacterial/eukaryo…
ENSMUSG00000022620	Arsa	Sulfatase, N-terminal||Sulfatase, conserved site||Alkaline phosphatase-like, alpha/beta/alpha||Alkaline-phosphatase-like, core domain superfamily
ENSMUSG00000022634	Yaf2	Zinc finger, RanBP2-type superfamily||Yaf2/RYBP C-terminal binding motif||-||Zinc finger, RanBP2-type
ENSMUSG00000022637	Cblb	Zinc finger, RING/FYVE/PHD-type||Adaptor protein Cbl, EF hand-like||Adaptor protein Cbl, N-terminal domain superfamily||Adaptor protein Cbl, PTB domain||Adaptor protein Cbl||EF-hand domain pair||Ubiquitin-associated domain||SH2 domain superfamily||Adaptor protein Cbl, N-terminal helical||Zinc finger, RING-type||Adaptor protein Cbl, SH2-like domain||Zinc finger, RING-type, conserved site
ENSMUSG00000022641	Bbx	High mobility group box domain||High mobility group box domain superfamily||HMG box transcription factor BBX, domain of unknown function DUF2028
ENSMUSG00000022664	Slc35a5	Nucleotide-sugar transporter
ENSMUSG00000022665	Ccdc80	Domain of unknown function DUF4174||WD40/YVTN repeat-like-containing domain superfamily
ENSMUSG00000022668	Gtpbp8	-||GTP-binding protein, ribosome biogenesis, YsxC||EngB-type guanine nucleotide-binding (G) domain||P-loop containing nucleoside triphosphate hydrolase||GTP binding domain
ENSMUSG00000022684	Bfar	-||Sterile alpha motif domain||Zinc finger, RING-type, conserved site||Zinc finger, RING-type||Sterile alpha motif/pointed domain superfamily||Zinc finger, RING/FYVE/PHD-type
ENSMUSG00000022698	Naa50	Acyl-CoA N-acyltransferase||GNAT domain
ENSMUSG00000022704	Qtrt2	Queuine tRNA-ribosyltransferase-like||tRNA-guanine(15) transglycosylase-like||Queuine tRNA-ribosyltransferase accessory subunit QTRTD1
ENSMUSG00000022706	Mrpl40	Ribosomal protein L28/L40, mitochondrial
ENSMUSG00000022708	Zbtb20	-||Zinc finger C2H2 superfamily||SKP1/BTB/POZ domain superfamily||BTB/POZ domain||Zinc finger C2H2-type
ENSMUSG00000022723	Crybg3	Ricin B-like lectins||Beta/gamma crystallin||Ricin B, lectin domain||Gamma-crystallin-like
ENSMUSG00000022752	Tomm70a	Tetratricopeptide-like helical domain superfamily||Tetratricopeptide repeat 1||Tetratricopeptide repeat-containing domain||Tetratricopeptide repeat
ENSMUSG00000022760	Thap7	THAP domain-containing protein 7||Zinc finger, C2CH-type
ENSMUSG00000022765	Snap29	Target SNARE coiled-coil homology domain
ENSMUSG00000022781	Pak2	CRIB domain superfamily||Serine/threonine-protein kinase PAK2/3||Protein kinase, ATP binding site||Protein kinase-like domain superfamily||p21 activated kinase binding domain||Serine/threonine-protein kinase, active site||Protein kinase domain||CRIB domain||p21-activated kinase 2, catalytic domain
ENSMUSG00000022787	Wdr53	WD40 repeat||WD40-repeat-containing domain superfamily||WD40-repeat-containing domain||WD40 repeat, conserved site||WD40/YVTN repeat-like-containing domain superfamily
ENSMUSG00000022789	Dnm1l	Dynamin, GTPase domain||Dynamin-1-like protein||Dynamin-type guanine nucleotide-binding (G) domain||Dynamin GTPase effector||GTPase effector domain||Dynamin, GTPase region, conserved site||P-loop containing nucleoside triphosphate hydrolase||Dynamin superfamily||Dynamin central domain
ENSMUSG00000022791	Tnk2	Serine-threonine/tyrosine-protein kinase, catalytic domain||SH3-like domain superfamily||Cdc42 binding domain-like||Mig-6 domain||Protein kinase, ATP binding site||Protein kinase-like domain superfamily||SH3 domain||Protein kinase domain||Activated CDC42 kinase 1||UBA-like superfamily||Tyrosine-protein kinase, active site||Cdc42 binding domain-like superfamily||-||Tyrosine-protein kinase, catalyt…
ENSMUSG00000022800	Fyttd1	UAP56-interacting factor
ENSMUSG00000022801	Lrch3	Leucine-rich repeat||Calponin-like domain superfamily||Calponin homology domain||Leucine-rich repeat, typical subtype||-||Leucine-rich repeat domain superfamily
ENSMUSG00000022803	Popdc2	Popeye protein||Cyclic nucleotide-binding-like||RmlC-like jelly roll fold
ENSMUSG00000022807	Osbpl11	Oxysterol-binding protein superfamily||Oxysterol-binding protein||Oxysterol-binding protein, conserved site||Pleckstrin homology domain||PH-like domain superfamily
ENSMUSG00000022812	Gsk3b	Protein kinase-like domain superfamily||Glycogen synthase kinase-3 beta||Protein kinase domain||Serine/threonine-protein kinase, active site||Protein kinase, ATP binding site
ENSMUSG00000022814	Umps	-||Orotidine 5'-phosphate decarboxylase domain||Phosphoribosyltransferase-like||Aldolase-type TIM barrel||Orotate phosphoribosyl transferase domain||Phosphoribosyltransferase domain||Ribulose-phosphate binding barrel||Orotate phosphoribosyltransferase||Or
ENSMUSG00000022817	Itgb5	Integrin beta subunit, cytoplasmic domain||Integrin beta-5 subunit||Integrin beta subunit, tail||PSI domain||Integrin beta subunit, cytoplasmic domain superfamily||Integrin beta tail domain superfamily||von Willebrand factor, type A||Integrin beta subunit, VWA domain||Integrin beta N-terminal||Integrin beta subunit||Cytochrome c1, transmembrane anchor, C-terminal||Integrin domain superfamily||von…
ENSMUSG00000022828	Gtf2e1	Transcription factor TFE/TFIIEalpha HTH domain||Transcription initiation factor IIE subunit alpha, N-terminal||Winged helix-like DNA-binding domain superfamily||TFIIEalpha/SarR/Rpc3 HTH domain||Transcription factor TFIIE alpha subunit, C-terminal||Zinc finger, TFIIB-type
ENSMUSG00000022848	Dirc2	-||Major facilitator superfamily domain||MFS transporter superfamily
ENSMUSG00000022853	Ehhadh	3-hydroxyacyl-CoA dehydrogenase, conserved site||Crotonase superfamily||6-phosphogluconate dehydrogenase, domain 2||Enoyl-CoA hydratase/isomerase, conserved site||ClpP/crotonase-like domain superfamily||6-phosphogluconate dehydrogenase-like, C-terminal domain superfamily||3-hydroxyacyl-CoA dehydrogenase, C-terminal||3-hydroxyacyl-CoA dehydrogenase, NAD binding||NAD(P)-binding domain superfamily
ENSMUSG00000022864	D16Ertd472e	EURL protein
ENSMUSG00000022867	Usp25	Peptidase C19, ubiquitin carboxyl-terminal hydrolase||UBA-like superfamily||Ubiquitin interacting motif||Ubiquitin specific protease, conserved site||Ubiquitin specific protease domain
ENSMUSG00000022878	Adipoq	Tumour necrosis factor-like domain superfamily||Collagen triple helix repeat||C1q domain
ENSMUSG00000022897	Dyrk1a	Dual specificity tyrosine-phosphorylation-regulated kinase 1A||Serine/threonine-protein kinase, active site||Protein kinase domain||Protein kinase-like domain superfamily||Protein kinase, ATP binding site
ENSMUSG00000022898	Dscr3	Immunoglobulin E-set||Vacuolar protein sorting protein 26 related
ENSMUSG00000022905	Kpna1	Importin-alpha, importin-beta-binding domain||Armadillo||Armadillo-like helical||Atypical Arm repeat||-||Armadillo-type fold||Importin subunit alpha
ENSMUSG00000022906	Parp9	Macro domain||Poly(ADP-ribose) polymerase, catalytic domain||-
ENSMUSG00000022911	Arl13b	Small GTPase superfamily, ARF/SAR type||Small GTPase superfamily, ARF type||Small GTP-binding protein domain||P-loop containing nucleoside triphosphate hydrolase
ENSMUSG00000022914	Brwd1	WD40-repeat-containing domain||WD40 repeat, conserved site||-||Bromodomain-like superfamily||WD40-repeat-containing domain superfamily||WD40 repeat||Bromodomain||Bromodomain, conserved site||WD40/YVTN repeat-like-containing domain superfamily
ENSMUSG00000022946	Dopey2	-||Dopey, N-terminal
ENSMUSG00000022951	Rcan1	Calcipressin-1, RNA recognition motif||RNA-binding domain superfamily||Calcipressin||Calcipressin-1
ENSMUSG00000022961	Son	-||Double-stranded RNA-binding domain||WD40-repeat-containing domain superfamily||Protein SON||G-patch domain
ENSMUSG00000022967	Ifnar1	Interferon alpha/beta receptor 1||Fibronectin type III superfamily||-||Immunoglobulin-like fold||Fibronectin type III||Interferon/interleukin receptor domain
ENSMUSG00000022969	Il10rb	Interferon/interleukin receptor domain||Fibronectin type III||Immunoglobulin-like fold||-||Fibronectin type III superfamily
ENSMUSG00000022987	Zfp641	Zinc finger C2H2 superfamily||KRAB domain superfamily||Krueppel-associated box||Zinc finger C2H2-type
ENSMUSG00000022992	Kansl2	KAT8 regulatory NSL complex subunit 2||Potential DNA-binding domain||-
ENSMUSG00000022994	Adcy6	Adenylyl cyclase class-4/guanylyl cyclase, conserved site||Adenylate cyclase, N-terminal||Nucleotide cyclase||-||Adenylate cyclase, conserved domain||Adenylate cyclase||Adenylyl cyclase class-3/4/guanylyl cyclase
ENSMUSG00000022999	Lmbr1l	Lipocalin-interacting membrane receptor||LMBR1-like membrane protein
ENSMUSG00000023010	Tmbim6	-||Bax inhibitor 1, conserved site||Bax inhibitor 1-related
ENSMUSG00000023019	Gpd1	Glycerol-3-phosphate dehydrogenase, NAD-dependent, eukaryotic||6-phosphogluconate dehydrogenase-like, C-terminal domain superfamily||Glycerol-3-phosphate dehydrogenase, NAD-dependent, C-terminal||6-phosphogluconate dehydrogenase, domain 2||Glycerol-3-phosphate dehydrogenase, NAD-dependent, N-terminal||NAD(P)-binding domain superfamily||Glycerol-3-phosphate dehydrogenase, NAD-dependent
ENSMUSG00000023020	Cox14	Cytochrome c oxidase assembly protein COX14
ENSMUSG00000023021	Cers5	-||Sphingosine N-acyltransferase Lag1/Lac1-like||TRAM/LAG1/CLN8 homology domain||Homeobox domain||Homeobox-like domain superfamily
ENSMUSG00000023025	Larp4	La-type HTH domain||-||LARP4, RNA recognition motif||Winged helix DNA-binding domain superfamily||RNA-binding domain superfamily||Winged helix-like DNA-binding domain superfamily
ENSMUSG00000023030	Slc11a2	-||NRAMP family
ENSMUSG00000023034	Nr4a1	Zinc finger, NHR/GATA-type||Nuclear hormone receptor||Zinc finger, nuclear hormone receptor-type||Nuclear hormone receptor-like domain superfamily||Orphan nuclear receptor||Orphan nuclear receptor, HMR type||Nuclear hormone receptor, ligand-binding domain||-
ENSMUSG00000023044	Csad	Pyridoxal phosphate-dependent transferase||Pyridoxal phosphate-dependent decarboxylase||Pyridoxal-phosphate binding site||Pyridoxal phosphate-dependent transferase, major region, subdomain 1||-||Pyridoxal phosphate-dependent transferase, subdomain 2
ENSMUSG00000023068	Nus1	Decaprenyl diphosphate synthase-like superfamily||Decaprenyl diphosphate synthase-like
ENSMUSG00000023087	Noct	Endonuclease/exonuclease/phosphatase superfamily||Nocturnin, deadenylase domain||-||Endonuclease/exonuclease/phosphatase
ENSMUSG00000023088	Abcc1	ABC transporter-like||ABC transporter type 1, transmembrane domain superfamily||Multi drug resistance-associated protein||P-loop containing nucleoside triphosphate hydrolase||ABC transporter type 1, transmembrane domain||-||AAA+ ATPase domain||ABC transporter, conserved site
ENSMUSG00000023094	Msrb2	Mss4-like superfamily||Peptide methionine sulphoxide reductase MrsB||Peptide methionine sulfoxide reductase
ENSMUSG00000023110	Prmt5	PRMT5 arginine-N-methyltransferase||Protein arginine N-methyltransferase||Protein arginine N-methyltransferase PRMT5||PRMT5, oligomerisation domain||S-adenosyl-L-methionine-dependent methyltransferase||-||PRMT5, TIM barrel domain
ENSMUSG00000023143	Nagpa	EGF-like, conserved site||Phosphodiester glycosidase
ENSMUSG00000023147	Wrb	WRB/Get1 family||-
ENSMUSG00000023150	Ivns1abp	Kelch repeat type 1||Influenza virus NS1A-binding protein||-||BTB-kelch protein||Kelch-type beta propeller||SKP1/BTB/POZ domain superfamily||BTB/Kelch-associated||BTB/POZ domain
ENSMUSG00000023156	Rpp14	HotDog domain superfamily||Ribonuclease P/MRP protein subunit||MaoC-like domain
ENSMUSG00000023176	Cpn2	Leucine-rich repeat||Leucine-rich repeat, typical subtype||Cysteine-rich flanking region, C-terminal||Leucine-rich repeat N-terminal domain||Leucine-rich repeat domain superfamily
ENSMUSG00000023206	Il15ra	-||Sushi/SCR/CCP domain||Sushi/SCR/CCP superfamily
ENSMUSG00000023259	Slc26a6	Solute carrier family 26 member 6||SLC26A/SulP transporter||SLC26A/SulP transporter domain||STAS domain superfamily||Sulphate anion transporter, conserved site||-
ENSMUSG00000023266	Frs3	PH-like domain superfamily||-||IRS-type PTB domain
ENSMUSG00000023286	Ube2j2	Ubiquitin-conjugating enzyme E2||Ubiquitin-conjugating enzyme/RWD-like
ENSMUSG00000023307	2022-03-05	Zinc finger, RING-CH-type||E3 ubiquitin-protein ligase MARCH-like||Zinc finger, RING/FYVE/PHD-type
ENSMUSG00000023460	Rab12	Small GTP-binding protein domain||P-loop containing nucleoside triphosphate hydrolase||Small GTPase superfamily
ENSMUSG00000023723	Mrps23	Ribosomal protein S23/Rsm25, mitochondrial||Ribosomal protein S23/S25, mitochondrial
ENSMUSG00000023805	Synj2	SAC domain||Inositol polyphosphate-related phosphatase||RNA-binding domain superfamily||Endonuclease/exonuclease/phosphatase||RNA recognition motif domain||-||Synaptojanin-2||Endonuclease/exonuclease/phosphatase superfamily||Domain of unknown function DUF1866||Synaptojanin-2, RNA recognition motif
ENSMUSG00000023828	Slc22a3	MFS transporter superfamily||Major facilitator superfamily domain||Major facilitator, sugar transporter-like||Sugar transporter, conserved site||Organic cation transport protein/SVOP
ENSMUSG00000023830	Igf2r	Cation-independent mannose-6-phosphate receptor||-||Mannose-6-phosphate receptor binding domain superfamily||Kringle-like fold||Fibronectin type II domain
ENSMUSG00000023832	Acat2	Thiolase, active site||Thiolase, N-terminal||Thiolase-like||Thiolase||Thiolase, conserved site||Thiolase, C-terminal
ENSMUSG00000023845	Lnpep	Peptidase M1, membrane alanine aminopeptidase, N-terminal||Cystinyl aminopeptidase||Aminopeptidase N-type||Peptidase M1, alanine aminopeptidase/leukotriene A4 hydrolase||ERAP1-like C-terminal domain
ENSMUSG00000023852	Chd1	Chromo/chromo shadow domain||Chromo-like domain superfamily||Helicase superfamily 1/2, ATP-binding domain||P-loop containing nucleoside triphosphate hydrolase||RIO kinase||RIO2 kinase winged helix domain, N-terminal||-||Chromo domain||Domain of unknown function DUF4208||RIO kinase, conserved site||Chromo domain, conserved site||Winged helix DNA-binding domain superfamily||Protein kinase-like doma…
ENSMUSG00000023892	Zfp51	Zinc finger C2H2-type||KRAB domain superfamily||Zinc finger C2H2 superfamily||Krueppel-associated box
ENSMUSG00000023921	Mut	Methylmalonyl-CoA mutase, alpha chain, catalytic||Cobalamin (vitamin B12)-dependent enzyme, catalytic||Cobalamin-binding domain superfamily||Cobalamin (vitamin B12)-binding domain||Methylmalonyl-CoA mutase, alpha/beta chain, catalytic||Methylmalonyl-CoA mutase, C-terminal
ENSMUSG00000023938	Aars2	Threonyl/alanyl tRNA synthetase, class II-like, putative editing domain superfamily||Threonyl/alanyl tRNA synthetase, SAD||Alanine-tRNA ligase, eukaryota/bacteria||Translation protein, beta-barrel domain superfamily||Alanine-tRNA ligase, class IIc, anti-codon-binding domain superfamily||Alanine-tRNA ligase, class IIc||Alanyl-tRNA synthetase, class IIc, N-terminal||Alanyl-tRNA synthetase, class II…
ENSMUSG00000023939	Mrpl14	Ribosomal protein L14P superfamily||Ribosomal protein L14P
ENSMUSG00000023942	Slc29a1	MFS transporter superfamily||-||Nucleoside transporter ENT1/ENT2||Equilibrative nucleoside transporter 1||Equilibrative nucleoside transporter
ENSMUSG00000023951	Vegfa	Vascular endothelial growth factor, heparin-binding domain||Vascular endothelial growth factor, heparin-binding domain superfamily||PDGF/VEGF domain||Platelet-derived growth factor, conserved site||Cystine-knot cytokine
ENSMUSG00000023952	Gtpbp2	GTP binding protein 1-like, GTP-binding domain||-||Transcription factor, GTP-binding domain||Translation protein, beta-barrel domain superfamily||P-loop containing nucleoside triphosphate hydrolase||Translation elongation factor EF1A/initiation factor IF2gamma, C-terminal
ENSMUSG00000023953	Polh	UmuC domain||DNA polymerase, Y-family, little finger domain superfamily||DNA polymerase eta/kappa/iota/IV||DNA polymerase, Y-family, little finger domain
ENSMUSG00000023959	Clic5	Intracellular chloride channel||Glutathione S-transferase, C-terminal-like||Glutathione S-transferase, C-terminal domain superfamily||Glutathione S-transferase, N-terminal||Thioredoxin-like superfamily||Chloride intracellular channel protein 5
ENSMUSG00000023960	Enpp5	-||Alkaline phosphatase-like, alpha/beta/alpha||Alkaline-phosphatase-like, core domain superfamily||Type I phosphodiesterase/nucleotide pyrophosphatase/phosphate transferase
ENSMUSG00000023965	Fbxl17	Leucine-rich repeat||Leucine-rich repeat, cysteine-containing subtype||F-box domain||F-box-like domain superfamily||Leucine-rich repeat domain superfamily
ENSMUSG00000023973	Cnpy3	Domain of unknown function DUF3456||-||Saposin-like
ENSMUSG00000023988	Bysl	Bystin
ENSMUSG00000023991	Foxp4	FOXP, coiled-coil domain||Fork head domain conserved site 2||Winged helix-like DNA-binding domain superfamily||Winged helix DNA-binding domain superfamily||Fork head domain
ENSMUSG00000024002	Brd4	-||Bromodomain, conserved site||Bromodomain protein 4, C-terminal||NET domain||Bromodomain||Bromodomain-like superfamily
ENSMUSG00000024006	Stk38	Protein kinase domain||Serine/threonine-protein kinase, active site||AGC-kinase, C-terminal||Protein kinase-like domain superfamily||Protein kinase, C-terminal||Protein kinase, ATP binding site
ENSMUSG00000024013	Fgd2	Dbl homology (DH) domain||FYVE zinc finger||-||Zinc finger, FYVE-related||FGD1-4, C-terminal PH domain||Dbl homology (DH) domain superfamily||Zinc finger, RING/FYVE/PHD-type||Zinc finger, FYVE/PHD-type||PH-like domain superfamily||Pleckstrin homology domain
ENSMUSG00000024014	Pim1	Protein kinase, ATP binding site||Serine/threonine-protein kinase pim-1/2/3||Protein kinase-like domain superfamily||Protein kinase domain||Serine/threonine-protein kinase, active site
ENSMUSG00000024026	Glo1	Glyoxalase/fosfomycin resistance/dioxygenase domain||Vicinal oxygen chelate (VOC) domain||Glyoxalase/Bleomycin resistance protein/Dihydroxybiphenyl dioxygenase||Glyoxalase I, conserved site||Glyoxalase I
ENSMUSG00000024038	Ndufv3	NADH-ubiquinone oxidoreductase flavoprotein 3
ENSMUSG00000024045	Akap8	At2g23090-like||Zinc finger C2H2 AKAP95-type||A-kinase anchoring protein 95 (AKAP95)
ENSMUSG00000024063	Lbh	Protein LBH||-
ENSMUSG00000024068	Spast	MIT||Spastin||P-loop containing nucleoside triphosphate hydrolase||Spastin, chordate||ATPase, AAA-type, conserved site||Vps4 oligomerisation, C-terminal||-||ATPase, AAA-type, core||AAA+ ATPase domain
ENSMUSG00000024082	Ndufaf7	S-adenosyl-L-methionine-dependent methyltransferase||Protein arginine methyltransferase NDUFAF7
ENSMUSG00000024083	Pja2	E3 ubiquitin-protein ligase Praja-2||Zinc finger, RING-type||Zinc finger, RING/FYVE/PHD-type
ENSMUSG00000024096	Ralbp1	Rho GTPase activation protein||Rho GTPase-activating protein domain
ENSMUSG00000024101	Washc1	WH2 domain||WASH1, WAHD domain||WASH1
ENSMUSG00000024104	Washc2	-||FAM21/CAPZIP domain||WASH complex subunit 2
ENSMUSG00000024127	Prepl	Peptidase S9, prolyl oligopeptidase, catalytic domain||Peptidase S9A, N-terminal domain||Alpha/Beta hydrolase fold||Peptidase S9A, prolyl oligopeptidase
ENSMUSG00000024130	Abca3	P-loop containing nucleoside triphosphate hydrolase||ABC transporter A||AAA+ ATPase domain||ATP-binding cassette sub-family A member 3||ABC transporter, conserved site||ABC transporter-like
ENSMUSG00000024131	Slc3a1	Glycosyl hydrolase, family 13, catalytic domain||Glycoside hydrolase superfamily
ENSMUSG00000024142	Mlst8	WD40 repeat||WD40-repeat-containing domain||G-protein beta WD-40 repeat||Target of rapamycin complex subunit LST8||WD40 repeat, conserved site||Quinoprotein alcohol dehydrogenase-like superfamily
ENSMUSG00000024143	Rhoq	Small GTPase superfamily||Small GTP-binding protein domain||P-loop containing nucleoside triphosphate hydrolase||Small GTPase superfamily, Rho type
ENSMUSG00000024145	Pigf	GPI biosynthesis protein Pig-F
ENSMUSG00000024146	Cript	PDZ-binding protein, CRIPT
ENSMUSG00000024150	Mcfd2	EF-hand domain pair||EF-hand domain||EF-Hand 1, calcium-binding site||-
ENSMUSG00000024160	Spsb3	-||SPRY domain-containing SOCS box protein 3, SPRY domain||SOCS box domain||SPRY domain||Concanavalin A-like lectin/glucanase domain superfamily||B30.2/SPRY domain
ENSMUSG00000024163	Mapk8ip3	AH/BAR domain superfamily||WD40-repeat-containing domain superfamily||RH1 domain||RH2 domain||WD40/YVTN repeat-like-containing domain superfamily||JNK/Rab-associated protein-1, N-terminal||JNK-interacting protein, leucine zipper II||-
ENSMUSG00000024191	Bnip1	Sec20||-
ENSMUSG00000024201	Kdm4b	Extended PHD (ePHD) domain||Zinc finger, RING/FYVE/PHD-type||Zinc finger, FYVE/PHD-type||JmjN domain||Zinc finger, PHD-type||JmjC domain||Tudor domain
ENSMUSG00000024213	Nudt3	NUDIX hydrolase, conserved site||NUDIX hydrolase-like domain superfamily||NUDIX hydrolase domain
ENSMUSG00000024219	Anks1	Sterile alpha motif domain||Ankyrin repeat-containing domain superfamily||Ankyrin repeat||PTB/PI domain||PH-like domain superfamily||Ankyrin repeat-containing domain||Sterile alpha motif/pointed domain superfamily||Ankyrin repeat and SAM domain-containing protein 1A||Ankyrin repeat and SAM domain-containing protein 1
ENSMUSG00000024228	Nudt12	Ankyrin repeat-containing domain superfamily||NUDIX hydrolase, conserved site||Ankyrin repeat||NUDIX hydrolase domain||Ankyrin repeat-containing domain||Zinc ribbon, NADH pyrophosphatase||NUDIX hydrolase-like domain superfamily||NADH pyrophosphatase-like, N-terminal
ENSMUSG00000024231	Cul2	Cullin repeat-like-containing domain superfamily||Cullin homology domain superfamily||Cullin homology domain||Winged helix DNA-binding domain superfamily||Cullin protein, neddylation domain||Cullin, conserved site||Winged helix-like DNA-binding domain superfamily||Cullin, N-terminal||-
ENSMUSG00000024234	Mtpap	-
ENSMUSG00000024240	Epc1	Enhancer of polycomb-like, N-terminal||Enhancer of polycomb, C-terminal||Enhancer of polycomb protein
ENSMUSG00000024241	Sos1	Ras guanine-nucleotide exchange factor, conserved site||Histone-fold||Histone H2A/H2B/H3||Dbl homology (DH) domain superfamily||Ras-like guanine nucleotide exchange factor, N-terminal||Pleckstrin homology domain||PH-like domain superfamily||Ras guanine nucleotide exchange factor domain superfamily||Dbl homology (DH) domain||Ras guanine-nucleotide exchange factor catalytic domain superfamily||Ras …
ENSMUSG00000024248	Cox7a2l	Cytochrome c oxidase, subunit VIIa||Cytochrome c oxidase, subunit VIIa superfamily||Cytochrome c oxidase subunit VIIa-related, mitochondrial
ENSMUSG00000024258	Polr2d	HRDC-like superfamily||RNA polymerase II, Rpb4, core||RNA polymerase II, Rpb4
ENSMUSG00000024259	Slc25a46	Mitochondrial substrate/solute carrier||Mitochondrial carrier domain superfamily
ENSMUSG00000024260	Sap130	Histone deacetylase complex subunit SAP130||Histone deacetylase complex subunit SAP130, C-terminal domain
ENSMUSG00000024273	2700062C07Rik	Protein of unknown function DUF4674
ENSMUSG00000024276	Zfp397	Retrovirus capsid, C-terminal||Zinc finger C2H2-type||Zinc finger C2H2 superfamily||-||SCAN domain
ENSMUSG00000024283	Wac	-||WW domain||WW domain superfamily
ENSMUSG00000024286	Ccny	Cyclin-like superfamily||Cyclin, N-terminal||Cyclin Y||Cyclin-like
ENSMUSG00000024308	Tapbp	Immunoglobulin-like fold||-||Tapasin||Immunoglobulin-like domain superfamily||Immunoglobulin/major histocompatibility complex, conserved site||Immunoglobulin C1-set||Immunoglobulin-like domain
ENSMUSG00000024325	Ring1	Zinc finger, RING-type, conserved site||Zinc finger, RING-type||Zinc finger, RING/FYVE/PHD-type||RAWUL domain
ENSMUSG00000024327	Slc39a7	Zinc/iron permease
ENSMUSG00000024335	Brd2	Bromodomain, conserved site||-||Bromodomain||Bromodomain-like superfamily||NET domain
ENSMUSG00000024339	Tap2	ABC transporter type 1, transmembrane domain superfamily||ABC transporter-like||P-loop containing nucleoside triphosphate hydrolase||ABC transporter type 1, transmembrane domain||-||AAA+ ATPase domain||Antigen peptide transporter 2||ABC transporter, conserved site||ABC transporter Tap-like
ENSMUSG00000024357	Sil1	Armadillo-type fold||Armadillo-like helical
ENSMUSG00000024359	Hspa9	Heat shock protein 70 family||Heat shock protein 70, conserved site||Heat shock protein 70kD, C-terminal domain superfamily||Chaperone DnaK||Heat shock protein 70kD, peptide-binding domain superfamily
ENSMUSG00000024360	Etf1	-||50S ribosomal protein L30e-like||eRF1 domain 3||Peptide chain release factor eRF1/aRF1||eRF1 domain 2||eRF1 domain 1/Pelota-like||Peptide Chain Release Factor eRF1/aRF1, N-terminal
ENSMUSG00000024370	Cdc23	Tetratricopeptide repeat-containing domain||Cdc23||Tetratricopeptide repeat||Tetratricopeptide-like helical domain superfamily
ENSMUSG00000024393	Prrc2a	Protein PRRC2||BAT2, N-terminal
ENSMUSG00000024400	Wdr33	WD40-repeat-containing domain||WD40-repeat-containing domain superfamily||WD40 repeat||Insect cysteine-rich antifreeze protein||WD40/YVTN repeat-like-containing domain superfamily
ENSMUSG00000024404	Riok3	Protein kinase-like domain superfamily||Serine/threonine-protein kinase Rio3||RIO kinase||RIO kinase, conserved site
ENSMUSG00000024413	Npc1	Protein patched/dispatched||Niemann-Pick C type protein||Niemann-Pick C1, N-terminal||Sterol-sensing domain
ENSMUSG00000024414	Mrpl27	Ribosomal protein L27
ENSMUSG00000024429	Gnl1	GTP binding domain||P-loop containing nucleoside triphosphate hydrolase||Circularly permuted (CP)-type guanine nucleotide-binding (G) domain
ENSMUSG00000024442	0610009O20Rik	Sel1-like repeat
ENSMUSG00000024457	Trim26	SPRY-associated||Zinc finger, RING/FYVE/PHD-type||B30.2/SPRY domain||Butyrophylin-like, SPRY domain||Concanavalin A-like lectin/glucanase domain superfamily||Zinc finger, RING-type||B-box-type zinc finger||SPRY domain
ENSMUSG00000024483	Ankhd1	K Homology domain||K Homology domain, type 1||Ankyrin repeat-containing domain superfamily||-||K Homology domain, type 1 superfamily||Ankyrin repeat-containing domain||Ankyrin repeat
ENSMUSG00000024487	Yipf5	Yip1 domain
ENSMUSG00000024515	Smad4	SMAD-like domain superfamily||SMAD/FHA domain superfamily||SMAD MH1 domain superfamily||MAD homology, MH1||MAD homology 1, Dwarfin-type||SMAD domain, Dwarfin-type||Dwarfin
ENSMUSG00000024524	Gnal	G protein alpha subunit, helical insertion||G-protein alpha subunit, group S||P-loop containing nucleoside triphosphate hydrolase||Guanine nucleotide binding protein (G-protein), alpha subunit
ENSMUSG00000024527	Afg3l2	P-loop containing nucleoside triphosphate hydrolase||Peptidase M41-like||Peptidase M41, FtsH extracellular||ATPase, AAA-type, conserved site||Peptidase, FtsH||ATPase, AAA-type, core||AAA+ ATPase domain||Peptidase M41
ENSMUSG00000024529	Lox	Lysyl oxidase, conserved site||Immunoglobulin-like fold||Lysyl oxidase
ENSMUSG00000024533	Spire1	Protein Spire||Protein Spire1||KIND domain||Zinc finger, RING/FYVE/PHD-type||Zinc finger, FYVE/PHD-type
ENSMUSG00000024535	Snx24	Phox homologous domain||PX domain superfamily
ENSMUSG00000024544	Ldlrad4	Low-density lipoprotein (LDL) receptor class A repeat||LDL receptor-like superfamily||Low-density lipoprotein (LDL) receptor class A, conserved site
ENSMUSG00000024563	Smad2	SMAD-like domain superfamily||SMAD/FHA domain superfamily||SMAD MH1 domain superfamily||MAD homology, MH1||MAD homology 1, Dwarfin-type||SMAD domain, Dwarfin-type||Dwarfin
ENSMUSG00000024566	Atp9b	P-type ATPase||P-type ATPase, subfamily IV||HAD superfamily||Probable phospholipid-transporting ATPase IIB||-||P-type ATPase, phosphorylation site||P-type ATPase, transmembrane domain superfamily||P-type ATPase, A domain superfamily||P-type ATPase, cytoplasmic domain N||P-type ATPase, C-terminal||HAD-like superfamily||P-type ATPase, N-terminal
ENSMUSG00000024570	Rbfa	Ribosome-binding factor A domain superfamily||Ribosome-binding factor A||Ribosome-binding factor A, conserved site||K homology domain-like, alpha/beta
ENSMUSG00000024571	Gm16286	GNAT domain||Acyl-CoA N-acyltransferase
ENSMUSG00000024576	Csnk1a1	Protein kinase domain||Serine/threonine-protein kinase, active site||Protein kinase-like domain superfamily||Protein kinase, ATP binding site
ENSMUSG00000024580	Grpel2	GrpE nucleotide exchange factor||GrpE nucleotide exchange factor, head||GrpE nucleotide exchange factor, coiled-coil
ENSMUSG00000024581	Napg	NSF attachment protein||Tetratricopeptide-like helical domain superfamily
ENSMUSG00000024592	C330018D20Rik	Glutaredoxin-like||Thioredoxin-like superfamily
ENSMUSG00000024594	Prrc1	Non-canonical purine NTP phosphatase/PRRC1||Inosine triphosphate pyrophosphatase-like||Protein PRRC1
ENSMUSG00000024597	Slc12a2	SLC12A transporter family||Na/K/Cl co-transporter||Amino acid permease/ SLC12A domain||Amino acid permease, N-terminal||ABC transporter type 1, transmembrane domain superfamily||SLC12A transporter, C-terminal||Na/K/Cl co-transporter 1
ENSMUSG00000024601	Isoc1	Isochorismatase-like superfamily||Isochorismatase-like
ENSMUSG00000024621	Csf1r	Serine-threonine/tyrosine-protein kinase, catalytic domain||Immunoglobulin-like domain||Protein kinase, ATP binding site||Immunoglobulin||Protein kinase-like domain superfamily||Protein kinase domain||Immunoglobulin-like domain superfamily||Macrophage colony-stimulating factor 1 receptor||Tyrosine-protein kinase, receptor class III, conserved site||Immunoglobulin-like fold||Tyrosine-protein kinas…
ENSMUSG00000024639	Gnaq	G-protein alpha subunit, group Q||Guanine nucleotide binding protein (G-protein), alpha subunit||G protein alpha subunit, helical insertion||P-loop containing nucleoside triphosphate hydrolase
ENSMUSG00000024664	Fads3	Cytochrome b5-like heme/steroid binding domain||Cytochrome b5-like heme/steroid binding domain superfamily||Fatty acid desaturase||Fatty acid desaturase domain
ENSMUSG00000024667	Tmem216	Uncharacterised protein family, transmembrane-17
ENSMUSG00000024668	Sdhaf2	Flavinator of succinate dehydrogenase superfamily||Flavinator of succinate dehydrogenase||Succinate dehydrogenase assembly factor 2, mitochondrial
ENSMUSG00000024683	Mrpl16	Ribosomal protein L16||Ribosomal protein L10e/L16||Ribosomal protein L10e/L16 superfamily
ENSMUSG00000024687	Osbp	Oxysterol-binding protein superfamily||Oxysterol-binding protein||Oxysterol-binding protein, conserved site||Pleckstrin homology domain||PH-like domain superfamily
ENSMUSG00000024695	Zfp91	Zinc finger C2H2-type||Zinc finger, RING/FYVE/PHD-type||Zinc finger C2H2 superfamily||-
ENSMUSG00000024712	Rfk	Riboflavin kinase domain, bacterial/eukaryotic||Riboflavin kinase domain superfamily||Riboflavin kinase
ENSMUSG00000024736	Tmem132a	Transmembrane protein family 132, middle domain||Transmembrane protein TMEM132, N-terminal||Transmembrane protein TMEM132, C-terminal||Transmembrane protein 132
ENSMUSG00000024737	Slc15a3	Proton-dependent oligopeptide transporter family||Major facilitator superfamily domain||MFS transporter superfamily||PTR2 family proton/oligopeptide symporter, conserved site
ENSMUSG00000024742	Fen1	XPG conserved site||XPG N-terminal||XPG-I domain||Flap endonuclease 1||Helix-hairpin-helix motif, class 2||5'-3' exonuclease, C-terminal domain superfamily||PIN-like domain superfamily||XPG/Rad2 endonuclease
ENSMUSG00000024750	Zfand5	AN1-like Zinc finger||Zinc finger, A20-type||Zinc finger, AN1-type||-
ENSMUSG00000024758	Rtn3	Reticulon
ENSMUSG00000024759	Atl3	Guanylate-binding protein, C-terminal||Guanylate-binding protein, C-terminal domain superfamily||GB1/RHD3-type guanine nucleotide-binding (G) domain||Guanylate-binding protein, N-terminal||P-loop containing nucleoside triphosphate hydrolase
ENSMUSG00000024764	Naa40	GNAT domain||Acyl-CoA N-acyltransferase
ENSMUSG00000024772	Ehd1	EF-Hand 1, calcium-binding site||Dynamin-type guanine nucleotide-binding (G) domain||EF-hand domain pair||EH domain||Dynamin superfamily||P-loop containing nucleoside triphosphate hydrolase||EF-hand domain||EH domain-containing protein, N-terminal
ENSMUSG00000024773	Atg2a	Autophagy-related protein 2 CAD motif||Autophagy-related, C-terminal||Autophagy-related protein 2||Vacuolar protein sorting-associated protein 13, N-terminal domain
ENSMUSG00000024778	Fas	Death-like domain superfamily||Fas receptor, death domain||Fas receptor||TNFR/NGFR cysteine-rich region||-||Death domain||Fas receptor, N-terminal
ENSMUSG00000024780	Cdc37l1	Cdc37||-||Cdc37, Hsp90 binding
ENSMUSG00000024781	Lipa	Alpha/Beta hydrolase fold||Alpha/beta hydrolase fold-1||Lipase, eukaryotic
ENSMUSG00000024785	Rcl1	RNA 3'-terminal phosphate cyclase/enolpyruvate transferase, alpha/beta||RNA 3'-terminal phosphate cyclase, insert domain||RNA 3'-terminal phosphate cyclase domain superfamily||RNA 3'-terminal phosphate cyclase||RNA 3'-terminal phosphate cyclase type 2||RNA 3'-terminal phosphate cyclase domain||RNA 3'-terminal phosphate cyclase-like, conserved site
ENSMUSG00000024790	Sac3d1	SAC3/GANP/THP3
ENSMUSG00000024805	Pcgf5	RAWUL domain||-||Zinc finger, RING/FYVE/PHD-type||Zinc finger, RING-type||Zinc finger, RING-type, conserved site
ENSMUSG00000024807	Syvn1	E3 ubiquitin-protein ligase synoviolin/Hrd1||Zinc finger, RING/FYVE/PHD-type||Zinc finger, RING-type
ENSMUSG00000024841	Eif1ad	Nucleic acid-binding, OB-fold||RNA-binding domain, S1, IF1 type||Translation initiation factor 1A (eIF-1A)
ENSMUSG00000024851	Pitpnm1	START-like domain superfamily||HAD superfamily||LNS2/PITP||HAD-like superfamily||DDHD domain||Phosphatidylinositol transfer protein
ENSMUSG00000024858	Grk2	-||GPCR kinase||PH-like domain superfamily||Pleckstrin homology domain||RGS domain||AGC-kinase, C-terminal||Serine/threonine-protein kinase, active site||Protein kinase domain||Protein kinase-like domain superfamily||Protein kinase, ATP binding site||RGS
ENSMUSG00000024892	Pcx	Biotin carboxylase-like, N-terminal domain||Biotin carboxylase, C-terminal||Carboxylase, conserved domain||Single hybrid motif||Carbamoyl-phosphate synthetase large subunit-like, ATP-binding domain||Rudiment single hybrid motif||Biotin-binding site||Biotin carboxylation domain||Pre-ATP-grasp domain superfamily||Aldolase-type TIM barrel||ATP-grasp fold, subdomain 1||Pyruvate carboxyltransferase||P…
ENSMUSG00000024896	Minpp1	Histidine phosphatase superfamily||Histidine phosphatase superfamily, clade-2||Histidine acid phosphatase, eukaryotic
ENSMUSG00000024901	Peli3	Zinc finger, RING/FYVE/PHD-type||Pellino family
ENSMUSG00000024908	Ppp6r3	Armadillo-like helical||SIT4 phosphatase-associated protein family||Armadillo-type fold
ENSMUSG00000024924	Vldlr	LDL receptor-like superfamily||Low-density lipoprotein (LDL) receptor class A repeat||LDLR class B repeat||EGF-like domain||EGF-like calcium-binding, conserved site||Very low-density lipoprotein receptor||EGF-like calcium-binding domain||-||EGF-type aspartate/asparagine hydroxylation site||Low-density lipoprotein (LDL) receptor class A, conserved site||Growth factor receptor cysteine-rich domain …
ENSMUSG00000024927	Rela	Rel homology dimerisation domain||NFkappaB IPT domain||Immunoglobulin-like fold||Rel homology domain (RHD), DNA-binding domain||IPT domain||Immunoglobulin E-set||Transcription factor RelA (p65)||Rel homology domain, conserved site||NF-kappa-B/Dorsal||Rel homology domain (RHD), DNA-binding domain superfamily||p53-like transcription factor, DNA-binding
ENSMUSG00000024937	Ehbp1l1	Domain of unknown function DUF3585||EH domain-binding protein 1-like protein 1||EEIG1/EHBP1 N-terminal domain||Calponin-like domain superfamily||Calponin homology domain
ENSMUSG00000024941	Scyl1	Armadillo-like helical||Armadillo-type fold||Protein kinase domain||Protein kinase-like domain superfamily
ENSMUSG00000024947	Men1	-||Menin
ENSMUSG00000024958	Gpr137	Integral membrane protein GPR137
ENSMUSG00000024959	Bad	Bcl2-associated agonist of cell death
ENSMUSG00000024962	Vegfb	Cystine-knot cytokine||Vascular endothelial growth factor, heparin-binding domain superfamily||PDGF/VEGF domain||Platelet-derived growth factor, conserved site
ENSMUSG00000024969	Mark2	Ubiquitin-associated domain||Kinase associated domain 1 (KA1)||Protein kinase, ATP binding site||Protein kinase-like domain superfamily||Serine/threonine-protein kinase MARK/par1||Serine/threonine-protein kinase, active site||Protein kinase domain||KA1 domain/Ssp2, C-terminal||-
ENSMUSG00000024975	Pdcd4	Initiation factor eIF-4 gamma, MA3||Armadillo-type fold
ENSMUSG00000024976	Shoc2	Leucine-rich repeat domain superfamily||Leucine-rich repeat, typical subtype||Leucine-rich repeat
ENSMUSG00000024998	Plce1	Ras guanine nucleotide exchange factor domain superfamily||Ubiquitin-like domain superfamily||EF-hand domain pair||Ras guanine-nucleotide exchange factors catalytic domain||Ras-associating (RA) domain||Phosphatidylinositol-specific phospholipase C, X domain||C2 domain||PLC-like phosphodiesterase, TIM beta/alpha-barrel domain superfamily||Ras guanine-nucleotide exchange factor catalytic domain sup…
ENSMUSG00000024999	Noc3l	Nucleolar complex-associated protein 3||Armadillo-type fold||Nucleolar complex-associated protein 3, N-terminal||Armadillo-like helical||CCAAT-binding factor
ENSMUSG00000025006	Sorbs1	SH3-like domain superfamily||Vinexin||SoHo domain||SH3 domain||c-Cbl associated protein, SH3 domain||c-Cbl associated protein, SH3 domain 2||-||Sorbin and SH3 domain-containing protein||c-Cbl associated protein, SH3 domain 1
ENSMUSG00000025010	Ccnj	Cyclin-like||Cyclin, N-terminal||Cyclin-like superfamily||Cyclin, C-terminal domain||Cyclin-J
ENSMUSG00000025027	Xpnpep1	Peptidase M24||Creatinase/aminopeptidase-like||Creatinase/Aminopeptidase P/Spt16, N-terminal||Aminopeptidase P||Peptidase M24, C-terminal domain||-||Peptidase M24B, X-Pro dipeptidase/aminopeptidase P, conserved site||Creatinase, N-terminal
ENSMUSG00000025034	Trim8	Zinc finger, RING-type||Zinc finger, RING/FYVE/PHD-type||B-box-type zinc finger||Zinc finger, RING-type, conserved site
ENSMUSG00000025040	Fundc1	Metallo-dependent phosphatase-like||FUN14
ENSMUSG00000025086	Trub1	Pseudouridine synthase, catalytic domain superfamily||Pseudouridine synthase II, N-terminal||tRNA pseudouridine synthase II, TruB
ENSMUSG00000025092	Hspa12a	Heat shock 70kDa protein 12A
ENSMUSG00000025103	Btbd1	BTB/Kelch-associated||BTB/POZ domain||SKP1/BTB/POZ domain superfamily||PHR
ENSMUSG00000025132	Arhgdia	Rho GDP-dissociation inhibitor domain superfamily||Rho protein GDP-dissociation inhibitor||Immunoglobulin E-set
ENSMUSG00000025137	Pcyt2	Rossmann-like alpha/beta/alpha sandwich fold||Cytidyltransferase-like domain
ENSMUSG00000025139	Tollip	Toll-interacting protein, C2 domain||C2 domain||UBA-like superfamily||Ubiquitin system component Cue||C2 domain superfamily
ENSMUSG00000025147	Mob2	MOB kinase activator family||MOB kinase activator superfamily||-
ENSMUSG00000025153	Fasn	Thioesterase||ACP-like superfamily||Polyketide synthase, dehydratase domain||Polyketide synthase, beta-ketoacyl synthase domain||Alcohol dehydrogenase, C-terminal||Alpha/Beta hydrolase fold||Ketoacyl-synthetase, C-terminal extension||Polyketide synthase, acyl transferase domain||Polyketide synthase, phosphopantetheine-binding domain||Beta-ketoacyl synthase, C-terminal||Methyltransferase type 12||…
ENSMUSG00000025158	Rfng	Fringe-like||Fringe
ENSMUSG00000025162	Csnk1d	Protein kinase-like domain superfamily||-||Serine/threonine-protein kinase, active site||Protein kinase domain||Protein kinase, ATP binding site
ENSMUSG00000025171	Ubtd1	Ubiquitin||Ubiquitin domain||Ubiquitin-like domain superfamily||Ubiquitin-binding domain
ENSMUSG00000025173	Wdr45b	WD40/YVTN repeat-like-containing domain superfamily||WD40-repeat-containing domain superfamily||WD40 repeat
ENSMUSG00000025178	Pi4k2a	Phosphatidylinositol 3-/4-kinase, catalytic domain
ENSMUSG00000025190	Got1	Pyridoxal phosphate-dependent transferase||Aspartate/other aminotransferase||-||Aminotransferase, class I/classII||Pyridoxal phosphate-dependent transferase, subdomain 2||Aminotransferases, class-I, pyridoxal-phosphate-binding site
ENSMUSG00000025208	Mrpl43	Thioredoxin-like superfamily||Ribosomal protein/NADH dehydrogenase domain
ENSMUSG00000025209	Twnk	Archaeal primase DnaG/twinkle, TOPRIM domain||DNA helicase, DnaB-like, C-terminal||P-loop containing nucleoside triphosphate hydrolase
ENSMUSG00000025218	Poll	DNA polymerase lambda lyase domain superfamily||DNA polymerase, thumb domain superfamily||DNA polymerase beta, thumb domain||DNA polymerase lambda, fingers domain||BRCT domain||DNA-directed DNA polymerase X||DNA polymerase beta, palm domain||DNA polymerase family X||DNA polymerase family X, binding site||DNA polymerase beta-like, N-terminal domain||DNA polymerase family X, beta-like||BRCT domain …
ENSMUSG00000025220	Mgea5	Beta-N-acetylglucosaminidase||Glycoside hydrolase superfamily||Acyl-CoA N-acyltransferase
ENSMUSG00000025223	Ldb1	LIM-domain binding protein/SEUSS||LIM domain-binding protein 1
ENSMUSG00000025226	Fbxl15	Leucine-rich repeat||Leucine-rich repeat, cysteine-containing subtype||F-box domain||F-box-like domain superfamily||Leucine-rich repeat domain superfamily
ENSMUSG00000025228	Actr1a	Actin family||Actin, conserved site||Actin/actin-like conserved site||Actin-related protein 1 family
ENSMUSG00000025234	Arih1	IBR domain||Zinc finger, RING/FYVE/PHD-type||Zinc finger, RING-type||E3 ubiquitin ligase RBR family||-
ENSMUSG00000025236	Adpgk	ADP-specific phosphofructokinase/glucokinase||Ribokinase-like
ENSMUSG00000025239	Limd1	Zinc finger, LIM-type||LIM domain-containing protein 1
ENSMUSG00000025246	Tbl1x	WD40/YVTN repeat-like-containing domain superfamily||G-protein beta WD-40 repeat||LIS1 homology motif||WD40 repeat, conserved site||WD40-repeat-containing domain superfamily||WD40 repeat||WD40-repeat-containing domain
ENSMUSG00000025255	Zfhx4	Zinc finger C2H2 superfamily||-||Matrin/U1-C-like, C2H2-type zinc finger||Zinc finger, RING/FYVE/PHD-type||Homeobox domain||At2g23090-like||Helix-loop-helix DNA-binding domain superfamily||Homeobox, conserved site||Zinc finger C2H2-type||Homeobox-like domain superfamily
ENSMUSG00000025261	Huwe1	Ubiquitin-associated domain||E3 ubiquitin ligase, domain of unknown function DUF908||WWE domain superfamily||WWE domain||Domain of unknown function DUF4414||Armadillo-type fold||Armadillo-like helical||HECT, E3 ligase catalytic domain||UBA-like superfamily||HECT domain||-||E3 ubiquitin ligase, domain of unknown function DUF913
ENSMUSG00000025269	Apex2	AP endonuclease 1||Endonuclease/exonuclease/phosphatase||Endonuclease/exonuclease/phosphatase superfamily||Zinc finger, GRF-type||AP endonuclease 1, binding site
ENSMUSG00000025277	Abhd6	Alpha/beta hydrolase fold-1||Epoxide hydrolase-like||Alpha/Beta hydrolase fold
ENSMUSG00000025278	Flnb	Calponin-like domain superfamily||Filamin/ABP280 repeat||Calponin homology domain||Filamin-B||Immunoglobulin-like fold||Filamin/ABP280 repeat-like||Actinin-type actin-binding domain, conserved site||Immunoglobulin E-set
ENSMUSG00000025316	Banp	BEN domain||-
ENSMUSG00000025326	Ube3a	-||Ubiquitin-protein ligase E3A||Ubiquitin-protein ligase E3A, N-terminal zinc-binding domain||HECT domain||HECT, E3 ligase catalytic domain
ENSMUSG00000025332	Kdm5c	Lysine-specific demethylase-like domain||ARID DNA-binding domain superfamily||Zinc finger, C5HC2-type||ARID DNA-binding domain||Zinc finger, PHD-type, conserved site||JmjC domain||Zinc finger, PHD-finger||-||JmjN domain||Zinc finger, RING/FYVE/PHD-type||Zinc finger, FYVE/PHD-type||Zinc finger, PHD-type
ENSMUSG00000025337	Sbds	-||Ribosome maturation protein SBDS, conserved site||Ribosome maturation protein Sdo1/SBDS||Ribosome maturation protein Sdo1/SBDS, central domain superfamily||Ribosome maturation protein SBDS, N-terminal domain superfamily||Ribosome maturation protein SBD
ENSMUSG00000025340	Rabgef1	VPS9 domain||VPS9 domain superfamily||Zinc finger, A20-type||-
ENSMUSG00000025354	Dnajc14	-||DnaJ domain superfamily||DnaJ domain||Cleavage inducing molecular chaperone, Jiv
ENSMUSG00000025355	Mmp19	Matrix metalloproteinase-19||PGBD-like superfamily||Hemopexin-like domain||Hemopexin-like repeats||Peptidase, metallopeptidase||Peptidase M10A, catalytic domain||Hemopexin, conserved site||Metallopeptidase, catalytic domain superfamily||Peptidoglycan binding-like||Hemopexin-like domain superfamily||Peptidase M10, metallopeptidase||Peptidase M10A
ENSMUSG00000025371	Chmp6	Snf7 family||-
ENSMUSG00000025372	Baiap2	AH/BAR domain superfamily||I-BAR domain containing protein IRSp53/IRTKS/Pinkbar||SH3-like domain superfamily||I-BAR domain containing protein IRSp53||IRSp53, SH3 domain||SH3 domain||IMD/I-BAR domain
ENSMUSG00000025373	Rnf41	E3 ubiquitin-protein ligase NRDP1||Zinc finger, RING-type, conserved site||Zinc finger, RING-type||TRAF-like||NRDP1, C-terminal||Zinc finger, RING/FYVE/PHD-type||-||Zinc finger, SIAH-type
ENSMUSG00000025377	Tepsin	ENTH domain||Tepsin, ENTH/VHS domain||ENTH/VHS
ENSMUSG00000025404	R3hdm2	R3H domain||R3H domain superfamily||-||SUZ domain
ENSMUSG00000025409	Mbd6	-||DNA-binding domain superfamily||Methyl-CpG DNA binding||Methyl-CpG-binding domain protein 5/6
ENSMUSG00000025413	Ttc4	Tetratricopeptide-like helical domain superfamily||Tetratricopeptide repeat-containing domain||Tetratricopeptide repeat
ENSMUSG00000025417	Pip4k2c	Phosphatidylinositol-4-phosphate 5-kinase, core||Phosphatidylinositol-4-phosphate 5-kinase, C-terminal||Phosphatidylinositol-4-phosphate 5-kinase, N-terminal||Phosphatidylinositol-4-phosphate 5-kinase
ENSMUSG00000025421	Hdhd2	HAD superfamily||-||HAD-superfamily hydrolase, subfamily IIA||HAD-like superfamily||HAD-superfamily hydrolase, LHPP/HDHD2
ENSMUSG00000025423	Pias2	Zinc finger, MIZ-type||PINIT domain||SAP domain||SAP domain superfamily||E3 SUMO-protein ligase PIAS2
ENSMUSG00000025439	Clns1a	ICln
ENSMUSG00000025484	Bet1l	-||Target SNARE coiled-coil homology domain
ENSMUSG00000025485	Ric8a	Armadillo-like helical||Synembryn||Guanine nucleotide exchange factor, Ric8||Armadillo-type fold||-
ENSMUSG00000025495	Ptdss2	-||Phosphatidyl serine synthase
ENSMUSG00000025499	Hras	Small GTPase superfamily, Ras type||-||Small GTPase superfamily||P-loop containing nucleoside triphosphate hydrolase||Small GTP-binding protein domain
ENSMUSG00000025509	Pnpla2	Patatin-like phospholipase domain||Patatin-like phospholipase domain-containing protein 2||Acyl transferase/acyl hydrolase/lysophospholipase||Patatin-like phospholipase domain-containing protein||-
ENSMUSG00000025510	Cd151	Tetraspanin, EC2 domain superfamily||Tetraspanin||Tetraspanin, conserved site||Tetraspanin/Peripherin
ENSMUSG00000025512	Chid1	Chitinase II||Glycoside hydrolase family 18, catalytic domain||-||Chitinase insertion domain superfamily||Glycoside hydrolase superfamily
ENSMUSG00000025521	Tmem192	-||TMEM192 family
ENSMUSG00000025534	Gusb	Glycoside hydrolase, family 2||Glycosyl hydrolases family 2, sugar binding domain||Glycoside hydrolase, family 2, immunoglobulin-like beta-sandwich||Glycoside hydrolase, family 2, conserved site||Galactose-binding-like domain superfamily||Beta-Galactosidase/glucuronidase domain superfamily||Immunoglobulin-like fold||-||Glycoside hydrolase, family 2, active site||Glycoside hydrolase family 2, cata…
ENSMUSG00000025538	Sumf2	C-type lectin fold||Sulfatase-modifying factor enzyme||-
ENSMUSG00000025571	Tnrc6c	Argonaute hook domain||TNRC6C, RNA recognition motif||UBA-like superfamily||GW182, middle domain||TNRC6, PABC binding domain||Trinucleotide repeat-containing gene 6C protein||Ubiquitin-associated domain||RNA recognition motif domain||RNA-binding domain superfamily
ENSMUSG00000025575	Cant1	Apyrase-like superfamily||Apyrase
ENSMUSG00000025578	Cbx8	Chromo-like domain superfamily||Chromo domain||CBX family C-terminal motif||Chromo/chromo shadow domain||Chromo domain, conserved site
ENSMUSG00000025579	Gaa	Glycoside hydrolase family 31||Glycoside hydrolase family 31, N-terminal domain||Glycosyl hydrolases family 31, active site||Glycosyl hydrolases family 31, conserved site||P-type trefoil domain||Glycoside hydrolase superfamily||P-type trefoil, conserved site||Galactose mutarotase-like domain superfamily||Galactose mutarotase, N-terminal barrel
ENSMUSG00000025583	Rptor	HEAT repeat||WD40-repeat-containing domain superfamily||Raptor, N-terminal CASPase-like domain||WD40 repeat||Armadillo-type fold||WD40/YVTN repeat-like-containing domain superfamily||WD40-repeat-containing domain||Regulatory associated protein of TOR||Armadillo-like helical||-
ENSMUSG00000025584	Pde8a	3'5'-cyclic nucleotide phosphodiesterase, catalytic domain||PAS domain superfamily||3'5'-cyclic nucleotide phosphodiesterase, catalytic domain superfamily||3'5'-cyclic nucleotide phosphodiesterase||HD/PDEase domain||3'5'-cyclic nucleotide phosphodiesterase, conserved site||PAS domain
ENSMUSG00000025616	Usp16	-||Ubiquitin carboxyl-terminal hydrolase 16||Ubiquitin specific protease, conserved site||Ubiquitin specific protease domain||Zinc finger, UBP-type||Zinc finger, RING/FYVE/PHD-type||Peptidase C19, ubiquitin carboxyl-terminal hydrolase
ENSMUSG00000025645	Ccdc51	-
ENSMUSG00000025702	2022-03-08	Zinc finger, RING-CH-type||-||E3 ubiquitin-protein ligase MARCH-like||Zinc finger, RING/FYVE/PHD-type
ENSMUSG00000025722	Wdr73	WD40/YVTN repeat-like-containing domain superfamily||WD40-repeat-containing domain superfamily||WD40 repeat
ENSMUSG00000025730	Rab40c	Small GTP-binding protein domain||P-loop containing nucleoside triphosphate hydrolase||Small GTPase superfamily||-||SOCS box-like domain superfamily||SOCS box domain
ENSMUSG00000025736	Jmjd8	JmjC domain||-
ENSMUSG00000025757	Hspa4l	Heat shock protein 70kD, peptide-binding domain superfamily||Heat shock protein 70kD, C-terminal domain superfamily||Heat shock protein 70, conserved site||Heat shock protein 70 family
ENSMUSG00000025759	Mfsd8	-||Major facilitator superfamily||MFS transporter superfamily||Major facilitator superfamily domain
ENSMUSG00000025762	Larp1b	Protein of unknown function DM15||Winged helix-like DNA-binding domain superfamily||La-type HTH domain||-||Winged helix DNA-binding domain superfamily
ENSMUSG00000025764	Jade1	Enhancer of polycomb-like, N-terminal||-||Zinc finger, PHD-finger||Zinc finger, PHD-type||Zinc finger, FYVE/PHD-type||Extended PHD (ePHD) domain||Zinc finger, RING/FYVE/PHD-type||Zinc finger, PHD-type, conserved site
ENSMUSG00000025780	Itih5	VIT domain||Inter-alpha-trypsin inhibitor heavy chain, C-terminal||von Willebrand factor, type A||von Willebrand factor A-like domain superfamily
ENSMUSG00000025786	Zdhhc3	Palmitoyltransferase, DHHC domain||-
ENSMUSG00000025791	Pgm2	Alpha-D-phosphohexomutase superfamily||Alpha-D-phosphohexomutase, alpha/beta/alpha domain II||Alpha-D-phosphohexomutase, C-terminal||Alpha-D-phosphohexomutase, alpha/beta/alpha domain I||Alpha-D-phosphohexomutase, conserved site||Alpha-D-phosphohexomutase, C-terminal domain superfamily||Alpha-D-phosphohexomutase, alpha/beta/alpha I/II/III||Alpha-D-phosphohexomutase, alpha/beta/alpha domain III
ENSMUSG00000025809	Itgb1	Integrin domain superfamily||von Willebrand factor A-like domain superfamily||Integrin beta subunit||Integrin beta N-terminal||Cytochrome c1, transmembrane anchor, C-terminal||EGF-like domain, extracellular||Integrin beta subunit, VWA domain||-||Integrin beta-1 subunit||Integrin beta tail domain superfamily||PSI domain||Integrin beta subunit, tail||Integrin beta subunit, cytoplasmic domain superf…
ENSMUSG00000025810	Nrp1	Spermadhesin, CUB domain superfamily||CUB domain||Concanavalin A-like lectin/glucanase domain superfamily||Neuropilin, C-terminal||Galactose-binding-like domain superfamily||Neuropilin-1||Neuropilin||MAM domain||Coagulation factor 5/8 C-terminal domain
ENSMUSG00000025812	Pard3	-||PDZ superfamily||PDZ domain||Par3/HAL, N-terminal
ENSMUSG00000025821	Zfp282	KRAB domain superfamily||Zinc finger C2H2 superfamily||Protein of unknown function DUF3669, zinc finger protein||Krueppel-associated box||Zinc finger C2H2-type
ENSMUSG00000025823	Pdia4	Disulphide isomerase||Thioredoxin, conserved site||Protein disulphide isomerase||Thioredoxin-like superfamily||Thioredoxin domain||Protein disulphide-isomerase A4
ENSMUSG00000025825	Iscu	NIF system FeS cluster assembly, NifU, N-terminal||-||ISC system FeS cluster assembly, IscU scaffold
ENSMUSG00000025854	Fam20c	FAM20, C-terminal||FAM20||-
ENSMUSG00000025868	Higd2a	Hypoxia induced protein, domain
ENSMUSG00000025869	Nop16	-||Ribosome biogenesis protein Nop16
ENSMUSG00000025872	Thoc3	Translation initiation factor, beta propellor-like domain||G-protein beta WD-40 repeat||WD40-repeat-containing domain||WD40 repeat||WD40-repeat-containing domain superfamily||Anaphase-promoting complex subunit 4, WD40 domain||WD40/YVTN repeat-like-containing domain superfamily
ENSMUSG00000025873	Faf2	UAS||UBA-like superfamily||Thioredoxin-like superfamily||Ubiquitin-like domain superfamily||-||UBX domain||WD40/YVTN repeat-like-containing domain superfamily
ENSMUSG00000025885	Myo5b	IQ motif, EF-hand binding site||P-loop containing nucleoside triphosphate hydrolase||Class V myosin, motor domain||-||Dilute domain||Myosin head, motor domain
ENSMUSG00000025907	Rb1cc1	Autophagy-related protein 11||Ubiquitin-like domain superfamily||-
ENSMUSG00000025920	Stau2	Double-stranded RNA-binding domain||-||Staufen, C-terminal
ENSMUSG00000025940	Tmem70	TMEM70 family
ENSMUSG00000025962	Fastkd2	FAST kinase leucine-rich||RAP domain
ENSMUSG00000025969	Nrp2	Coagulation factor 5/8 C-terminal domain||Galactose-binding-like domain superfamily||MAM domain||Neuropilin||Neuropilin, C-terminal||Concanavalin A-like lectin/glucanase domain superfamily||CUB domain||Spermadhesin, CUB domain superfamily||Neuropilin-2
ENSMUSG00000025980	Hspd1	Chaperonin Cpn60||Chaperone tailless complex polypeptide 1 (TCP-1)||TCP-1-like chaperonin intermediate domain superfamily||GroEL-like equatorial domain superfamily||Chaperonin Cpn60/TCP-1 domain superfamily||GroEL-like apical domain superfamily||Chaperonin Cpn60/TCP-1 family||Chaperonin Cpn60, conserved site
ENSMUSG00000025986	Slc39a10	Zinc/iron permease||-
ENSMUSG00000025993	Slc40a1	MFS transporter superfamily||Ferroporti-1
ENSMUSG00000025997	Ikzf2	-||Zinc finger C2H2 superfamily||At2g23090-like||Zinc finger C2H2-type||Zinc finger, RING/FYVE/PHD-type
ENSMUSG00000026021	Sumo1	Ubiquitin-like domain superfamily||Ubiquitin domain||Rad60/SUMO-like domain||Sumo domain
ENSMUSG00000026031	Cflar	Death-like domain superfamily||Death effector domain||Peptidase C14, p20 domain||Peptidase C14A, caspase catalytic domain||Caspase-like domain superfamily
ENSMUSG00000026036	Nif3l1	-||GTP cyclohydrolase 1 type 2/Nif3||NIF3-like protein 1, animal||GTP cyclohydrolase 1 type 2/Nif3 superfamily
ENSMUSG00000026037	Orc2	-||Origin recognition complex, subunit 2
ENSMUSG00000026048	Ercc5	XPG-I domain||XPG N-terminal||XPG conserved site||Helix-hairpin-helix motif, class 2||XPG/Rad2 endonuclease||5'-3' exonuclease, C-terminal domain superfamily||XPG/Rad2 endonuclease, eukaryotes||PIN-like domain superfamily
ENSMUSG00000026064	Ptp4a1	-||Tyrosine specific protein phosphatases domain||Protein-tyrosine phosphatase-like||Dual specificity phosphatase, catalytic domain||Protein-tyrosine phosphatase, catalytic
ENSMUSG00000026095	Asnsd1	Rossmann-like alpha/beta/alpha sandwich fold||Nucleophile aminohydrolases, N-terminal||Glutamine amidotransferase type 2 domain||-||Asparagine synthase
ENSMUSG00000026096	Osgepl1	Kae1/TsaD family||-||tRNA N6-adenosine threonylcarbamoyltransferase, TsaD||Gcp-like domain
ENSMUSG00000026104	Stat1	STAT1, SH2 domain||p53-like transcription factor, DNA-binding||SH2 domain superfamily||STAT transcription factor, DNA-binding, N-terminal||STAT transcription factor, coiled coil||STAT transcription factor, DNA-binding||SH2 domain||STAT transcription factor, protein interaction||Transcription factor STAT||STAT transcription factor, all-alpha domain||STAT transcription factor, N-terminal domain sup…
ENSMUSG00000026112	Coa5	Cytochrome c oxidase assembly protein PET191
ENSMUSG00000026116	Tmem131	Transmembrane protein 131-like||-||Immunoglobulin-like fold
ENSMUSG00000026131	Dst	Calponin-like domain superfamily||EF-Hand 1, calcium-binding site||Spectrin/alpha-actinin||GAR domain superfamily||Plakin repeat superfamily||Spectrin repeat||EF-hand domain pair||Plectin repeat||EF-hand domain||GAR domain||Calponin homology domain||Plectin||Actinin-type actin-binding domain, conserved site
ENSMUSG00000026135	Zfp142	Zinc finger C2H2 superfamily||-||Zinc finger, RING/FYVE/PHD-type||Zinc finger C2H2-type
ENSMUSG00000026142	Rhbdd1	Peptidase S54, rhomboid domain||Rhomboid-like superfamily
ENSMUSG00000026153	Fam135a	-||Alpha/Beta hydrolase fold||Domain of unknown function DUF676, lipase-like||Protein FAM135
ENSMUSG00000026155	Smap1	Arf GTPase activating protein||-||ARFGAP/RecO-like zinc finger
ENSMUSG00000026156	B3gat2	Glycosyl transferase, family 43||Nucleotide-diphospho-sugar transferases
ENSMUSG00000026171	Rnf25	Zinc finger, RING-type||Zinc finger, RING/FYVE/PHD-type||RWD domain||Ubiquitin-conjugating enzyme/RWD-like||-
ENSMUSG00000026173	Plcd4	EF-hand domain pair||Phosphatidylinositol-specific phospholipase C, X domain||C2 domain||Phosphoinositide-specific phospholipase C, EF-hand-like domain||PLC-like phosphodiesterase, TIM beta/alpha-barrel domain superfamily||EF-hand domain||C2 domain superfamily||1-phosphatidylinositol 4,5-bisphosphate phosphodiesterase delta-4||Phospholipase C, phosphatidylinositol-specific, Y domain||Phosphoinosi…
ENSMUSG00000026176	Ctdsp1	HAD superfamily||HAD-like superfamily||Dullard phosphatase domain, eukaryotic||FCP1 homology domain
ENSMUSG00000026201	Stk16	Serine/threonine-protein kinase, active site||-||Protein kinase domain||Protein kinase-like domain superfamily
ENSMUSG00000026219	Trip12	WWE domain, subgroup||WWE domain superfamily||WWE domain||Armadillo-type fold||HECT domain||Armadillo-like helical||HECT, E3 ligase catalytic domain||-
ENSMUSG00000026234	Ncl	-||Nucleolin, RNA recognition motif 1||Nucleolin, RNA recognition motif 3||RNA-binding domain superfamily||Nucleolin, RNA recognition motif 2||RNA recognition motif domain||Nucleolin, RNA recognition motif 4
ENSMUSG00000026239	Pde6d	GMP phosphodiesterase, delta subunit||Immunoglobulin E-set||GMP phosphodiesterase, delta subunit superfamily||Retinal rod rhodopsin-sensitive cGMP 3', 5'-cyclic phosphodiesterase, delta subunit||-
ENSMUSG00000026248	Mrpl44	Double-stranded RNA-binding domain||Ribonuclease III, endonuclease domain superfamily
ENSMUSG00000026254	Eif4e2	Translation Initiation factor eIF- 4e-like||Eukaryotic translation initiation factor 4E (eIF-4E), conserved site||Translation Initiation factor eIF- 4e
ENSMUSG00000026260	Ndufa10	NADH dehydrogenase [ubiquinone] 1 alpha subcomplex subunit 10, mitochondrial||P-loop containing nucleoside triphosphate hydrolase||-||Deoxynucleoside kinase domain
ENSMUSG00000026269	Rnpepl1	Peptidase M1, leukotriene A4 hydrolase/aminopeptidase C-terminal||Aminopeptidase RNPEPL1||Peptidase M1, alanine aminopeptidase/leukotriene A4 hydrolase||Peptidase M1, membrane alanine aminopeptidase, N-terminal||-||Leukotriene A4 hydrolase-like||Armadillo-type fold
ENSMUSG00000026273	Mterf4	Transcription termination factor, mitochondrial/chloroplastic
ENSMUSG00000026277	Stk25	Serine/threonine kinase 25, catalytic domain||Protein kinase-like domain superfamily||Protein kinase domain||Protein kinase, ATP binding site
ENSMUSG00000026279	Thap4	-||Zinc finger, C2CH-type||Domain of unknown function DUF1794||Calycin
ENSMUSG00000026280	Atg4b	Peptidase C54||-||Cysteine protease ATG4B, metazoa
ENSMUSG00000026288	Inpp5d	SH2 domain superfamily||Endonuclease/exonuclease/phosphatase||Endonuclease/exonuclease/phosphatase superfamily||Inositol polyphosphate-related phosphatase||SH2 domain||-
ENSMUSG00000026289	Atg16l1	WD40-repeat-containing domain||Autophagy-related protein 16||WD40-repeat-containing domain superfamily||WD40 repeat||WD40 repeat, conserved site||G-protein beta WD-40 repeat||WD40/YVTN repeat-like-containing domain superfamily
ENSMUSG00000026304	Rab17	Small GTPase superfamily||P-loop containing nucleoside triphosphate hydrolase||Small GTP-binding protein domain
ENSMUSG00000026317	Cln8	-||TRAM/LAG1/CLN8 homology domain
ENSMUSG00000026342	Slc35f5	EamA domain||-
ENSMUSG00000026353	Ubxn4	-||Ubiquitin-like domain superfamily||UBX domain||Thioredoxin-like superfamily
ENSMUSG00000026360	Rgs2	RGS domain superfamily||RGS, subdomain 1||Regulator of G-protein signalling 2||-||RGS domain
ENSMUSG00000026361	Cdc73	Cdc73/Parafibromin||Paf1 complex subunit Cdc73, N-terminal domain||Cell division control protein 73, C-terminal||-
ENSMUSG00000026377	Nifk	RNA-binding domain superfamily||RNA recognition motif domain||MKI67 FHA domain-interacting nucleolar phosphoprotein, FHA Ki67 binding
ENSMUSG00000026384	Ptpn4	PDZ domain||PTP type protein phosphatase||FERM/acyl-CoA-binding protein superfamily||PDZ superfamily||Protein-tyrosine phosphatase-like||Ubiquitin-like domain superfamily||Ezrin/radixin/moesin-like||FERM adjacent (FA)||FERM, C-terminal PH-like domain||FERM superfamily, second domain||Band 4.1 domain||Tyrosine specific protein phosphatases domain||Protein-tyrosine phosphatase, active site||-||FERM…
ENSMUSG00000026389	Steap3	NAD(P)-binding domain superfamily||Ferric reductase transmembrane component-like domain||Pyrroline-5-carboxylate reductase, catalytic, N-terminal
ENSMUSG00000026393	Nek7	Serine/threonine-protein kinase, active site||Protein kinase domain||Protein kinase-like domain superfamily||Serine-threonine/tyrosine-protein kinase, catalytic domain||Protein kinase, ATP binding site
ENSMUSG00000026436	Elk4	-||Winged helix DNA-binding domain superfamily||Winged helix-like DNA-binding domain superfamily||Ets domain
ENSMUSG00000026439	Rbbp5	WD40/YVTN repeat-like-containing domain superfamily||WD40 repeat||WD40-repeat-containing domain superfamily||WD40-repeat-containing domain
ENSMUSG00000026466	Tor1aip1	-||Lamina-associated polypeptide 1C
ENSMUSG00000026470	Stx6	-||SNARE||Syntaxin 6, N-terminal||Syntaxin/epimorphin, conserved site||Target SNARE coiled-coil homology domain
ENSMUSG00000026473	Glul	Glutamine synthetase, catalytic domain||Glutamine synthetase, glycine-rich site||Glutamine synthetase, N-terminal domain superfamily||Glutamine synthetase/guanido kinase, catalytic domain||Glutamine synthetase, N-terminal conserved site||Glutamine synthetase, beta-Grasp domain
ENSMUSG00000026489	Coq8a	UbiB domain||Atypical kinase COQ8A||Protein kinase-like domain superfamily||UbiB domain, ADCK3-like||-
ENSMUSG00000026490	Cdc42bpa	KELK-motif containing domain||Myotonic dystrophy protein kinase, coiled coil||PH-like domain superfamily||Pleckstrin homology domain||CRIB domain||Protein kinase-like domain superfamily||Diacylglycerol/phorbol-ester binding||Protein kinase, ATP binding site||-||Protein kinase, C-terminal||CRIB domain superfamily||AGC-kinase, C-terminal||Protein kinase domain||WD40/YVTN repeat-like-containing doma…
ENSMUSG00000026492	Tfb2m	Mitochondrial transcription factor TFB2||S-adenosyl-L-methionine-dependent methyltransferase||Ribosomal RNA adenine methylase transferase, N-terminal||Ribosomal RNA adenine methyltransferase KsgA/Erm
ENSMUSG00000026499	Acbd3	GOLD domain||Acyl-CoA binding protein superfamily||GOLD domain superfamily||Acyl-CoA-binding protein, ACBP, conserved site||Acyl-CoA-binding protein, ACBP||FERM/acyl-CoA-binding protein superfamily
ENSMUSG00000026502	Desi2	PPPDE putative peptidase domain||-
ENSMUSG00000026509	Capn2	Peptidase C2, calpain family||Calpain-2||Cysteine peptidase, cysteine active site||Calpain subdomain III||EF-Hand 1, calcium-binding site||Peptidase C2, calpain, catalytic domain||Calpain large subunit, domain III superfamily||EF-hand domain pair||Peptidase C2, calpain, domain III||EF-hand domain||Peptidase C2, calpain, large subunit, domain III
ENSMUSG00000026511	Srp9	Signal recognition particle, SRP9/SRP14 subunit||Signal recognition particle, SRP9 subunit
ENSMUSG00000026527	Rgs7	G-protein gamma-like domain superfamily||RGS domain||Winged helix DNA-binding domain superfamily||DEP domain||RGS domain superfamily||RGS, subdomain 1||G-protein gamma-like domain||Winged helix-like DNA-binding domain superfamily
ENSMUSG00000026544	Dusp23	Protein-tyrosine phosphatase, active site||Dual specificity phosphatase, catalytic domain||Protein-tyrosine phosphatase, catalytic||Dual specificity protein phosphatase domain||Tyrosine specific protein phosphatases domain||Protein-tyrosine phosphatase-like
ENSMUSG00000026554	Dcaf8	WD40-repeat-containing domain||Six-bladed beta-propeller, TolB-like||WD40-repeat-containing domain superfamily||WD40 repeat||-||WD40/YVTN repeat-like-containing domain superfamily
ENSMUSG00000026558	Uck2	Phosphoribulokinase/uridine kinase||-||Uridine-cytidine kinase 2||Uridine kinase-like||P-loop containing nucleoside triphosphate hydrolase
ENSMUSG00000026586	Prrx1	OAR domain||Homeobox, conserved site||Homeobox-like domain superfamily||Homeobox domain
ENSMUSG00000026596	Abl2	F-actin binding||Tyrosine-protein kinase, active site||Tyrosine-protein kinase, catalytic domain||Protein kinase-like domain superfamily||SH3 domain||Protein kinase domain||SH2 domain||Serine-threonine/tyrosine-protein kinase, catalytic domain||SH3-like domain superfamily||Tyrosine-protein kinase ABL, SH2 domain||SH2 domain superfamily||Protein kinase, ATP binding site
ENSMUSG00000026604	Ptpn14	Protein-tyrosine phosphatase, active site||FERM superfamily, second domain||FERM, C-terminal PH-like domain||Tyrosine specific protein phosphatases domain||Band 4.1 domain||Ubiquitin-like domain superfamily||PTP type protein phosphatase||Protein-tyrosine phosphatase-like||FERM/acyl-CoA-binding protein superfamily||Protein-tyrosine phosphatase, non-receptor type-14, -21||FERM conserved site||Prote…
ENSMUSG00000026608	Kctd3	WD40 repeat, conserved site||BTB/POZ domain||SKP1/BTB/POZ domain superfamily||-||WD40-repeat-containing domain superfamily||WD40 repeat||WD40/YVTN repeat-like-containing domain superfamily||Potassium channel tetramerisation-type BTB domain
ENSMUSG00000026610	Esrrg	Oestrogen-related receptor||Zinc finger, NHR/GATA-type||Nuclear hormone receptor||Retinoic acid receptor||Nuclear hormone receptor, ligand-binding domain||-||Zinc finger, nuclear hormone receptor-type||Nuclear hormone receptor-like domain superfamily||Oestrogen receptor/oestrogen-related receptor
ENSMUSG00000026615	Eprs	Ribosomal protein L25/Gln-tRNA synthetase, anti-codon-binding domain superfamily||Prolyl-tRNA synthetase, class II||Aminoacyl-tRNA synthetase, class II (G/ P/ S/T)||S15/NS1, RNA-binding||Glutathione S-transferase, C-terminal domain superfamily||Ribosomal protein L25/Gln-tRNA synthetase, N-terminal||Glutamyl/glutaminyl-tRNA synthetase, class Ib, anti-codon binding domain||Glutamyl-tRNA synthetase,…
ENSMUSG00000026623	Lpgat1	Phospholipid/glycerol acyltransferase||-||Acyltransferase, C-terminal domain
ENSMUSG00000026626	Ppp2r5a	Armadillo-type fold||-||Protein phosphatase 2A, regulatory B subunit, B56||Armadillo-like helical
ENSMUSG00000026632	Tatdn3	Metal-dependent hydrolase||TatD family
ENSMUSG00000026639	Lamb3	Laminin EGF domain||Galactose-binding-like domain superfamily||Laminin, N-terminal||EGF-like domain
ENSMUSG00000026640	Plxna2	Plexin, cytoplasmic RasGAP domain||Sema domain superfamily||Sema domain||Rho GTPase activation protein||PSI domain||WD40/YVTN repeat-like-containing domain superfamily||Immunoglobulin E-set||IPT domain||Plexin repeat||Plexin family||-||Immunoglobulin-like fold
ENSMUSG00000026641	Usf1	Myc-type, basic helix-loop-helix (bHLH) domain||Helix-loop-helix DNA-binding domain superfamily||-
ENSMUSG00000026643	Nmt2	Myristoyl-CoA:protein N-myristoyltransferase||Acyl-CoA N-acyltransferase||Myristoyl-CoA:protein N-myristoyltransferase, C-terminal||Myristoyl-CoA:protein N-myristoyltransferase, conserved site||Myristoyl-CoA:protein N-myristoyltransferase, N-terminal
ENSMUSG00000026663	Atf6	Basic-leucine zipper domain||cAMP-dependent transcription factor ATF-6 alpha||Transcription factor, Skn-1-like, DNA-binding domain superfamily
ENSMUSG00000026664	Phyh	Phytanoyl-CoA dioxygenase
ENSMUSG00000026670	Uap1	Nucleotide-diphospho-sugar transferases||UDPGP family
ENSMUSG00000026672	Optn	NF-kappa-B essential modulator NEMO, N-terminal||NF-kappa-B essential modulator NEMO, CC2-LZ domain||NEMO, Zinc finger||Optineurin
ENSMUSG00000026676	Ccdc3	-
ENSMUSG00000026698	Pigc	Phosphatidylinositol N-acetylglucosaminyltransferase subunit C||-
ENSMUSG00000026718	Stam	SH3 domain||STAM1, SH3 domain||ENTH/VHS||-||Ubiquitin interacting motif||SH3-like domain superfamily||VHS domain
ENSMUSG00000026730	Pter	Metal-dependent hydrolase||Aryldialkylphosphatase, zinc-binding site||Phosphotriesterase
ENSMUSG00000026739	Bmi1	RAWUL domain||Zinc finger, RING-type||Zinc finger, RING/FYVE/PHD-type||Zinc finger, RING-type, conserved site
ENSMUSG00000026743	Mllt10	Zinc finger, PHD-finger||-||Extended PHD (ePHD) domain||Zinc finger, RING/FYVE/PHD-type||Zinc finger, FYVE/PHD-type||Zinc finger, PHD-type, conserved site||Zinc finger, PHD-type
ENSMUSG00000026755	Arpc5l	Actin-related protein 2/3 complex subunit 5-like protein||Actin-related protein 2/3 complex subunit 5 superfamily||Actin-related protein 2/3 complex subunit 5||-
ENSMUSG00000026773	Pfkfb3	P-loop containing nucleoside triphosphate hydrolase||Fructose-2,6-bisphosphatase||Histidine phosphatase superfamily, clade-1||-||Phosphoglycerate/bisphosphoglycerate mutase, active site||Histidine phosphatase superfamily||6-phosphofructo-2-kinase
ENSMUSG00000026781	Acbd5	Acyl-CoA-binding domain-containing protein 5||Acyl-CoA binding protein superfamily||Acyl-CoA-binding protein, ACBP, conserved site||FERM/acyl-CoA-binding protein superfamily||Acyl-CoA-binding protein, ACBP
ENSMUSG00000026788	Zbtb43	Zinc finger C2H2-type||BTB/POZ domain||SKP1/BTB/POZ domain superfamily||Zinc finger C2H2 superfamily
ENSMUSG00000026792	Lrsam1	Leucine-rich repeat domain superfamily||Zinc finger, RING-type||Sterile alpha motif/pointed domain superfamily||Leucine-rich repeat, typical subtype||-||Sterile alpha motif domain||Leucine-rich repeat
ENSMUSG00000026798	Coq4	-||Ubiquinone biosynthesis protein Coq4, eukaryotes||Ubiquinone biosynthesis protein Coq4
ENSMUSG00000026810	Dpm2	Dolichol phosphate-mannose biosynthesis regulatory
ENSMUSG00000026821	Ralgds	Ras guanine-nucleotide exchange factor, conserved site||-||Ral guanine nucleotide dissociation stimulator||Ras-like guanine nucleotide exchange factor, N-terminal||Ubiquitin-like domain superfamily||Ras guanine nucleotide exchange factor domain superfamily||Ras-associating (RA) domain||Ras guanine-nucleotide exchange factors catalytic domain||Ras guanine-nucleotide exchange factor catalytic domai…
ENSMUSG00000026826	Nr4a2	Orphan nuclear receptor, NURR type||Nuclear hormone receptor||Zinc finger, NHR/GATA-type||-||Nuclear hormone receptor, ligand-binding domain||Orphan nuclear receptor||Nuclear hormone receptor-like domain superfamily||Zinc finger, nuclear hormone receptor-type
ENSMUSG00000026827	Gpd2	Alpha-glycerophosphate oxidase, C-terminal||EF-Hand 1, calcium-binding site||FAD-dependent glycerol-3-phosphate dehydrogenase||FAD dependent oxidoreductase||FAD/NAD(P)-binding domain superfamily||EF-hand domain pair||EF-hand domain
ENSMUSG00000026834	Acvr1c	Serine-threonine/tyrosine-protein kinase, catalytic domain||Protein kinase, ATP binding site||GS domain||Protein kinase domain||Serine/threonine-protein kinase, active site||Protein kinase-like domain superfamily||Activin types I and II receptor domain||Ser/Thr protein kinase, TGFB receptor
ENSMUSG00000026837	Col5a1	Concanavalin A-like lectin/glucanase domain superfamily||Insect cysteine-rich antifreeze protein||Fibrinogen, alpha/beta/gamma chain, C-terminal globular, subdomain 1||Collagen triple helix repeat||Fibrillar collagen, C-terminal||Laminin G domain
ENSMUSG00000026839	Upp2	Nucleoside phosphorylase domain||Nucleoside phosphorylase superfamily||Uridine phosphorylase, eukaryotic||Nucleoside phosphorylase, conserved site
ENSMUSG00000026849	Tor1a	Torsin||Torsin 1/2||Torsin-1A||P-loop containing nucleoside triphosphate hydrolase
ENSMUSG00000026853	Crat	-||Acyltransferase ChoActase/COT/CPT
ENSMUSG00000026857	Ntmt1	-||Alpha-N-methyltransferase NTM1||S-adenosyl-L-methionine-dependent methyltransferase
ENSMUSG00000026864	Hspa5	Heat shock protein 70kD, peptide-binding domain superfamily||Heat shock protein 70kD, C-terminal domain superfamily||Heat shock protein 70, conserved site||Heat shock protein 70 family||-
ENSMUSG00000026867	Gapvd1	Ras GTPase-activating protein||-||Rho GTPase activation protein||VPS9 domain superfamily||VPS9 domain
ENSMUSG00000026869	Psmd5	Immunoglobulin E-set||Armadillo-like helical||26S proteasome non-ATPase regulatory subunit 5||Armadillo-type fold
ENSMUSG00000026872	Zeb2	-||Zinc finger C2H2 superfamily||Drought induced 19 protein type, zinc-binding domain||At2g23090-like||Homeobox domain||Zinc finger, RING/FYVE/PHD-type||Homeobox-like domain superfamily||Zinc finger C2H2-type
ENSMUSG00000026883	Dab2ip	Ras GTPase-activating protein||Domain of unknown function DUF3498||Rho GTPase activation protein||Disabled homologue 2-interacting protein||SynGAP C2 domain, N-terminal||C2 domain superfamily||C2 domain||-||Ras GTPase-activating protein, conserved site||PH-like domain superfamily||Pleckstrin homology domain
ENSMUSG00000026887	Mrrf	Ribosome recycling factor domain||-||Ribosome recycling factor||RRF superfamily
ENSMUSG00000026922	Agpat2	1-acyl-sn-glycerol-3-phosphate acyltransferase||Phospholipid/glycerol acyltransferase
ENSMUSG00000026923	Notch1	Neurogenic locus Notch 1||Ankyrin repeat-containing domain||Notch, NODP domain||EGF-like calcium-binding, conserved site||EGF-type aspartate/asparagine hydroxylation site||Notch-like domain superfamily||Ankyrin repeat-containing domain superfamily||Notch, NOD domain||Growth factor receptor cysteine-rich domain superfamily||EGF-like domain||-||EGF-like calcium-binding domain||Ankyrin repeat||EGF-l…
ENSMUSG00000026924	Sec16a	Sec16, central conserved domain||-||Ancestral coatomer element 1, Sec16/Sec31||COPII coat assembly protein, Sec16
ENSMUSG00000026925	Inpp5e	Endonuclease/exonuclease/phosphatase superfamily||Inositol polyphosphate-related phosphatase||Endonuclease/exonuclease/phosphatase
ENSMUSG00000026927	Sdccag3	Serologically defined colon cancer antigen 3
ENSMUSG00000026942	Traf2	Zinc finger, RING-type, conserved site||Zinc finger, RING-type||Zinc finger, C3HC4 RING-type||Zinc finger, TRAF-type||TNF receptor-associated factor TRAF||TNF receptor-associated factor 2||TRAF-like||Zinc finger, RING/FYVE/PHD-type||TNF receptor-associated factor, BIRC3 binding domain||MATH/TRAF domain||TNF receptor-associated factor 2, MATH domain
ENSMUSG00000026960	Arl6ip6	ADP-ribosylation factor-like protein 6-interacting protein 6
ENSMUSG00000026974	Zmynd19	HNH nuclease||Zinc finger MYND domain-containing protein 19||Zinc finger, MYND-type
ENSMUSG00000026975	Dph7	WD40 repeat, conserved site||WD40-repeat-containing domain||WD40-repeat-containing domain superfamily||WD40 repeat||-||WD40/YVTN repeat-like-containing domain superfamily
ENSMUSG00000026987	Baz2b	Zinc finger, PHD-finger||Zinc finger, PHD-type||Zinc finger, RING/FYVE/PHD-type||Zinc finger, FYVE/PHD-type||Bromodomain, conserved site||DNA-binding domain superfamily||Methyl-CpG DNA binding||Bromodomain-like superfamily||BAZ2A/BAZ2B, bromodomain||Bromodomain||WHIM2 domain||DDT domain
ENSMUSG00000027001	Dusp19	Dual specificity phosphatase, catalytic domain||Dual specificity phosphatase||Protein-tyrosine phosphatase-like||Atypical dual specificity phosphatase||Dual specificity protein phosphatase domain||Tyrosine specific protein phosphatases domain
ENSMUSG00000027007	Ssfa2	Sperm-specific antigen 2||Sperm-specific antigen 2, C-terminal||IP3R-interacting domain
ENSMUSG00000027075	Slc43a1	Major facilitator superfamily||MFS transporter superfamily||Major facilitator superfamily domain
ENSMUSG00000027079	Clp1	Polyribonucleotide 5-hydroxyl-kinase Clp1||P-loop containing nucleoside triphosphate hydrolase||Clp1, N-terminal beta-sandwich domain||Pre-mRNA cleavage complex subunit Clp1||Polyribonucleotide 5'-hydroxyl-kinase Clp1, P-loop domain
ENSMUSG00000027086	Fastkd1	FAST kinase leucine-rich||FAST kinase-like protein, subdomain 2||RAP domain
ENSMUSG00000027088	Phospho2	HAD superfamily||HAD-like superfamily||Pyridoxal phosphate phosphatase-related||Phosphatase PHOSPHO-type
ENSMUSG00000027091	Zc3h15	ZC3H15/TMA46 family, C-terminal||Zinc finger, CCCH-type superfamily||Zinc finger, CCCH-type
ENSMUSG00000027109	Sp3	Zinc finger C2H2-type||Transcription factor Sp3||Zinc finger C2H2 superfamily
ENSMUSG00000027122	Arl14ep	ARF7 effector protein, C-terminal||ARL14 effector protein
ENSMUSG00000027130	Slc12a6	K/Cl co-transporter||SLC12A transporter, C-terminal||K/Cl co-transporter 1||SLC12A transporter family||Amino acid permease/ SLC12A domain||K/Cl co-transporter 3
ENSMUSG00000027163	Commd9	COMM domain-containing protein 9||COMM domain
ENSMUSG00000027164	Traf6	TRAF-like||TNF receptor-associated factor 6, MATH domain||Zinc finger, RING/FYVE/PHD-type||MATH/TRAF domain||Zinc finger, RING-type, conserved site||Zinc finger, RING-type||TNF receptor-associated factor 6||Zinc finger, TRAF-type||TNF receptor-associated factor TRAF
ENSMUSG00000027177	Hipk3	Protein kinase, ATP binding site||Protein kinase-like domain superfamily||Protein kinase domain||Serine/threonine-protein kinase, active site
ENSMUSG00000027193	Api5	Armadillo-like helical||Apoptosis inhibitory 5||Armadillo-type fold
ENSMUSG00000027198	Ext2	Exostosin-2||Exostosin-like||Exostosin , C-terminal||Nucleotide-diphospho-sugar transferases||-
ENSMUSG00000027206	Cops2	Winged helix-like DNA-binding domain superfamily||Proteasome component (PCI) domain||Winged helix DNA-binding domain superfamily||Tetratricopeptide-like helical domain superfamily
ENSMUSG00000027210	Meis2	Homeobox protein PKNOX/Meis, N-terminal||Homeobox KN domain||Homeobox-like domain superfamily||Homeobox domain
ENSMUSG00000027217	Tspan18	Tetraspanin||Tetraspanin, conserved site||Tetraspanin, EC2 domain superfamily||Tetraspanin/Peripherin
ENSMUSG00000027236	Eif3j1	Eukaryotic translation initiation factor 3-like domain superfamily||Eukaryotic translation initiation factor 3 subunit J
ENSMUSG00000027243	Harbi1	Harbinger transposase-derived nuclease domain||Harbinger transposase-derived nuclease, animal
ENSMUSG00000027244	Atg13	Autophagy-related protein 13
ENSMUSG00000027274	Mkks	GroEL-like equatorial domain superfamily||-||GroEL-like apical domain superfamily||McKusick-Kaufman/Bardet-Biedl syndromes putative chaperonin||Chaperonin Cpn60/TCP-1 family
ENSMUSG00000027284	Cdan1	Codanin-1, C-terminal domain
ENSMUSG00000027288	Zfp106	Pyrrolo-quinoline quinone beta-propeller repeat||WD40-repeat-containing domain superfamily||WD40 repeat||WD40-repeat-containing domain||Zinc finger C2H2-type||-||WD40/YVTN repeat-like-containing domain superfamily
ENSMUSG00000027291	Vps39	Vacuolar sorting protein 39/Transforming growth factor beta receptor-associated domain 1||Vam6/VPS39/TRAP1 family||Vacuolar sorting protein 39/Transforming growth factor beta receptor-associated domain 2||Tetratricopeptide-like helical domain superfamily||Citron homology (CNH) domain||WD40/YVTN repeat-like-containing domain superfamily||Clathrin, heavy chain/VPS, 7-fold repeat||WD40-repeat-contai…
ENSMUSG00000027296	Itpka	Inositol polyphosphate kinase
ENSMUSG00000027300	Ubox5	U box domain||Zinc finger, RING/FYVE/PHD-type||Galactose-binding-like domain superfamily||Zinc finger, RING-type||Zinc finger, RING-type, conserved site||-
ENSMUSG00000027303	Ptpra	Protein-tyrosine phosphatase, catalytic||PTP type protein phosphatase||Tyrosine specific protein phosphatases domain||Protein-tyrosine phosphatase-like||Receptor tyrosine-protein phosphatase, alpha/epsilon-type||Protein-tyrosine phosphatase, active site||Receptor tyrosine-protein phosphatase alpha
ENSMUSG00000027304	Rtf1	WD40/YVTN repeat-like-containing domain superfamily||Plus3-like superfamily||Plus-3 domain||RNA polymerase-associated protein Rtf1
ENSMUSG00000027305	Ndufaf1	NADH:ubiquinone oxidoreductase intermediate-associated protein 30||Galactose-binding-like domain superfamily
ENSMUSG00000027323	Rad51	DNA recombination and repair protein RecA, monomer-monomer interface||AAA+ ATPase domain||-||DNA recombination and repair protein RecA-like, ATP-binding domain||DNA recombination and repair protein Rad51-like, C-terminal||DNA recombination and repair protein, RecA-like||DNA recombination/repair protein Rad51||DNA repair Rad51/transcription factor NusA, alpha-helical||Rad51/DMC1/RadA||P-loop conta…
ENSMUSG00000027335	Adra1d	Adrenoceptor family||G protein-coupled receptor, rhodopsin-like||GPCR, rhodopsin-like, 7TM||Alpha 1D adrenoceptor
ENSMUSG00000027339	Rassf2	SARAH domain||Ubiquitin-like domain superfamily||-||Ras-associating (RA) domain||Ras association domain-containing protein 2||C-terminal RASSF family
ENSMUSG00000027342	Pcna	Proliferating cell nuclear antigen, PCNA, C-terminal||Proliferating cell nuclear antigen, PCNA, N-terminal||Proliferating cell nuclear antigen, PCNA, conserved site||Proliferating cell nuclear antigen, PCNA
ENSMUSG00000027357	Crls1	CDP-diacylglycerol--glycerol-3-phosphate 3-phosphatidyltransferase||CDP-alcohol phosphatidyltransferase||-
ENSMUSG00000027359	Slc27a2	AMP-binding, conserved site||AMP-dependent synthetase/ligase||AMP-binding enzyme, C-terminal domain||Fatty acid transport protein 2
ENSMUSG00000027365	Trpm7	Ion transport domain||TRPM, tetramerisation domain||TRPM, tetramerisation domain superfamily||Transient receptor potential cation channel subfamily M member 7||Protein kinase-like domain superfamily||MHCK/EF2 kinase
ENSMUSG00000027367	Stard7	START domain||START-like domain superfamily
ENSMUSG00000027377	Mall	Myelin and lymphocyte (MAL) protein||Marvel domain
ENSMUSG00000027394	Ttl	Tubulin-tyrosine ligase/Tubulin polyglutamylase
ENSMUSG00000027424	Mgme1	Exonuclease, phage-type/RecB, C-terminal||Mitochondrial genome maintenance exonuclease 1
ENSMUSG00000027425	Kat14	Acyl-CoA N-acyltransferase||-||GNAT domain
ENSMUSG00000027439	Gzf1	Zinc finger C2H2 superfamily||SKP1/BTB/POZ domain superfamily||BTB/POZ domain||Zinc finger, RING/FYVE/PHD-type||Zinc finger C2H2-type
ENSMUSG00000027452	Acss1	AMP-binding, conserved site||AMP-dependent synthetase/ligase||Acetate-CoA ligase||Acetyl-coenzyme A synthetase, N-terminal domain||AMP-binding enzyme, C-terminal domain
ENSMUSG00000027465	Tbc1d20	Rab-GTPase-TBC domain superfamily||Rab-GTPase-TBC domain
ENSMUSG00000027475	Kif3b	Kinesin-like protein||Kinesin motor domain||P-loop containing nucleoside triphosphate hydrolase||Kinesin motor domain, conserved site||Kinesin motor domain superfamily
ENSMUSG00000027498	Cstf1	WD40 repeat, conserved site||WD40-repeat-containing domain||WD40 repeat||WD40-repeat-containing domain superfamily||Cleavage stimulation factor subunit 1, dimerisation domain||WD40/YVTN repeat-like-containing domain superfamily
ENSMUSG00000027502	Rtf2	Replication termination factor 2, RING-finger||Replication termination factor 2
ENSMUSG00000027513	Pck1	Phosphoenolpyruvate carboxykinase, GTP-utilising, C-terminal||Phosphoenolpyruvate carboxykinase, GTP-utilising, conserved site||Phosphoenolpyruvate carboxykinase, N-terminal||Phosphoenolpyruvate carboxykinase, GTP-utilising||Phosphoenolpyruvate carboxykinase, GTP-utilising, N-terminal||Phosphoenolpyruvate carboxykinase, C-terminal
ENSMUSG00000027519	Rab22a	P-loop containing nucleoside triphosphate hydrolase||Small GTP-binding protein domain||Small GTPase superfamily||-
ENSMUSG00000027522	Stx16	Syntaxin/epimorphin, conserved site||Target SNARE coiled-coil homology domain||Syntaxin-16||Syntaxin, N-terminal domain||SNARE
ENSMUSG00000027523	Gnas	Neuroendocrine secretory protein 55||Guanine nucleotide binding protein (G-protein), alpha subunit||-||G protein alpha subunit, helical insertion||G-protein alpha subunit, group S||P-loop containing nucleoside triphosphate hydrolase
ENSMUSG00000027546	Atp9a	P-type ATPase, N-terminal||Probable phospholipid-transporting ATPase IIA||P-type ATPase, A domain superfamily||P-type ATPase, transmembrane domain superfamily||P-type ATPase, phosphorylation site||P-type ATPase, C-terminal||P-type ATPase, cytoplasmic domain N||HAD-like superfamily||HAD superfamily||P-type ATPase, subfamily IV||P-type ATPase
ENSMUSG00000027551	Zfp64	Zinc finger, RING/FYVE/PHD-type||Zinc finger C2H2-type||-||Zinc finger C2H2 superfamily
ENSMUSG00000027555	Car13	Carbonic anhydrase, alpha-class||Alpha carbonic anhydrase superfamily||Alpha carbonic anhydrase||Carbonic anhydrase, alpha-class, conserved site
ENSMUSG00000027559	Car3	Alpha carbonic anhydrase superfamily||Carbonic anhydrase, alpha-class||Carbonic anhydrase, CA3||Alpha carbonic anhydrase||Carbonic anhydrase, alpha-class, conserved site
ENSMUSG00000027569	Mrgbp	Chromatin modification-related protein Eaf7/MRGBP
ENSMUSG00000027573	Gid8	CTLH/CRA C-terminal to LisH motif domain||CRA domain||CTLH, C-terminal LisH motif||LIS1 homology motif
ENSMUSG00000027575	Arfgap1	Arf GTPase activating protein||ARFGAP/RecO-like zinc finger
ENSMUSG00000027582	Zgpat	G-patch domain||Zinc finger, CCCH-type superfamily||-||Zinc finger, CCCH-type
ENSMUSG00000027589	Pcmtd2	S-adenosyl-L-methionine-dependent methyltransferase||Protein-L-isoaspartate(D-aspartate) O-methyltransferase
ENSMUSG00000027598	Itch	C2 domain superfamily||WW domain||HECT domain||C2 domain||WW domain superfamily||E3 ubiquitin-protein ligase, SMURF1 type||HECT, E3 ligase catalytic domain
ENSMUSG00000027599	Armc1	Armadillo||Heavy metal-associated domain superfamily||Uncharacterised conserved protein UCP013899, metal binding||Armadillo-type fold
ENSMUSG00000027602	Map1lc3a	Autophagy protein Atg8 ubiquitin-like||Ubiquitin-like domain superfamily
ENSMUSG00000027612	Mmp24	Peptidase M10, metallopeptidase||Peptidase M10A||Hemopexin-like domain superfamily||Peptidase M10A, matrix metallopeptidase, C-terminal||Peptidoglycan binding-like||Hemopexin, conserved site||Metallopeptidase, catalytic domain superfamily||Peptidase M10A, catalytic domain||Peptidase, metallopeptidase||Matrix metalloproteinase-24||PGBD-like superfamily||Hemopexin-like domain||Hemopexin-like repeats
ENSMUSG00000027618	Nfs1	Pyridoxal phosphate-dependent transferase, subdomain 2||Aminotransferase class V domain||Aminotransferase class-V, pyridoxal-phosphate binding site||Pyridoxal phosphate-dependent transferase, major region, subdomain 1||Cysteine desulfurase IscS||Pyridoxal phosphate-dependent transferase||Cysteine desulfurase
ENSMUSG00000027624	Epb41l1	SAB domain||FERM/acyl-CoA-binding protein superfamily||FERM central domain||FERM domain||Ubiquitin-like domain superfamily||PH-like domain superfamily||FERM superfamily, second domain||FERM, C-terminal PH-like domain||Ezrin/radixin/moesin-like||FERM adjacent (FA)||Band 4.1, C-terminal||FERM, N-terminal||Band 4.1 domain||FERM conserved site
ENSMUSG00000027628	Aar2	A1 cistron-splicing factor, AAR2||AAR2, N-terminal||AAR2, C-terminal
ENSMUSG00000027634	Ndrg3	Alpha/Beta hydrolase fold||Protein NDRG3||NDRG
ENSMUSG00000027637	1110008F13Rik	Rab5-interacting protein family||Rab5-interacting protein
ENSMUSG00000027650	Tti1	Armadillo-type fold||TEL2-interacting protein 1||Armadillo-like helical
ENSMUSG00000027652	Ralgapb	-||Rap/Ran-GAP superfamily||Rap GTPase activating protein domain||Armadillo-like helical
ENSMUSG00000027665	Pik3ca	Protein kinase-like domain superfamily||Ubiquitin-like domain superfamily||Armadillo-type fold||Phosphatidylinositol 3-kinase Ras-binding (PI3K RBD) domain||Phosphatidylinositol 3-/4-kinase, catalytic domain||Phosphatidylinositol 3-kinase, Vps34 type||Phosphatidylinositol 3/4-kinase, conserved site||C2 domain superfamily||Phosphatidylinositol kinase||Phosphatidylinositol 3-/4-kinase, catalytic do…
ENSMUSG00000027667	Zfp639	Zinc finger C2H2 superfamily||-||Zinc finger C2H2-type||Zinc finger, RING/FYVE/PHD-type
ENSMUSG00000027673	Ndufb5	-||NADH:ubiquinone oxidoreductase, NDUFB5/SGDH subunit
ENSMUSG00000027677	Ttc14	-||Nucleic acid-binding, OB-fold||S1 domain||Tetratricopeptide-like helical domain superfamily||Tetratricopeptide repeat-containing domain||Tetratricopeptide repeat
ENSMUSG00000027678	Ncoa3	Helix-loop-helix DNA-binding domain superfamily||Nuclear receptor coactivator 3||Domain of unknown function DUF1518||PAS domain||Myc-type, basic helix-loop-helix (bHLH) domain||Nuclear receptor coactivator, receptor-binding domain||Nuclear receptor coactivator||Domain of unknown function DUF4927||PAS domain superfamily||PAS fold||Nuclear receptor coactivator, interlocking||Nuclear receptor coacti…
ENSMUSG00000027706	Sec62	Translocation protein Sec62||Winged helix-like DNA-binding domain superfamily
ENSMUSG00000027709	Mccc1	Single hybrid motif||Carbamoyl-phosphate synthetase large subunit-like, ATP-binding domain||Biotin carboxylase-like, N-terminal domain||Biotin carboxylase, C-terminal||Biotin carboxylation domain||Pre-ATP-grasp domain superfamily||-||Biotin-binding site||Rudiment single hybrid motif||ATP-grasp fold||ATP-grasp fold, subdomain 1||Biotin/lipoyl attachment
ENSMUSG00000027710	Acad9	Acyl-CoA dehydrogenase-like, C-terminal||Acyl-CoA dehydrogenase/oxidase, N-terminal||Acyl-CoA dehydrogenase, conserved site||Acyl-CoA dehydrogenase/oxidase C-terminal||Acyl-CoA oxidase/dehydrogenase, central domain||-||Acyl-CoA dehydrogenase/oxidase, N-terminal domain superfamily||Acyl-CoA dehydrogenase/oxidase, N-terminal and middle domain superfamily
ENSMUSG00000027746	Ufm1	Ubiquitin-fold modifier 1||-||Ubiquitin-like domain superfamily
ENSMUSG00000027763	Mbnl1	-||Zinc finger, CCCH-type superfamily||Zinc finger, CCCH-type
ENSMUSG00000027765	P2ry1	GPCR, rhodopsin-like, 7TM||G protein-coupled receptor, rhodopsin-like||P2Y purinoceptor 1
ENSMUSG00000027770	Dhx36	Helicase, C-terminal||DNA/RNA helicase, ATP-dependent, DEAH-box type, conserved site||Helicase-associated domain||DEAD/DEAH box helicase domain||P-loop containing nucleoside triphosphate hydrolase||Helicase superfamily 1/2, ATP-binding domain||Domain of unknown function DUF1605
ENSMUSG00000027774	Gfm1	Small GTP-binding protein domain||P-loop containing nucleoside triphosphate hydrolase||Translation elongation factor EFTu-like, domain 2||Translation elongation factor EFG/EF2||Tr-type G domain, conserved site||EF-G domain III/V-like||Translation protein, beta-barrel domain superfamily||EFG, domain V||Elongation factor G, domain III||Ribosomal protein S5 domain 2-type fold, subgroup||Ribosomal pr…
ENSMUSG00000027784	Ppm1l	PPM-type phosphatase, divalent cation binding||PPM-type phosphatase domain superfamily||Protein phosphatase 2C family||PPM-type phosphatase domain
ENSMUSG00000027792	Bche	Acetylcholinesterase, tetramerisation domain||Carboxylesterase type B, active site||Alpha/Beta hydrolase fold||Cholinesterase||Carboxylesterase, type B||Carboxylesterase type B, conserved site
ENSMUSG00000027806	Tsc22d2	TSC-22 / Dip / Bun||-
ENSMUSG00000027808	Serp1	Stress-associated endoplasmic reticulum protein
ENSMUSG00000027810	Eif2a	Six-bladed beta-propeller, TolB-like||WD40-repeat-containing domain superfamily||Translation initiation factor, beta propellor-like domain||Translation initiation factor 2A||-||WD40/YVTN repeat-like-containing domain superfamily
ENSMUSG00000027822	Slc33a1	Acetyl-coenzyme A transporter 1||MFS transporter superfamily||AmpG-like permease/Acetyl-coenzyme A transporter 1
ENSMUSG00000027860	Vangl1	-||Vang-like protein
ENSMUSG00000027865	Gdap2	Macro domain||CRAL-TRIO lipid binding domain superfamily||GDAP2, macro domain||CRAL-TRIO lipid binding domain||-
ENSMUSG00000027878	Notch2	Ankyrin repeat-containing domain||Notch, NODP domain||EGF-like calcium-binding, conserved site||Neurogenic locus Notch 2||EGF-type aspartate/asparagine hydroxylation site||Notch, NOD domain||Ankyrin repeat-containing domain superfamily||Notch-like domain superfamily||Growth factor receptor cysteine-rich domain superfamily||EGF-like domain||Ankyrin repeat||EGF-like calcium-binding domain||Domain o…
ENSMUSG00000027884	Clcc1	Chloride channel CLIC-like
ENSMUSG00000027889	Ampd2	AMP deaminase 2||AMP deaminase||Adenosine/AMP deaminase active site||Adenosine/AMP deaminase domain||Metal-dependent hydrolase
ENSMUSG00000027900	Dram2	DNA damage-regulated autophagy modulator protein 2||Frag1/DRAM/Sfk1||-
ENSMUSG00000027905	Ddx20	Helicase superfamily 1/2, ATP-binding domain||RNA helicase, DEAD-box type, Q motif||DEAD/DEAH box helicase domain||P-loop containing nucleoside triphosphate hydrolase||ATP-dependent RNA helicase DEAD-box, conserved site||-||Helicase, C-terminal
ENSMUSG00000027933	Ints3	Integrator complex subunit 3
ENSMUSG00000027936	Crtc2	Transducer of regulated CREB activity, middle domain||-||Transducer of regulated CREB activity, N-terminal||CREB-regulated transcription coactivator||Transducer of regulated CREB activity, C-terminal
ENSMUSG00000027937	Jtb	Jumping translocation breakpoint
ENSMUSG00000027942	4933434E20Rik	NICE-3 predicted||-||Protein of unknown function DUF4558
ENSMUSG00000027947	Il6ra	Fibronectin type III||Immunoglobulin-like domain superfamily||Immunoglobulin subtype||Type I cytokine receptor, cytokine-binding domain||Immunoglobulin subtype 2||Immunoglobulin-like fold||Long hematopoietin receptor, soluble alpha chain, conserved site||Immunoglobulin-like domain||Fibronectin type III superfamily||Immunoglobulin
ENSMUSG00000027952	Pmvk	Higher eukaryotic phosphomevalonate kinase||P-loop containing nucleoside triphosphate hydrolase
ENSMUSG00000027953	Slc50a1	-||SWEET sugar transporter
ENSMUSG00000027961	Lrrc39	Leucine-rich repeat||Leucine-rich repeat, typical subtype||Leucine-rich repeat domain superfamily
ENSMUSG00000027963	Extl2	Nucleotide-diphospho-sugar transferases||Exostosin , C-terminal
ENSMUSG00000027983	Cyp2u1	Cytochrome P450 superfamily||Cytochrome P450, conserved site||Cytochrome P450, E-class, group I||Cytochrome P450, E-class, group I, CYP2D-like||Cytochrome P450
ENSMUSG00000027993	Trim2	Zinc finger, RING-type, conserved site||NHL repeat, subgroup||B-box-type zinc finger||Zinc finger, RING-type||RING-type zinc-finger, LisH dimerisation motif||Filamin/ABP280 repeat||Six-bladed beta-propeller, TolB-like||Zinc finger, RING/FYVE/PHD-type||Immunoglobulin E-set||Immunoglobulin-like fold||B-box, C-terminal||Filamin/ABP280 repeat-like||NHL repeat
ENSMUSG00000027995	Tlr2	Leucine-rich repeat, typical subtype||Leucine-rich repeat||Toll/interleukin-1 receptor homology (TIR) domain||Leucine-rich repeat domain superfamily||Toll/interleukin-1 receptor homology (TIR) domain superfamily||Cysteine-rich flanking region, C-terminal||Toll-like receptor 2
ENSMUSG00000028013	Ppa2	Inorganic pyrophosphatase||Inorganic pyrophosphatase superfamily
ENSMUSG00000028032	Papss1	Sulphate adenylyltransferase||-||Rossmann-like alpha/beta/alpha sandwich fold||P-loop containing nucleoside triphosphate hydrolase||Adenylyl-sulfate kinase||Sulphate adenylyltransferase catalytic domain||ATP-sulfurylase PUA-like domain||PUA-like superfamily
ENSMUSG00000028035	Dnajb4	HSP40/DnaJ peptide-binding||DnaJ domain, conserved site||DnaJ domain superfamily||Chaperone DnaJ, C-terminal||DnaJ domain||-
ENSMUSG00000028042	Zbtb7b	Zinc finger, RING/FYVE/PHD-type||Zinc finger C2H2-type||BTB/POZ domain||SKP1/BTB/POZ domain superfamily||-||Zinc finger C2H2 superfamily
ENSMUSG00000028053	Ash1l	Post-SET domain||AT hook, DNA-binding motif||Bromodomain-like superfamily||Zinc finger, PHD-type, conserved site||Bromodomain||AWS domain||Zinc finger, RING/FYVE/PHD-type||Zinc finger, FYVE/PHD-type||Bromo adjacent homology (BAH) domain||Zinc finger, PHD-type||SET domain
ENSMUSG00000028057	Rit1	Small GTPase superfamily, Ras type||-||Small GTPase superfamily||P-loop containing nucleoside triphosphate hydrolase||Small GTP-binding protein domain
ENSMUSG00000028060	2810403A07Rik	KH domain containing protein RIK/BLOM7||-||K Homology domain, type 1 superfamily
ENSMUSG00000028062	Lamtor2	Ragulator complex protein LAMTOR2-like||Roadblock/LAMTOR2 domain
ENSMUSG00000028063	Lmna	Lamin tail domain superfamily||Intermediate filament protein, conserved site||Lamin tail domain||Intermediate filament protein
ENSMUSG00000028064	Sema4a	Plexin repeat||PSI domain||WD40/YVTN repeat-like-containing domain superfamily||-||Semaphorin||Sema domain superfamily||Sema domain
ENSMUSG00000028080	Lrba	WD40-repeat-containing domain superfamily||Domain of unknown function DUF1088||WD40 repeat||Concanavalin A-like lectin/glucanase domain superfamily||BEACH domain||WD40/YVTN repeat-like-containing domain superfamily||Armadillo-type fold||Armadillo-like helical||PH-like domain superfamily||BEACH domain superfamily||Domain of unknown function DUF4704||PH-BEACH domain
ENSMUSG00000028085	Gatb	Aspartyl/glutamyl-tRNA(Asn/Gln) amidotransferase, B subunit||Aspartyl/glutamyl-tRNA(Asn/Gln) amidotransferase subunit B, C-terminal||Asn/Gln amidotransferase||Glutamine synthetase/guanido kinase, catalytic domain||Aspartyl/Glutamyl-tRNA(Gln) amidotransferase, subunit B/E, catalytic||Aspartyl/glutamyl-tRNA amidotransferase subunit B-like||Aspartyl/glutamyl-tRNA(Asn/Gln) amidotransferase, subunit B…
ENSMUSG00000028096	Gpr89	The Golgi pH regulator/GPCR-type G protein||Abscisic acid G-protein coupled receptor-like domain||-||Golgi pH regulator, conserved domain
ENSMUSG00000028098	Rnf115	Zinc finger, RING-type||Zinc finger, RING/FYVE/PHD-type||-
ENSMUSG00000028106	Rprd2	CID domain||ENTH/VHS||Cell-cycle alteration and expression-elevated protein in tumour||RNA polymerase II-binding domain
ENSMUSG00000028107	Tars2	Anticodon-binding||Threonine-tRNA ligase, class IIa||Threonyl/alanyl tRNA synthetase, class II-like, putative editing domain superfamily||Threonine-tRNA ligase catalytic core domain||Threonyl/alanyl tRNA synthetase, SAD||-||Aminoacyl-tRNA synthetase, class II||TGS-like||Anticodon-binding domain superfamily||Beta-grasp domain superfamily||TGS||Aminoacyl-tRNA synthetase, class II (G/ P/ S/T)
ENSMUSG00000028128	F3	Fibronectin type III||Interferon/interleukin receptor domain||Tissue factor||Fibronectin type III superfamily||Tissue factor, conserved site||Immunoglobulin-like fold
ENSMUSG00000028133	Rwdd3	RWD domain||Ubiquitin-conjugating enzyme/RWD-like||-
ENSMUSG00000028140	Mrpl9	Ribosomal protein L9, N-terminal||Ribosomal protein L9||Ribosomal protein L9/RNase H1, N-terminal||Ribosomal protein L9, N-terminal domain superfamily
ENSMUSG00000028145	Them4	HotDog domain superfamily||Thioesterase domain
ENSMUSG00000028149	Rap1gds1	Armadillo-type fold||-||Armadillo-like helical||Armadillo
ENSMUSG00000028150	Rorc	Zinc finger, nuclear hormone receptor-type||Nuclear hormone receptor||Nuclear hormone receptor-like domain superfamily||Zinc finger, NHR/GATA-type||Nuclear receptor ROR||Nuclear hormone receptor, ligand-binding domain
ENSMUSG00000028156	Eif4e	Translation Initiation factor eIF- 4e-like||Eukaryotic translation initiation factor 4E (eIF-4E), conserved site||Translation Initiation factor eIF- 4e
ENSMUSG00000028163	Nfkb1	NF-kappa-B/Dorsal||Nuclear factor NF-kappa-B, p105 subunit||p53-like transcription factor, DNA-binding||Rel homology domain (RHD), DNA-binding domain||NFkappaB IPT domain||-||Ankyrin repeat||Immunoglobulin E-set||Death-like domain superfamily||Rel homology domain (RHD), DNA-binding domain superfamily||Ankyrin repeat-containing domain||Ankyrin repeat-containing domain superfamily||Rel homology dim…
ENSMUSG00000028164	Manba	Glycosyl hydrolases family 2, sugar binding domain||Glycoside hydrolase family 2, catalytic domain||Galactose-binding-like domain superfamily||Beta-Galactosidase/glucuronidase domain superfamily||-||Immunoglobulin-like fold||Glycoside hydrolase superfamily
ENSMUSG00000028173	Wls	Protein wntless||-
ENSMUSG00000028211	Trp53inp1	Tumor protein p53-inducible nuclear protein 1||Tumour protein p53-inducible nuclear protein
ENSMUSG00000028245	Nsmaf	WD40/YVTN repeat-like-containing domain superfamily||BEACH domain||WD40-repeat-containing domain superfamily||WD40 repeat||PH-BEACH domain||-||GRAM domain||WD40-repeat-containing domain||BEACH domain superfamily||PH-like domain superfamily
ENSMUSG00000028251	Tstd3	Rhodanese-like domain superfamily||Thiosulphate sulfurtransferase, conserved site||Rhodanese-like domain
ENSMUSG00000028261	Ndufaf4	NADH dehydrogenase [ubiquinone] 1 alpha subcomplex assembly factor 4
ENSMUSG00000028266	Lmo4	Zinc finger, LIM-type
ENSMUSG00000028274	Rngtt	mRNA capping enzyme, bifunctional||Protein-tyrosine phosphatase, active site||mRNA capping enzyme, C-terminal||Tyrosine specific protein phosphatases domain||Dual specificity phosphatase, catalytic domain||mRNA capping enzyme, catalytic domain||Nucleic acid-binding, OB-fold||Protein-tyrosine phosphatase-like
ENSMUSG00000028284	Map3k7	Protein kinase domain||Serine/threonine-protein kinase, active site||Protein kinase-like domain superfamily||Mitogen-activated protein (MAP) kinase kinase kinase 7||Serine-threonine/tyrosine-protein kinase, catalytic domain||Protein kinase, ATP binding site
ENSMUSG00000028291	Akirin2	Akirin
ENSMUSG00000028295	Smim8	UPF0708 protein C6orf162
ENSMUSG00000028300	3110043O21Rik	Guanine nucleotide exchange C9orf72
ENSMUSG00000028369	Svep1	Concanavalin A-like lectin/glucanase domain superfamily||Sushi/SCR/CCP domain||EGF-like calcium-binding, conserved site||Pentraxin-related||HYR domain||EGF-like domain||EGF-like, conserved site||Tyrosine-protein kinase ephrin type A/B receptor-like||Growth factor receptor cysteine-rich domain superfamily||von Willebrand factor A-like domain superfamily||Sushi/SCR/CCP superfamily||EGF-type asparta…
ENSMUSG00000028382	Ptbp3	ROD1, RNA recognition motif 4||Polypyrimidine tract-binding protein1/2/3, RNA recognition motif 2||-||ROD1, RNA recognition motif 1||RNA-binding domain superfamily||RNA recognition motif domain||HnRNP-L/PTB
ENSMUSG00000028393	Alad	Delta-aminolevulinic acid dehydratase||Aldolase-type TIM barrel||Delta-aminolevulinic acid dehydratase, active site
ENSMUSG00000028394	Pole3	-||Transcription factor CBF/NF-Y/archaeal histone domain||Histone-fold
ENSMUSG00000028399	Ptprd	Immunoglobulin subtype 2||Protein-tyrosine phosphatase, active site||Immunoglobulin subtype||-||Immunoglobulin-like fold||Fibronectin type III||Protein-tyrosine phosphatase, catalytic||Tyrosine specific protein phosphatases domain||Immunoglobulin I-set||Immunoglobulin-like domain superfamily||Fibronectin type III superfamily||Immunoglobulin-like domain||PTP type protein phosphatase||Protein-tyros…
ENSMUSG00000028413	B4galt1	Nucleotide-diphospho-sugar transferases||Galactosyltransferase, N-terminal||Beta-1,4-galactosyltransferase||Galactosyltransferase, C-terminal
ENSMUSG00000028414	Fktn	Fukutin-related||LicD family||-
ENSMUSG00000028420	Tmem38b	TRIC channel
ENSMUSG00000028427	Aqp7	Major intrinsic protein||Aquaporin 7||Aquaporin-like
ENSMUSG00000028430	Nol6	Nrap protein||Nrap protein domain 1||Nrap protein, domain 6||Nrap protein, domain 3||Nrap protein, domain 5||Nrap protein, domain 4||Nrap protein, domain 2
ENSMUSG00000028437	Ubap1	Ubiquitin-associated domain||UBA-like superfamily||UMA domain
ENSMUSG00000028443	Nudt2	NUDIX hydrolase domain||NUDIX hydrolase-like domain superfamily||Bis(5'-nucleosyl)-tetraphosphatase||NUDIX hydrolase, conserved site
ENSMUSG00000028454	Pigo	Alkaline-phosphatase-like, core domain superfamily||Alkaline phosphatase-like, alpha/beta/alpha||Type I phosphodiesterase/nucleotide pyrophosphatase/phosphate transferase
ENSMUSG00000028458	Tesk1	Dual specificity testis-specific protein kinase 1||Protein kinase, ATP binding site||Serine-threonine/tyrosine-protein kinase, catalytic domain||Tyrosine-protein kinase, active site||-||Protein kinase domain||Protein kinase-like domain superfamily
ENSMUSG00000028459	Cd72	C-type lectin-like/link domain superfamily||C-type lectin-like||C-type lectin fold
ENSMUSG00000028479	Gne	UDP-N-acetylglucosamine 2-epimerase domain||UDP-N-acetylglucosamine 2-epimerase,UDP-hydrolysing||UDP-N-acetylglucosamine 2-epimerase WecB-like||ROK family||-
ENSMUSG00000028514	Usp24	Ubiquitin-associated domain||Peptidase C19, ubiquitin carboxyl-terminal hydrolase||Ubiquitin-like domain superfamily||Armadillo-type fold||Ubiquitin specific protease, conserved site||Ubiquitin specific protease domain||Armadillo-like helical||Ubiquitin-specific peptidase 24||UBA-like superfamily
ENSMUSG00000028522	Mier1	Homeobox-like domain superfamily||SANT/Myb domain||ELM2 domain||SANT domain||-||Mesoderm induction early response protein 1
ENSMUSG00000028530	Jak1	FERM central domain||Tyrosine-protein kinase, non-receptor Jak/Tyk2||Protein kinase, ATP binding site||FERM domain||Protein kinase-like domain superfamily||SH2 domain||PH-like domain superfamily||Tyrosine-protein kinase, catalytic domain||FERM/acyl-CoA-binding protein superfamily||Serine-threonine/tyrosine-protein kinase, catalytic domain||SH2 domain superfamily||Protein kinase domain||Tyrosine-p…
ENSMUSG00000028538	St3gal3	Glycosyl transferase family 29||Sialyltransferase
ENSMUSG00000028550	Atg4c	Cysteine protease ATG4C||Peptidase C54
ENSMUSG00000028551	Cdkn2c	Ankyrin repeat-containing domain||Ankyrin repeat||Ankyrin repeat-containing domain superfamily
ENSMUSG00000028552	Eps15	-||Ubiquitin interacting motif||EF-Hand 1, calcium-binding site||EF-hand domain||EF-hand domain pair||EH domain
ENSMUSG00000028557	Rnf11	Zinc finger, RING/FYVE/PHD-type||Zinc finger, RING-type
ENSMUSG00000028559	Osbpl9	Oxysterol-binding protein||-||Oxysterol-binding protein superfamily||Pleckstrin homology domain||PH-like domain superfamily||Oxysterol-binding protein, conserved site
ENSMUSG00000028565	Nfia	CTF transcription factor/nuclear factor 1, DNA-binding domain||CTF transcription factor/nuclear factor 1||CTF transcription factor/nuclear factor 1, conserved site||MAD homology 1, Dwarfin-type||CTF transcription factor/nuclear factor 1, N-terminal
ENSMUSG00000028567	Txndc12	Thioredoxin, conserved site||Thioredoxin domain||ERp19||Thioredoxin-like superfamily
ENSMUSG00000028577	Plaa	WD40-repeat-containing domain||WD40 repeat||WD40-repeat-containing domain superfamily||WD40/YVTN repeat-like-containing domain superfamily||PLAA/Doa1/Lub1||PLAA family ubiquitin binding, PFU||PUL domain
ENSMUSG00000028607	Cpt2	Acyltransferase ChoActase/COT/CPT
ENSMUSG00000028608	0610037L13Rik	Protein of unknown function DUF866, eukaryotic||-
ENSMUSG00000028614	Ndc1	-||Nucleoporin protein Ndc1-Nup
ENSMUSG00000028619	Tceanc2	Transcription elongation factor S-II, central domain superfamily||Transcription elongation factor S-II, central domain||Transcription factor IIS, N-terminal||Transcription elongation factor, TFIIS/CRSP70, N-terminal, sub-type||TFIIS/LEDGF domain superfamily||-
ENSMUSG00000028621	Cyb5rl	-||NADH:cytochrome b5 reductase (CBR)||Flavoprotein pyridine nucleotide cytochrome reductase||Oxidoreductase, FAD-binding domain||Ferredoxin reductase-type FAD-binding domain||Riboflavin synthase-like beta-barrel||Oxidoreductase-like, N-terminal||Oxidored
ENSMUSG00000028622	Mrpl37	Ribosomal protein L37/S30
ENSMUSG00000028630	Dyrk2	Protein kinase, ATP binding site||Serine/threonine-protein kinase, active site||Protein kinase domain||Protein kinase-like domain superfamily
ENSMUSG00000028636	Ppcs	DNA/pantothenate metabolism flavoprotein, C-terminal||CoaB-like superfamily
ENSMUSG00000028643	Svbp	Small vasohibin-binding protein
ENSMUSG00000028646	Rragc	Gtr1/RagA G protein||-||P-loop containing nucleoside triphosphate hydrolase
ENSMUSG00000028649	Macf1	GAR domain||Calponin homology domain||Plectin||Actinin-type actin-binding domain, conserved site||Calponin-like domain superfamily||EF-Hand 1, calcium-binding site||Spectrin/alpha-actinin||Plakin repeat superfamily||Spectrin repeat||GAR domain superfamily||EF-hand domain pair||EF-hand domain||Plectin repeat
ENSMUSG00000028653	Trit1	tRNA isopentenyltransferase, eukaryotes||P-loop containing nucleoside triphosphate hydrolase||Zinc finger, double-stranded RNA binding||IPP transferase||Zinc finger C2H2 superfamily
ENSMUSG00000028654	Mycl	Transcription regulator Myc, N-terminal||Transcription regulator Myc||Myc-type, basic helix-loop-helix (bHLH) domain||Helix-loop-helix DNA-binding domain superfamily
ENSMUSG00000028656	Cap1	Adenylate cyclase-associated CAP||CAP, conserved site, N-terminal||C-CAP/cofactor C-like domain||Adenylate cyclase-associated CAP, C-terminal superfamily||CARP motif||Adenylyl cyclase-associated protein CAP1||Adenylate cyclase-associated CAP, N-terminal||Adenylate cyclase-associated CAP, N-terminal domain superfamily||CAP, conserved site, C-terminal||Adenylate cyclase-associated CAP, C-terminal
ENSMUSG00000028668	Eloa	TFIIS/LEDGF domain superfamily||F-box domain||Transcription factor IIS, N-terminal||Transcription elongation factor, TFIIS/CRSP70, N-terminal, sub-type||RNA polymerase II transcription factor SIII, subunit A
ENSMUSG00000028673	Fuca1	Alpha-L-fucosidase, C-terminal||Glycoside hydrolase superfamily||Glycoside hydrolase, family 29, conserved site||Glycoside hydrolase, family 29||Alpha-L-fucosidase, metazoa-type||Tissue alpha-L-fucosidase
ENSMUSG00000028675	Pnrc2	-||Proline-rich nuclear receptor coactivator 2||Proline-rich nuclear receptor coactivator 1/2
ENSMUSG00000028688	Toe1	Ribonuclease H superfamily||Zinc finger, CCCH-type||Ribonuclease CAF1||-||Ribonuclease H-like superfamily
ENSMUSG00000028700	Pomgnt1	Nucleotide-diphospho-sugar transferases||Glycosyl transferase, family 13
ENSMUSG00000028701	Lurap1	Leucine rich adaptor protein
ENSMUSG00000028702	Rad54l	P-loop containing nucleoside triphosphate hydrolase||Helicase superfamily 1/2, ATP-binding domain||Helicase, C-terminal||SNF2-related, N-terminal domain
ENSMUSG00000028703	Lrrc41	Leucine-rich repeat domain superfamily||Leucine-rich repeat-containing 41
ENSMUSG00000028709	Mob3c	MOB kinase activator superfamily||MOB kinase activator family
ENSMUSG00000028741	Mrto4	Ribosome assembly factor Mrt4||Ribosomal protein L10P
ENSMUSG00000028763	Hspg2	Laminin G domain||LDL receptor-like superfamily||Low-density lipoprotein (LDL) receptor class A repeat||Immunoglobulin-like fold||Low-density lipoprotein (LDL) receptor class A, conserved site||Immunoglobulin subtype||Immunoglobulin-like domain superfamily||Laminin EGF domain||EGF-like domain||SEA domain||Immunoglobulin V-set domain||Laminin IV||Concanavalin A-like lectin/glucanase domain superfa…
ENSMUSG00000028771	Ptpn12	Protein-tyrosine phosphatase, non-receptor type-12||-||Protein-tyrosine phosphatase, active site||Protein-tyrosine phosphatase-like||PTP type protein phosphatase||Tyrosine specific protein phosphatases domain||Protein-tyrosine phosphatase, catalytic
ENSMUSG00000028772	Zcchc17	Zinc finger, CCHC-type||RNA-binding domain, S1||S1 domain||Nucleic acid-binding, OB-fold||Zinc finger, CCHC-type superfamily||Nucleolar protein of 40kDa
ENSMUSG00000028779	Pef1	EF-Hand 1, calcium-binding site||EF-hand domain||EF-hand domain pair
ENSMUSG00000028788	Ptp4a2	Protein-tyrosine phosphatase, catalytic||Tyrosine specific protein phosphatases domain||PTP type protein phosphatase||Protein-tyrosine phosphatase-like
ENSMUSG00000028792	Ak2	-||Adenylate kinase subfamily||Adenylate kinase, conserved site||Adenylate kinase/UMP-CMP kinase||P-loop containing nucleoside triphosphate hydrolase||Adenylate kinase 2||Adenylate kinase, active site lid domain
ENSMUSG00000028793	Rnf19b	IBR domain||Zinc finger, RING/FYVE/PHD-type||Zinc finger, RING-type||E3 ubiquitin ligase RBR family
ENSMUSG00000028796	Phc2	Sterile alpha motif/pointed domain superfamily||-||Zinc finger, FCS-type||Sterile alpha motif domain
ENSMUSG00000028797	Tmem234	-||Putative transmembrane family 234
ENSMUSG00000028799	Zfp362	Zinc finger C2H2-type||Zinc finger, RING/FYVE/PHD-type||Zinc finger C2H2 superfamily
ENSMUSG00000028803	Nipal3	Magnesium transporter NIPA||-
ENSMUSG00000028811	Yars	Aminoacyl-tRNA synthetase, class Ic||Nucleic acid-binding, OB-fold||-||Tyrosine-tRNA ligase||Rossmann-like alpha/beta/alpha sandwich fold||tRNA-binding domain
ENSMUSG00000028820	Sfpq	NOPS||RNA recognition motif domain||PSF, RNA recognition motif 1||RNA-binding domain superfamily||PSF, NOPS domain
ENSMUSG00000028821	Syf2	mRNA splicing factor SYF2
ENSMUSG00000028826	Tmem57	Macoilin||-
ENSMUSG00000028830	AU040320	PKD domain superfamily||PKD domain||PKD/Chitinase domain||MANSC domain||-||Immunoglobulin-like fold||Dyslexia-associated protein KIAA0319-like protein
ENSMUSG00000028847	Trappc3	Transport protein particle (TRAPP) component||NO signalling/Golgi transport ligand-binding domain superfamily||Bet3 family
ENSMUSG00000028848	Gpn2	P-loop containing nucleoside triphosphate hydrolase||GPN-loop GTPase 2||GPN-loop GTPase
ENSMUSG00000028857	Tmem222	Protein of unknown function DUF778||-
ENSMUSG00000028863	Meaf6	Chromatin modification-related protein Eaf6||-
ENSMUSG00000028890	Mtf1	Zinc finger C2H2-type||-||Zinc finger C2H2 superfamily||Metal regulatory transcription factor 1
ENSMUSG00000028893	Sesn2	AhpD-like||Sestrin
ENSMUSG00000028899	Taf12	Histone-fold||Transcription initiation factor TFIID, subunit 12
ENSMUSG00000028906	Epb41	FERM/acyl-CoA-binding protein superfamily||SAB domain||FERM central domain||FERM domain||Ubiquitin-like domain superfamily||Band 4.1-like protein 3||Band 4.1, C-terminal||FERM, N-terminal||Band 4.1 domain||FERM, C-terminal PH-like domain||FERM superfamily, second domain||PH-like domain superfamily||Ezrin/radixin/moesin-like||FERM adjacent (FA)||FERM conserved site
ENSMUSG00000028917	Plekhm2	RUN domain superfamily||RUN domain||PH-like domain superfamily||Pleckstrin homology domain
ENSMUSG00000028920	Fbxo42	Kelch repeat type 2||F-box-like domain superfamily||F-box domain||Kelch-type beta propeller
ENSMUSG00000028923	Necap2	PH-like domain superfamily||NECAP, PHear domain||-
ENSMUSG00000028944	Prkag2	CBS domain||-
ENSMUSG00000028949	Smarcd3	SWIB domain||SWIB/MDM2 domain superfamily||SWIB/MDM2 domain
ENSMUSG00000028954	Nub1	Tetratricopeptide-like helical domain superfamily||Ubiquitin-like domain superfamily||UBA-like superfamily||Ubiquitin-associated domain
ENSMUSG00000028957	Per3	PAS domain superfamily||-||Period circadian-like, C-terminal||Period circadian protein 3||PAS fold-3||PAS domain
ENSMUSG00000028958	Tmub1	Ubiquitin domain||Ubiquitin-like domain superfamily||-
ENSMUSG00000028960	Ube4b	U box domain||Zinc finger, RING/FYVE/PHD-type||Ubiquitin conjugation factor E4, core||-
ENSMUSG00000028961	Pgd	6-phosphogluconate-binding site||6-phosphogluconate dehydrogenase||6-phosphogluconate dehydrogenase, domain 2||6-phosphogluconate dehydrogenase-like, C-terminal domain superfamily||6-phosphogluconate dehydrogenase, NADP-binding||6-phosphogluconate dehydrogenase, decarboxylating||6-phosphogluconate dehydrogenase, C-terminal||NAD(P)-binding domain superfamily
ENSMUSG00000028964	Park7	Class I glutamine amidotransferase-like||DJ-1/PfpI||Protein/nucleic acid deglycase DJ-1
ENSMUSG00000028976	Slc2a5	MFS transporter superfamily||Major facilitator superfamily domain||Major facilitator, sugar transporter-like||Fructose transporter, type 5 (GLUT5)||Sugar/inositol transporter||Sugar transporter, conserved site
ENSMUSG00000028978	Nos3	Flavodoxin/nitric oxide synthase||Flavoprotein pyridine nucleotide cytochrome reductase||FAD-binding, type 1||Nitric oxide synthase, N-terminal domain superfamily||Nitric-oxide synthase, eukaryote||Riboflavin synthase-like beta-barrel||Ferredoxin reductase-type FAD-binding domain||Nitric oxide synthase, N-terminal||Flavoprotein-like superfamily||Flavodoxin-like||Oxidoreductase FAD/NAD(P)-binding
ENSMUSG00000028980	H6pd	Glucose-6-phosphate dehydrogenase, active site||Glucose-6-phosphate dehydrogenase, NAD-binding||Glucosamine/galactosamine-6-phosphate isomerase||6-phosphogluconolactonase, DevB-type||NAD(P)-binding domain superfamily||Glucose-6-phosphate dehydrogenase||NagB/RpiA transferase-like||Glucose-6-phosphate dehydrogenase, C-terminal
ENSMUSG00000028982	Slc25a33	Mitochondrial carrier domain superfamily||Mitochondrial substrate/solute carrier
ENSMUSG00000028986	Klhl7	SKP1/BTB/POZ domain superfamily||-||Kelch-type beta propeller||BTB-kelch protein||Kelch-like protein 7||BTB/POZ domain||BTB/Kelch-associated||Kelch repeat type 1
ENSMUSG00000028990	Lzic	Beta-catenin-interacting ICAT||-||Beta-catenin-interacting ICAT superfamily
ENSMUSG00000028991	Mtor	PIK-related kinase, FAT||Armadillo-like helical||Domain of unknown function DUF3385, target of rapamycin protein||Phosphatidylinositol 3-/4-kinase, catalytic domain superfamily||PIK-related kinase||FKBP12-rapamycin binding domain superfamily||FKBP12-rapamycin binding domain||Serine/threonine-protein kinase TOR||Phosphatidylinositol 3/4-kinase, conserved site||Phosphatidylinositol 3-/4-kinase, cat…
ENSMUSG00000028992	Nmnat1	Rossmann-like alpha/beta/alpha sandwich fold||Nicotinate/nicotinamide nucleotide adenylyltransferase||Cytidyltransferase-like domain
ENSMUSG00000029004	Kmt2e	Zinc finger, FYVE/PHD-type||Zinc finger, RING/FYVE/PHD-type||Zinc finger, PHD-type, conserved site||Zinc finger, PHD-type||Zinc finger, PHD-finger||SET domain||-
ENSMUSG00000029009	Mthfr	Eukaryotic-type methylenetetrahydrofolate reductase||-||FAD-linked oxidoreductase-like||Methylenetetrahydrofolate reductase
ENSMUSG00000029020	Mfn2	Dynamin-type guanine nucleotide-binding (G) domain||Mitofusin-2||P-loop containing nucleoside triphosphate hydrolase||Fzo/mitofusin HR2 domain||Dynamin superfamily||Mitofusin family
ENSMUSG00000029028	Lrrc47	Leucine-rich repeat, typical subtype||-||Leucine-rich repeat||Leucine-rich repeat domain superfamily||Phenylalanyl-tRNA synthetase, B3/B4||B3/B4 tRNA-binding domain||Leucine rich repeat 4
ENSMUSG00000029030	Tprgl	hSac2 domain||Inositol phosphatase
ENSMUSG00000029036	Atad3a	ATPase family AAA domain-containing protein 3, domain of unknown function DUF3523||-||AAA+ ATPase domain||ATPase, AAA-type, core||P-loop containing nucleoside triphosphate hydrolase
ENSMUSG00000029038	Ssu72	Phosphotyrosine protein phosphatase I superfamily||RNA polymerase II subunit A
ENSMUSG00000029048	Rer1	Retrieval of early ER protein Rer1
ENSMUSG00000029050	Ski	Putative DNA-binding domain superfamily||Ski oncogene||Transcription regulator SKI/SnoN||SKI/SNO/DAC domain||Ski-like, DNA-binding domain superfamily||c-SKI SMAD4-binding domain||SAND-like domain superfamily
ENSMUSG00000029064	Gnb1	WD40 repeat||WD40-repeat-containing domain superfamily||WD40/YVTN repeat-like-containing domain superfamily||G-protein, beta subunit||Guanine nucleotide-binding protein, beta subunit||WD40-repeat-containing domain||Six-bladed beta-propeller, TolB-like||G-protein beta WD-40 repeat||WD40 repeat, conserved site
ENSMUSG00000029068	Ccnl2	Cyclin, C-terminal domain||Cyclin-like superfamily||-||Cyclin-like||Cyclin, N-terminal
ENSMUSG00000029073	Cptp	Glycolipid transfer protein domain||Glycolipid transfer protein superfamily
ENSMUSG00000029076	Sdf4	EF-hand domain||EF-hand domain pair||EF-Hand 1, calcium-binding site
ENSMUSG00000029090	Adgra3	GPS motif||Leucine-rich repeat||Immunoglobulin-like domain||GPCR, family 2, secretin-like||GPCR family 2, extracellular hormone receptor domain superfamily||Immunoglobulin-like fold||Leucine-rich repeat, typical subtype||Immunoglobulin subtype||GPCR, family 2-like||Leucine-rich repeat domain superfamily||GPCR, family 2, extracellular hormone receptor domain||Immunoglobulin-like domain superfamily…
ENSMUSG00000029097	Trmt44	Zinc finger, CCCH-type superfamily||-||Zinc finger, CCCH-type||tRNA (uracil-O(2)-)-methyltransferase||S-adenosyl-L-methionine-dependent methyltransferase
ENSMUSG00000029098	Acox3	Acyl-CoA dehydrogenase/oxidase, N-terminal domain superfamily||Acyl-CoA dehydrogenase/oxidase, N-terminal and middle domain superfamily||Acyl-CoA oxidase/dehydrogenase, central domain||Peroxisomal acyl-coenzyme A oxidase||Acyl-CoA dehydrogenase-like, C-terminal||Acyl-CoA oxidase||Acyl-CoA oxidase, C-terminal||Acyl-CoA dehydrogenase/oxidase C-terminal
ENSMUSG00000029103	Lrpap1	Alpha-2-macroglobulin receptor-associated protein, domain 1||Alpha-2-macroglobulin RAP, C-terminal||RAP domain superfamily
ENSMUSG00000029110	Rnf4	Zinc finger, RING-type||Zinc finger, RING/FYVE/PHD-type||Zinc finger, RING-type, conserved site||-
ENSMUSG00000029125	Stx18	Syntaxin/epimorphin, conserved site||SNARE-complex protein Syntaxin-18, N-terminal||-
ENSMUSG00000029131	Dnajb6	-||DnaJ domain||DnaJ domain superfamily||DnaJ domain, conserved site
ENSMUSG00000029135	Fosl2	AP-1 transcription factor||Fos-related antigen 2||Basic-leucine zipper domain
ENSMUSG00000029147	Ppm1g	PPM-type phosphatase domain||-||Protein phosphatase 2C family||PPM-type phosphatase, divalent cation binding||PPM-type phosphatase domain superfamily
ENSMUSG00000029152	Ociad1	Ovarian carcinoma immunoreactive antigen||-
ENSMUSG00000029167	Ppargc1a	PGC-1alpha, RNA recognition motif||-||Peroxisome proliferator-activated receptor gamma coactivator 1-alpha||PGC-1||RNA-binding domain superfamily||RNA recognition motif domain
ENSMUSG00000029173	Sepsecs	-||Pyridoxal phosphate-dependent transferase||Pyridoxal phosphate-dependent transferase, major region, subdomain 1||SepSecS/SepCysS family||O-phosphoseryl-tRNA(Sec) selenium transferase
ENSMUSG00000029175	Slc35f6	Nucleotide-sugar transporter-related||Solute carrier family 35 member SLC35F1/F2/F6||-
ENSMUSG00000029176	Anapc4	WD40-repeat-containing domain superfamily||Anaphase-promoting complex subunit 4, WD40 domain||Anaphase-promoting complex subunit 4||Anaphase-promoting complex subunit 4, metazoa||Anaphase-promoting complex subunit 4 long domain||-||WD40/YVTN repeat-like-containing domain superfamily
ENSMUSG00000029190	D5Ertd579e	Protein of unknown function DUF4603
ENSMUSG00000029195	Klb	Glycosyl hydrolases family 1, N-terminal conserved site||Glycoside hydrolase family 1||-||Glycoside hydrolase superfamily
ENSMUSG00000029196	Tada2b	SANT/Myb domain||Zinc finger, ZZ-type||Transcriptional adaptor 2||Homeobox-like domain superfamily||SANT domain
ENSMUSG00000029199	Lias	Lipoyl synthase, N-terminal||Radical SAM||Elp3/MiaB/NifB||Lipoyl synthase||Aldolase-type TIM barrel
ENSMUSG00000029202	Pds5a	Armadillo-type fold||-||Armadillo-like helical
ENSMUSG00000029238	Clock	Nuclear translocator||PAS domain superfamily||PAS fold||PAC motif||Helix-loop-helix DNA-binding domain superfamily||Tetratricopeptide-like helical domain superfamily||Myc-type, basic helix-loop-helix (bHLH) domain||PAS domain
ENSMUSG00000029249	Rest	Zinc finger, RING/FYVE/PHD-type||Zinc finger C2H2-type||RE1-silencing transcription factor||Zinc finger C2H2 superfamily
ENSMUSG00000029263	Pigg	Type I phosphodiesterase/nucleotide pyrophosphatase/phosphate transferase||Alkaline-phosphatase-like, core domain superfamily||Alkaline phosphatase-like, alpha/beta/alpha
ENSMUSG00000029265	Dr1	Transcription factor CBF/NF-Y/archaeal histone domain||Histone-fold
ENSMUSG00000029270	Fam69a	FAM69, protein-kinase domain||FAM69, N-terminal
ENSMUSG00000029310	Nudt9	NUDIX hydrolase domain||NUDIX hydrolase-like domain superfamily
ENSMUSG00000029312	Klhl8	Kelch repeat type 1||Galactose oxidase/kelch, beta-propeller||Kelch-like protein 8||SKP1/BTB/POZ domain superfamily||-||BTB-kelch protein||Kelch-type beta propeller||BTB/POZ domain||BTB/Kelch-associated
ENSMUSG00000029313	Aff1	Transcription factor AF4/FMR2
ENSMUSG00000029319	Coq2	UbiA prenyltransferase conserved site||-||4-hydroxybenzoate octaprenyltransferase||UbiA prenyltransferase family||4-hydroxybenzoate polyprenyltransferase
ENSMUSG00000029328	Hnrnpdl	RNA-binding domain superfamily||RNA recognition motif domain||hnRNP DL, RNA recognition motif 1||-
ENSMUSG00000029330	Cds1	Phosphatidate cytidylyltransferase||Phosphatidate cytidylyltransferase, eukaryota
ENSMUSG00000029344	Tpst2	Protein-tyrosine sulfotransferase||-||P-loop containing nucleoside triphosphate hydrolase
ENSMUSG00000029345	Tfip11	Tuftelin interacting protein, N-terminal domain||Septin and tuftelin interacting protein||G-patch domain||GC-rich sequence DNA-binding factor domain
ENSMUSG00000029346	Srrd	Sensitivity To Red Light Reduced-like, SRR1
ENSMUSG00000029364	Wsb2	WD40-repeat-containing domain superfamily||WD40 repeat||WD40/YVTN repeat-like-containing domain superfamily||G-protein beta WD-40 repeat||WD40 repeat, conserved site||WD40-repeat-containing domain||Six-bladed beta-propeller, TolB-like||SOCS box domain||SOCS box-like domain superfamily
ENSMUSG00000029370	Rassf6	-||Ubiquitin-like domain superfamily||SARAH domain||Ras association domain-containing protein 6||C-terminal RASSF family||Ras-associating (RA) domain
ENSMUSG00000029388	Eif2b1	NagB/RpiA transferase-like||-||Initiation factor 2B-related
ENSMUSG00000029397	Rchy1	Zinc finger, CTCHY-type||Zinc finger, CHY-type superfamily||Zinc finger, CTCHY-type superfamily||Zinc finger, RING/FYVE/PHD-type||Zinc finger, RING-type||Zinc finger, CHY-type
ENSMUSG00000029401	Rilpl2	RH1 domain||Rab interacting lysosomal protein, dimerization domain||RH2 domain
ENSMUSG00000029405	G3bp2	RNA recognition motif domain||Nuclear transport factor 2||RNA-binding domain superfamily||Nuclear transport factor 2, eukaryote||G3BP2, RNA recognition motif||Ras GTPase-activating protein-binding protein 2||NTF2-like domain superfamily
ENSMUSG00000029406	Pitpnm2	Phosphatidylinositol transfer protein||START-like domain superfamily||HAD superfamily||LNS2/PITP||DDHD domain||HAD-like superfamily
ENSMUSG00000029408	Abcb9	ABC transporter type 1, transmembrane domain||ATP-binding cassette subfamily B member 9||P-loop containing nucleoside triphosphate hydrolase||ABC transporter type 1, transmembrane domain superfamily||ABC transporter-like||ABC transporter, conserved site||-||AAA+ ATPase domain
ENSMUSG00000029416	Slc15a4	PTR2 family proton/oligopeptide symporter, conserved site||Proton-dependent oligopeptide transporter family||MFS transporter superfamily||-
ENSMUSG00000029434	Vps33a	Sec1-like protein||Sec1-like superfamily||Vacuolar protein sorting-associated protein 33||-
ENSMUSG00000029438	Bcl7a	BCL7
ENSMUSG00000029439	Sfswap	SWAP/Surp||-||Suppressor of white apricot N-terminal domain||SWAP/Surp superfamily
ENSMUSG00000029458	Brap	Zinc finger, RING/FYVE/PHD-type||BRAP2, RNA recognition motif||Zinc finger, RING-type||Zinc finger, UBP-type||RNA-binding domain superfamily||BRCA1-associated 2||-
ENSMUSG00000029464	Gpn3	-||GPN-loop GTPase||GPN-loop GTPase 3||P-loop containing nucleoside triphosphate hydrolase
ENSMUSG00000029466	Anapc7	Tetratricopeptide repeat||Tetratricopeptide repeat-containing domain||Tetratricopeptide-like helical domain superfamily
ENSMUSG00000029467	Atp2a2	HAD-like superfamily||P-type ATPase, cytoplasmic domain N||P-type ATPase, phosphorylation site||P-type ATPase, transmembrane domain superfamily||P-type ATPase, A domain superfamily||P-type ATPase, subfamily IIA, SERCA-type||-||Cation-transporting P-type ATPase, N-terminal||P-type ATPase||HAD superfamily||Cation-transporting P-type ATPase, C-terminal
ENSMUSG00000029474	Rnf34	Zinc finger, RING-type||Zinc finger, RING/FYVE/PHD-type||Zinc finger, FYVE/PHD-type||SAP domain superfamily
ENSMUSG00000029478	Ncor2	Homeobox-like domain superfamily||N-CoR, GPS2-interacting domain||SANT/Myb domain||SANT domain||-
ENSMUSG00000029482	Aacs	AMP-binding, conserved site||AMP-dependent synthetase/ligase||Acetyl-coenzyme A synthetase, N-terminal domain||Acetoacetyl-CoA synthase
ENSMUSG00000029490	Mfsd7a	Major facilitator superfamily domain||MFS transporter superfamily||Major facilitator superfamily
ENSMUSG00000029499	Pxmp2	-||Mpv17/PMP22
ENSMUSG00000029502	Golga3	Golgin subfamily A member 3
ENSMUSG00000029512	Ulk1	Serine/threonine-protein kinase, Ulk1/Ulk2||Protein kinase, ATP binding site||Serine/threonine-protein kinase, C-terminal||Protein kinase-like domain superfamily||Protein kinase domain||-||Serine/threonine-protein kinase, active site
ENSMUSG00000029513	Prkab1	-||Immunoglobulin-like fold||ASC domain superfamily||Immunoglobulin E-set||AMP-activated protein kinase, glycogen-binding domain||Association with the SNF1 complex (ASC) domain
ENSMUSG00000029518	Rab35	Small GTPase superfamily||Small GTP-binding protein domain||P-loop containing nucleoside triphosphate hydrolase||-
ENSMUSG00000029524	Sirt4	Sirtuin, class II||Sirtuin family, catalytic core domain||Sirtuin family||DHS-like NAD/FAD-binding domain superfamily
ENSMUSG00000029535	Triap1	Mitochondrial distribution/morphology family 35/apoptosis
ENSMUSG00000029536	Gatc	Glu-tRNAGln amidotransferase superfamily, subunit C||Glu-tRNAGln amidotransferase C subunit
ENSMUSG00000029545	Acads	Acyl-CoA dehydrogenase-like, C-terminal||Acyl-CoA dehydrogenase/oxidase, N-terminal||Acyl-CoA dehydrogenase, conserved site||Acyl-CoA dehydrogenase/oxidase C-terminal||Acyl-CoA dehydrogenase/oxidase, N-terminal domain superfamily||Acyl-CoA oxidase/dehydrogenase, central domain||Acyl-CoA dehydrogenase/oxidase, N-terminal and middle domain superfamily
ENSMUSG00000029550	Sppl3	Peptidase A22B, signal peptide peptidase||-||Presenilin/signal peptide peptidase
ENSMUSG00000029557	Mrm2	S-adenosyl-L-methionine-dependent methyltransferase||Ribosomal RNA large subunit methyltransferase E||Ribosomal RNA methyltransferase FtsJ domain
ENSMUSG00000029569	Tmem168	Transmembrane protein 168
ENSMUSG00000029571	Tmem106b	Protein of unknown function DUF1356, TMEM106||Immunoglobulin-like fold
ENSMUSG00000029575	Mmab	ATP:cob(I)alamin adenosyltransferase, PduO-type||Cobalamin adenosyltransferase-like||Cobalamin adenosyltransferase-like superfamily
ENSMUSG00000029578	Wipi2	WD40/YVTN repeat-like-containing domain superfamily||WD repeat domain phosphoinositide-interacting protein 2||WD40 repeat||WD40-repeat-containing domain superfamily
ENSMUSG00000029591	Ung	Uracil-DNA glycosylase, active site||Uracil-DNA glycosylase-like||Uracil-DNA glycosylase-like domain superfamily||-||Uracil-DNA glycosylase family 1
ENSMUSG00000029592	Usp30	Peptidase C19, ubiquitin carboxyl-terminal hydrolase||Ubiquitin specific protease domain||Ubiquitin specific protease, conserved site
ENSMUSG00000029600	Rita1	RBPJ-interacting and tubulin-associated protein 1
ENSMUSG00000029613	Eif2ak1	Protein kinase, ATP binding site||Protein kinase-like domain superfamily||Serine/threonine-protein kinase, active site||Protein kinase domain
ENSMUSG00000029616	Erp29	Thioredoxin-like superfamily||Endoplasmic reticulum resident protein 29||Endoplasmic reticulum resident protein 29, C-terminal domain superfamily||-||ERp29, N-terminal||Endoplasmic reticulum resident protein 29, C-terminal
ENSMUSG00000029624	Ptcd1	Pentatricopeptide repeat||-
ENSMUSG00000029627	Zkscan14	Retrovirus capsid, C-terminal||Zinc finger C2H2-type||SCAN domain||KRAB domain superfamily||Zinc finger C2H2 superfamily||Krueppel-associated box
ENSMUSG00000029634	Rnf6	Zinc finger, RING/FYVE/PHD-type||Zinc finger, RING-type||-
ENSMUSG00000029638	Glcci1	Glucocorticoid-induced transcript 1 protein||Glucocorticoid-induced transcript 1/FAM117
ENSMUSG00000029642	Polr1d	DNA-directed RNA polymerase Rpb11, 13-16kDa subunit, conserved site||DNA-directed RNA polymerase, RBP11-like dimerisation domain||-||RNA polymerase, RBP11-like subunit||DNA-directed RNA polymerases I and III subunit AC19
ENSMUSG00000029647	Pan3	Zinc finger, CCCH-type||-||PAN2-PAN3 deadenylation complex subunit PAN3||Protein kinase domain||Protein kinase-like domain superfamily||Zinc finger, CCCH-type superfamily
ENSMUSG00000029650	Slc46a3	-||Major facilitator superfamily||MFS transporter superfamily||Major facilitator superfamily domain
ENSMUSG00000029657	Hsph1	Heat shock protein 70 family||Heat shock protein 70kD, C-terminal domain superfamily||Heat shock protein 70, conserved site||Heat shock protein 70kD, peptide-binding domain superfamily
ENSMUSG00000029669	Tspan12	Tetraspanin/Peripherin||Tetraspanin||Tetraspanin, conserved site||-||Tetraspanin, EC2 domain superfamily
ENSMUSG00000029681	Bcl7b	BCL7
ENSMUSG00000029686	Cul1	-||Cullin, N-terminal||Winged helix-like DNA-binding domain superfamily||Cullin protein, neddylation domain||Cullin, conserved site||Cullin homology domain||Winged helix DNA-binding domain superfamily||Cullin homology domain superfamily||Cullin repeat-lik
ENSMUSG00000029710	Ephb4	Serine-threonine/tyrosine-protein kinase, catalytic domain||Protein kinase domain||Fibronectin type III superfamily||Tyrosine-protein kinase ephrin type A/B receptor-like||Cytochrome c1, transmembrane anchor, C-terminal||Tyrosine-protein kinase, active site||-||Ephrin receptor type-A /type-B||Tyrosine-protein kinase, receptor class V, conserved site||Sterile alpha motif/pointed domain superfamily…
ENSMUSG00000029715	Pop7	Alba-like domain superfamily||Ribonucleases P/MRP protein subunit Rpp20
ENSMUSG00000029722	Agfg2	Arf GTPase activating protein||ARFGAP/RecO-like zinc finger||-
ENSMUSG00000029723	Tsc22d4	Protein of unknown function DUF4703||TSC-22 / Dip / Bun
ENSMUSG00000029726	Mepce	Bin3-type S-adenosyl-L-methionine binding domain||S-adenosyl-L-methionine-dependent methyltransferase||Methyltransferase domain||RNA methyltransferase bin3, C-terminal
ENSMUSG00000029729	Zkscan1	KRAB domain superfamily||Zinc finger C2H2 superfamily||Krueppel-associated box||SCAN domain||Zinc finger C2H2-type||Retrovirus capsid, C-terminal
ENSMUSG00000029759	Pon3	Six-bladed beta-propeller, TolB-like||Paraoxonase2||-||Arylesterase
ENSMUSG00000029763	Exoc4	Sec8 exocyst complex component specific domain
ENSMUSG00000029767	Calu	EF-hand domain||Calumenin||EF-hand domain pair||-||EF-Hand 1, calcium-binding site
ENSMUSG00000029775	Klhdc10	Galactose oxidase, beta-propeller||Galactose oxidase/kelch, beta-propeller||Kelch-type beta propeller||Kelch repeat type 1
ENSMUSG00000029778	Adcyap1r1	GPCR, family 2-like||GPCR, family 2, extracellular hormone receptor domain||GPCR, family 2, pituitary adenylate cyclase activating polypeptide type 1 receptor||GPCR family 2, extracellular hormone receptor domain superfamily||-||GPCR, family 2, secretin-like||GPCR, family 2, secretin-like, conserved site
ENSMUSG00000029781	Fkbp9	EF-hand domain||EF-hand domain pair||FKBP-type peptidyl-prolyl cis-trans isomerase domain||EF-Hand 1, calcium-binding site||Peptidyl-prolyl cis-trans isomerase, FKBP-type
ENSMUSG00000029823	Luc7l2	Luc7-related||-
ENSMUSG00000029832	Nfe2l3	Basic leucine zipper domain, Maf-type||Basic-leucine zipper domain||Transcription factor, Skn-1-like, DNA-binding domain superfamily||Nuclear factor erythroid 2-related factor 3
ENSMUSG00000029833	Trim24	Bromodomain, conserved site||Zinc finger, RING-type||B-box-type zinc finger||Zinc finger, RING-type, conserved site||Bromodomain-like superfamily||Bromodomain||Zinc finger, PHD-type, conserved site||Zinc finger, PHD-finger||B-box, C-terminal||Zinc finger, RING/FYVE/PHD-type||Zinc finger, FYVE/PHD-type||Zinc finger, PHD-type
ENSMUSG00000029922	Mkrn1	Zinc finger, C3HC4 RING-type||Zinc finger, RING-type||Zinc finger, RING/FYVE/PHD-type||Zinc finger, RING-type, conserved site||E3 ubiquitin-protein ligase makorin 1, C-terminal||Zinc finger, CCCH-type||Zinc finger, CCCH-type superfamily
ENSMUSG00000029998	Pcyox1	Prenylcysteine lyase||FAD/NAD(P)-binding domain superfamily||Prenylcysteine oxidase
ENSMUSG00000030002	Dusp11	-||Protein-tyrosine phosphatase, active site||Protein-tyrosine phosphatase-like||Tyrosine specific protein phosphatases domain||Dual specificity protein phosphatase domain||Dual specificity phosphatase, catalytic domain
ENSMUSG00000030008	Pradc1	PRADC1-like protein, PA domain||-||PA domain
ENSMUSG00000030019	Fbxl14	Leucine-rich repeat domain superfamily||F-box-like domain superfamily||F-box domain||Leucine-rich repeat, cysteine-containing subtype||Leucine-rich repeat
ENSMUSG00000030029	Lrig1	Immunoglobulin subtype||Immunoglobulin subtype 2||Immunoglobulin-like fold||-||Leucine-rich repeat, typical subtype||Cysteine-rich flanking region, C-terminal||Immunoglobulin-like domain superfamily||Immunoglobulin I-set||Leucine-rich repeat domain superfamily||Leucine-rich repeat||Immunoglobulin-like domain||Leucine-rich repeat N-terminal domain
ENSMUSG00000030036	Mogs	Glycoside hydrolase family 63||Glycosyl hydrolase family 63, N-terminal||Six-hairpin glycosidase-like||Glycosyl hydrolase family 63, C-terminal
ENSMUSG00000030037	Mrpl53	Ribosomal protein L53, mitochondrial
ENSMUSG00000030042	Pole4	Transcription factor CBF/NF-Y/archaeal histone domain||Histone-fold
ENSMUSG00000030045	Mrpl19	Ribosomal protein L19||Translation protein SH3-like domain superfamily
ENSMUSG00000030060	Hmces	SOS response associated peptidase-like||SOS response associated peptidase (SRAP)||-
ENSMUSG00000030083	Abtb1	Ankyrin repeat-containing domain superfamily||SKP1/BTB/POZ domain superfamily||-||Ankyrin repeat-containing domain||Ankyrin repeat||BTB/POZ domain
ENSMUSG00000030084	Plxna1	Immunoglobulin E-set||IPT domain||Plexin repeat||Immunoglobulin-like fold||-||Plexin family||Plexin, cytoplasmic RasGAP domain||Sema domain superfamily||Sema domain||PSI domain||Rho GTPase activation protein||WD40/YVTN repeat-like-containing domain superfamily
ENSMUSG00000030087	Klf15	Zinc finger C2H2-type||Zinc finger, RING/FYVE/PHD-type||Zinc finger C2H2 superfamily
ENSMUSG00000030095	Tmem43	Transmembrane protein 43 family
ENSMUSG00000030101	Sumf1	Sulfatase-modifying factor enzyme||C-type lectin fold
ENSMUSG00000030103	Bhlhe40	Myc-type, basic helix-loop-helix (bHLH) domain||Orange domain||Helix-loop-helix DNA-binding domain superfamily
ENSMUSG00000030122	Ptms	Prothymosin/parathymosin
ENSMUSG00000030126	Tmcc1	Testis-specific protein TEX28/transmembrane and coiled-coil domains protein||-
ENSMUSG00000030137	Tuba8	Tubulin/FtsZ, GTPase domain superfamily||Tubulin/FtsZ, C-terminal domain superfamily||Tubulin/FtsZ, 2-layer sandwich domain||Tubulin/FtsZ, C-terminal||Tubulin/FtsZ, GTPase domain||Tubulin||Alpha tubulin||Tubulin, conserved site
ENSMUSG00000030161	Gabarapl1	Autophagy protein Atg8 ubiquitin-like||-||Ubiquitin-like domain superfamily
ENSMUSG00000030166	Rad52	-||DNA recombination/repair protein Rad52||DNA repair protein Rad52/59/22
ENSMUSG00000030168	Adipor2	-||AdipoR/Haemolysin-III-related
ENSMUSG00000030172	Erc1	Active zone protein ELKS||-||FIP-RBD, C-terminal domain superfamily||Rab-binding domain FIP-RBD
ENSMUSG00000030189	Ybx3	Cold-shock conserved site||Cold shock domain||Cold-shock protein, DNA-binding||Nucleic acid-binding, OB-fold
ENSMUSG00000030201	Lrp6	LDLR class B repeat||LDL receptor-like superfamily||Low-density lipoprotein (LDL) receptor class A repeat||Low density lipoprotein receptor-related protein 5/6||Low-density lipoprotein (LDL) receptor class A, conserved site||EGF-like domain||Six-bladed beta-propeller, TolB-like
ENSMUSG00000030203	Dusp16	Rhodanese-like domain||Dual specificity protein phosphatase domain||Protein-tyrosine phosphatase-like||Dual specificity phosphatase||-||Protein-tyrosine phosphatase, active site||Tyrosine specific protein phosphatases domain||Dual specificity phosphatase, catalytic domain||Mitogen-activated protein (MAP) kinase phosphatase||Rhodanese-like domain superfamily
ENSMUSG00000030204	Ddx47	ATP-dependent RNA helicase DEAD-box, conserved site||Helicase, C-terminal||RNA helicase, DEAD-box type, Q motif||Helicase superfamily 1/2, ATP-binding domain||DEAD/DEAH box helicase domain||P-loop containing nucleoside triphosphate hydrolase
ENSMUSG00000030218	Mgp	Gamma-carboxyglutamic acid-rich (GLA) domain superfamily||Gamma-carboxyglutamic acid-rich (GLA) domain||Matrix Gla protein||Osteocalcin/matrix Gla protein
ENSMUSG00000030224	Strap	WD40-repeat-containing domain superfamily||WD40 repeat||WD40-repeat-containing domain||G-protein beta WD-40 repeat||WD40 repeat, conserved site||WD40/YVTN repeat-like-containing domain superfamily
ENSMUSG00000030245	Golt1b	Vesicle transport protein, Got1/SFT2-like
ENSMUSG00000030255	Sspn	Sarcospan||CD20-like family
ENSMUSG00000030256	Bhlhe41	Helix-loop-helix DNA-binding domain superfamily||Myc-type, basic helix-loop-helix (bHLH) domain||Orange domain
ENSMUSG00000030259	Rassf8	Ras-associating (RA) domain||N-terminal RASSF family||Ras association domain-containing protein 8||Ubiquitin-like domain superfamily||-
ENSMUSG00000030275	Etnk1	Protein kinase-like domain superfamily
ENSMUSG00000030278	Cidec	CIDE-N domain
ENSMUSG00000030287	Itpr2	Mir domain superfamily||Inositol 1,4,5-trisphosphate receptor||Armadillo-type fold||Ryanodine receptor-related||Armadillo-like helical||RyR/IP3R Homology associated domain||IP3 receptor type 1 binding core, RIH domain superfamily||Inositol 1,4,5-trisphosphate/ryanodine receptor||Ion transport domain||MIR motif||RIH domain||-
ENSMUSG00000030291	Med21	Mediator complex, subunit Med21||Mediator complex, subunit Med7/Med21-like||-
ENSMUSG00000030301	Ccdc91	Coiled-coil domain-containing protein 91||-
ENSMUSG00000030303	Far2	NAD(P)-binding domain superfamily||Fatty acyl-CoA reductase, C-terminal||Fatty acyl-CoA reductase||Male sterility, NAD-binding
ENSMUSG00000030304	Ergic2	Endoplasmic reticulum vesicle transporter, C-terminal||-
ENSMUSG00000030313	Dennd5b	RUN domain superfamily||cDENN domain||dDENN domain||Tripartite DENN domain||uDENN domain||RUN domain||PLAT/LH2 domain||PLAT/LH2 domain superfamily
ENSMUSG00000030315	Vgll4	TDU repeat||Transcription cofactor vestigial-like protein 4
ENSMUSG00000030335	Mrpl51	Ribosomal protein L51, mitochondrial
ENSMUSG00000030337	Vamp1	Synaptobrevin/Vesicle-associated membrane protein||Synaptobrevin
ENSMUSG00000030339	Ltbr	Tumour necrosis factor receptor 3||Tumour necrosis factor receptor 3, N-terminal||TNFR/NGFR cysteine-rich region
ENSMUSG00000030341	Tnfrsf1a	TNFR/NGFR cysteine-rich region||Tumor necrosis factor receptor 1A, death domain||Tumor necrosis factor receptor 1A, N-terminal||Death domain||-||Death-like domain superfamily||Tumour necrosis factor receptor 1A
ENSMUSG00000030347	D6Wsu163e	Protein of unknown function DUF2362
ENSMUSG00000030386	Zfp606	Zinc finger C2H2 superfamily||-||Krueppel-associated box||KRAB domain superfamily||Zinc finger, RING/FYVE/PHD-type||Zinc finger C2H2-type
ENSMUSG00000030397	Mark4	Kinase associated domain 1 (KA1)||Ubiquitin-associated domain||Protein kinase, ATP binding site||Protein kinase-like domain superfamily||Protein kinase domain||Serine/threonine-protein kinase MARK/par1||Serine/threonine-protein kinase, active site||KA1 domain/Ssp2, C-terminal||-
ENSMUSG00000030400	Ercc2	RAD3/XPD family||DNA helicase (DNA repair), Rad3 type||DEAD2||DNA/RNA helicase, ATP-dependent, DEAH-box type, conserved site||Helicase superfamily 1/2, ATP-binding domain, DinG/Rad3-type||P-loop containing nucleoside triphosphate hydrolase||Helicase-like, DEXD box c2 type||Helical and beta-bridge domain||ATP-dependent helicase, C-terminal
ENSMUSG00000030409	Dmpk	Protein kinase, ATP binding site||Myotonic dystrophy protein kinase, coiled coil||Protein kinase-like domain superfamily||-||Protein kinase domain||Serine/threonine-protein kinase, active site||AGC-kinase, C-terminal
ENSMUSG00000030410	Dmwd	WD40 repeat||WD40-repeat-containing domain superfamily||WD40-repeat-containing domain||WD40/YVTN repeat-like-containing domain superfamily
ENSMUSG00000030411	Nova2	RNA-binding protein Nova-2||K Homology domain, type 1||K Homology domain, type 1 superfamily||K Homology domain
ENSMUSG00000030421	Uri1	-||Prefoldin alpha-like
ENSMUSG00000030423	Pop4	-||Ribonuclease P/MRP, subunit p29||Ribonuclease P/MRP, p29 subunit||Rof/RNase P-like||Ribonuclease P/MRP, subunit p29 superfamily
ENSMUSG00000030483	Cyp2b10	Cytochrome P450, conserved site||Cytochrome P450, E-class, group I, CYP2B-like||Cytochrome P450 superfamily||Cytochrome P450, E-class, group I||Cytochrome P450
ENSMUSG00000030499	Kctd15	BTB/POZ domain||SKP1/BTB/POZ domain superfamily||Potassium channel tetramerisation-type BTB domain||-
ENSMUSG00000030509	Asb7	Ankyrin repeat||SOCS box-like domain superfamily||Ankyrin repeat-containing domain||-||Ankyrin repeat and SOCS box protein 7, SOCS box domain||Ankyrin repeat-containing domain superfamily||SOCS box domain
ENSMUSG00000030513	Pcsk6	Kexin/furin catalytic domain||Growth factor receptor cysteine-rich domain superfamily||Protease propeptides/proteinase inhibitor I9||Galactose-binding-like domain superfamily||Furin-like repeat||PLAC||Growth factor receptor domain 4||Peptidase S8/S53 domain||Peptidase S8, subtilisin, His-active site||P domain||Peptidase S8/S53 domain superfamily||Peptidase S8, subtilisin, Asp-active site||Peptida…
ENSMUSG00000030522	Mtmr10	Protein-tyrosine phosphatase-like||MTMR10, PH-GRAM domain||Myotubularin-related protein 10||PH-like domain superfamily||Myotubularin family||-||Myotubularin-related 12-like C-terminal domain||Myotubularin-like phosphatase domain
ENSMUSG00000030527	Crtc3	CREB-regulated transcription coactivator||Transducer of regulated CREB activity, C-terminal||Transducer of regulated CREB activity, middle domain||-||Transducer of regulated CREB activity, N-terminal
ENSMUSG00000030530	Furin	Peptidase S8/S53 domain||Peptidase S8, pro-domain||Peptidase S8, subtilisin, Ser-active site||Furin-like repeat||Peptidase S8, subtilisin-related||Galactose-binding-like domain superfamily||Peptidase S8/S53 domain superfamily||Growth factor receptor cysteine-rich domain superfamily||Peptidase S8, subtilisin, Asp-active site||Protease propeptides/proteinase inhibitor I9||Kexin/furin catalytic doma…
ENSMUSG00000030532	Hddc3	-||HD/PDEase domain
ENSMUSG00000030533	Unc45a	UNC-45/Cro1/She4, central domain||Tetratricopeptide repeat-containing domain||Tetratricopeptide repeat||Armadillo-like helical||-||Armadillo-type fold||Tetratricopeptide-like helical domain superfamily
ENSMUSG00000030536	Iqgap1	RasGAP protein, C-terminal||P-loop containing nucleoside triphosphate hydrolase||IQ motif, EF-hand binding site||Rho GTPase activation protein||Calponin-like domain superfamily||Ras GTPase-activating protein||WW domain||Ras GTPase-activating protein, conserved site||Calponin homology domain||-
ENSMUSG00000030539	Sema4b	Semaphorin||Sema domain||Sema domain superfamily||WD40/YVTN repeat-like-containing domain superfamily||Plexin repeat||PSI domain
ENSMUSG00000030545	Pex11a	Peroxisomal biogenesis factor 11
ENSMUSG00000030546	Plin1	Perilipin
ENSMUSG00000030551	Nr2f2	Transcription factor COUP||Nuclear hormone receptor, ligand-binding domain||Zinc finger, nuclear hormone receptor-type||Nuclear hormone receptor||Nuclear hormone receptor-like domain superfamily||Zinc finger, NHR/GATA-type
ENSMUSG00000030583	Sipa1l3	Rap GTPase activating protein domain||Rap/Ran-GAP superfamily||Signal-induced proliferation-associated 1-like protein, C-terminal||PDZ superfamily||PDZ domain||-||Signal-induced proliferation-associated 1-like protein 3
ENSMUSG00000030609	Aen	-||Ribonuclease H-like superfamily||Exonuclease, RNase T/DNA polymerase III||Ribonuclease H superfamily
ENSMUSG00000030612	Mrpl46	Ribosomal protein L46||Mitochondrial ribosomal protein L46 NUDIX||NUDIX hydrolase-like domain superfamily
ENSMUSG00000030614	Tmem126b	Transmembrane protein 126
ENSMUSG00000030643	Rab30	Small GTPase superfamily||Small GTP-binding protein domain||P-loop containing nucleoside triphosphate hydrolase
ENSMUSG00000030655	Smg1	Phosphatidylinositol 3/4-kinase, conserved site||Phosphatidylinositol 3-/4-kinase, catalytic domain||Serine/threonine-protein kinase SMG1||Armadillo-type fold||Protein kinase-like domain superfamily||FATC domain||Serine/threonine-protein kinase SMG1, N-terminal||Armadillo-like helical||-||PIK-related kinase||Phosphatidylinositol 3-/4-kinase, catalytic domain superfamily
ENSMUSG00000030662	Ipo5	TOG domain||Armadillo-like helical||HEAT repeat||Armadillo-type fold||Importin-beta, N-terminal domain
ENSMUSG00000030671	Pde3b	HD/PDEase domain||3'5'-cyclic nucleotide phosphodiesterase, catalytic domain superfamily||3'5'-cyclic nucleotide phosphodiesterase, conserved site||3'5'-cyclic nucleotide phosphodiesterase, catalytic domain
ENSMUSG00000030678	Maz	Zinc finger C2H2-type||Zinc finger C2H2 superfamily||-
ENSMUSG00000030680	Pagr1a	PTIP-associated protein 1
ENSMUSG00000030682	Cdipt	-||CDP-diacylglycerol-inositol 3-phosphatidyltransferase, eukaryote||CDP-alcohol phosphatidyltransferase
ENSMUSG00000030688	Stard10	START-like domain superfamily||START domain||-
ENSMUSG00000030717	Nupr1	-||Nuclear protein 1-like
ENSMUSG00000030725	Lipt2	Octanoyltransferase||Biotinyl protein ligase (BPL) and lipoyl protein ligase (LPL), catalytic domain||-
ENSMUSG00000030727	Rabep2	-||Rabaptin-5beta||Rabaptin||Rabaptin, GTPase-Rab5 binding domain||Rabaptin coiled-coil domain
ENSMUSG00000030730	Atp2a1	P-type ATPase||HAD superfamily||Cation-transporting P-type ATPase, N-terminal||Cation-transporting P-type ATPase, C-terminal||P-type ATPase, transmembrane domain superfamily||P-type ATPase, A domain superfamily||P-type ATPase, phosphorylation site||HAD-like superfamily||P-type ATPase, cytoplasmic domain N||P-type ATPase, subfamily IIA, SERCA-type
ENSMUSG00000030737	Slco2b1	Kazal domain||Organic anion transporter polypeptide||Major facilitator superfamily domain||MFS transporter superfamily
ENSMUSG00000030747	Dgat2	-||Diacylglycerol acyltransferase
ENSMUSG00000030753	Thap12	Zinc finger, C2CH-type||HAT, C-terminal dimerisation domain||Domain of unknown function DUF4371||-||Ribonuclease H-like superfamily
ENSMUSG00000030779	Rbbp6	Zinc finger, CCHC-type superfamily||U box domain||Zinc finger, RING-type||DWNN domain||-||Zinc finger, CCHC-type||E3 ubiquitin-protein ligase RBBP6||Zinc finger, RING/FYVE/PHD-type||Zinc knuckle CX2CX3GHX4C
ENSMUSG00000030802	Bckdk	Alpha-ketoacid/pyruvate dehydrogenase kinase, N-terminal domain superfamily||Histidine kinase/HSP90-like ATPase||Histidine kinase domain||Histidine kinase/HSP90-like ATPase superfamily||Signal transduction histidine kinase-related protein, C-terminal||Branched-chain alpha-ketoacid dehydrogenase kinase/Pyruvate dehydrogenase kinase, N-terminal
ENSMUSG00000030814	Bcl7c	BCL7||-
ENSMUSG00000030815	Phkg2	Phosphorylase kinase, gamma catalytic subunit||Serine/threonine-protein kinase, active site||Protein kinase domain||-||Protein kinase-like domain superfamily||Protein kinase, ATP binding site
ENSMUSG00000030816	Rnf40	E3 ubiquitin ligase Bre1||Zinc finger, RING-type, conserved site||Zinc finger, RING-type||Zinc finger, RING/FYVE/PHD-type
ENSMUSG00000030826	Bcat2	Branched-chain aminotransferase||-||Aminotransferase-like, PLP-dependent enzymes||Branched-chain amino acid aminotransferase II||Aminotransferase, class IV, conserved site||Aminotransferase class IV
ENSMUSG00000030842	Lamtor1	LAMTOR1-like||LAMTOR1/MEH1
ENSMUSG00000030846	Tial1	TIAR, RNA recognition motif 3||RNA-binding domain superfamily||RNA recognition motif domain||-||TIAR, RNA recognition motif 2||TIAR, RNA recognition motif 1||RNA recognition motif domain, eukaryote
ENSMUSG00000030847	Bag3	BAG domain||BAG domain superfamily||WW domain superfamily||WW domain
ENSMUSG00000030849	Fgfr2	Protein kinase-like domain superfamily||Protein kinase domain||Fibroblast growth factor receptor family||Protein kinase, ATP binding site||Immunoglobulin-like domain||Serine-threonine/tyrosine-protein kinase, catalytic domain||Tyrosine-protein kinase, catalytic domain||Immunoglobulin subtype||Immunoglobulin subtype 2||-||Tyrosine-protein kinase, active site||Immunoglobulin-like fold||Immunoglobul…
ENSMUSG00000030852	Tacc2	Transforming acidic coiled-coil-containing protein, C-terminal||-
ENSMUSG00000030861	Acadsb	Acyl-CoA oxidase/dehydrogenase, central domain||Acyl-CoA dehydrogenase/oxidase, N-terminal and middle domain superfamily||Acyl-CoA dehydrogenase/oxidase, N-terminal domain superfamily||Acyl-CoA dehydrogenase, conserved site||Acyl-CoA dehydrogenase/oxidase C-terminal||Acyl-CoA dehydrogenase-like, C-terminal||Acyl-CoA dehydrogenase/oxidase, N-terminal
ENSMUSG00000030868	Dctn5	-||Trimeric LpxA-like superfamily||Hexapeptide repeat
ENSMUSG00000030869	Ndufab1	Acyl carrier protein (ACP)||Phosphopantetheine binding ACP domain||ACP-like superfamily||Phosphopantetheine attachment site
ENSMUSG00000030870	Ubfd1	Ubiquitin conserved site||Ubiquitin domain||Ubiquitin-like domain superfamily||-
ENSMUSG00000030876	Mettl9	DREV methyltransferase||S-adenosyl-L-methionine-dependent methyltransferase
ENSMUSG00000030878	Cdr2	-||Cerebellar degeneration-related protein 2
ENSMUSG00000030879	Mrpl17	Ribosomal protein L17 superfamily||-||Ribosomal protein L17
ENSMUSG00000030880	Polr3e	DNA-directed RNA polymerase III subunit Rpc5
ENSMUSG00000030917	Tmem159	Promethin
ENSMUSG00000030929	Eri2	Ribonuclease H superfamily||Ribonuclease H-like superfamily||-||Exonuclease, RNase T/DNA polymerase III||Zinc finger, GRF-type
ENSMUSG00000030930	Chst15	P-loop containing nucleoside triphosphate hydrolase
ENSMUSG00000030934	Oat	Pyridoxal phosphate-dependent transferase, subdomain 2||Aminotransferase class-III||-||Pyridoxal phosphate-dependent transferase, major region, subdomain 1||Ornithine aminotransferase||Ornithine aminotransferase, mitochondrial||Pyridoxal phosphate-dependent transferase
ENSMUSG00000030935	Acsm3	AMP-dependent synthetase/ligase||AMP-binding, conserved site||AMP-binding enzyme, C-terminal domain
ENSMUSG00000030956	Fam53b	-||Family of FAM53
ENSMUSG00000030965	Abraxas2	FAM175 family, BRISC complex, Abro1 subunit||-||MPN domain||FAM175 family
ENSMUSG00000030967	Zranb1	-||Zinc finger, RanBP2-type||OTU domain||Zinc finger, RanBP2-type superfamily
ENSMUSG00000030979	Uros	Tetrapyrrole biosynthesis, uroporphyrinogen III synthase superfamily||-||Tetrapyrrole biosynthesis, uroporphyrinogen III synthase
ENSMUSG00000030983	Bccip	BCP1 family
ENSMUSG00000030986	Dhx32	-||Helicase-associated domain||P-loop containing nucleoside triphosphate hydrolase||Domain of unknown function DUF1605
ENSMUSG00000031016	Wee1	Protein kinase, ATP binding site||Protein kinase-like domain superfamily||Serine/threonine-protein kinase, active site||Wee1-like protein kinase||Protein kinase domain
ENSMUSG00000031021	Tmem9b	TMEM9
ENSMUSG00000031065	Cdk16	Protein kinase-like domain superfamily||Protein kinase domain||Serine/threonine-protein kinase, active site||Protein kinase, ATP binding site
ENSMUSG00000031075	Ano1	Anoctamin||Anoctamin-1||Anoctamin, dimerisation domain
ENSMUSG00000031077	Fadd	Death-like domain superfamily||Death effector domain||FADD||Death domain
ENSMUSG00000031154	Otud5	OTU domain||OTU domain-containing protein 5/Otubain-like deubiquitinase 1
ENSMUSG00000031168	Ebp	Emopamil-binding protein||EXPERA domain
ENSMUSG00000031229	Atrx	P-loop containing nucleoside triphosphate hydrolase||Helicase superfamily 1/2, ATP-binding domain||ADD domain||Zinc finger, FYVE/PHD-type||Zinc finger, RING/FYVE/PHD-type||-||Helicase, C-terminal||SNF2-related, N-terminal domain
ENSMUSG00000031309	Rps6ka3	Protein kinase, ATP binding site||Serine/threonine-protein kinase, active site||AGC-kinase, C-terminal||Protein kinase domain||Protein kinase-like domain superfamily||Ribosomal protein S6 kinase II||-||Protein kinase, C-terminal
ENSMUSG00000031337	Mtm1	Myotubularin||Protein-tyrosine phosphatase-like||Myotubularin-like phosphatase domain||Protein-tyrosine phosphatase, active site||GRAM domain||Tyrosine specific protein phosphatases domain||PH-like domain superfamily||Protein-tyrosine phosphatase, catalytic||Myotubularin family
ENSMUSG00000031373	Car5b	Alpha carbonic anhydrase||Carbonic anhydrase, alpha-class, conserved site||Alpha carbonic anhydrase superfamily||Carbonic anhydrase, alpha-class||Carbonic anhydrase VB, mitochondria
ENSMUSG00000031378	Abcd1	Peroxysomal long chain fatty acyl transporter||ABC transporter, conserved site||AAA+ ATPase domain||ABC transporter-like||ABC transporter type 1, transmembrane domain superfamily||ATP-binding cassette sub-family D member 1||ABC transporter type 1, transmembrane domain||P-loop containing nucleoside triphosphate hydrolase
ENSMUSG00000031386	Hcfc1	Fibronectin type III superfamily||Kelch-type beta propeller||Kelch repeat type 1||Immunoglobulin-like fold||Fibronectin type III||Galactose oxidase, beta-propeller
ENSMUSG00000031392	Irak1	Death-like domain superfamily||Death domain||Interleukin-1 receptor-associated kinase 1, death domain||Serine-threonine/tyrosine-protein kinase, catalytic domain||Protein kinase, ATP binding site||Serine/threonine-protein kinase, active site||Protein kinase domain||Protein kinase-like domain superfamily||Interleukin-1 receptor-associated kinase 1
ENSMUSG00000031393	Mecp2	Methyl-CpG DNA binding||DNA-binding domain superfamily||Methyl-CpG binding protein MeCP2
ENSMUSG00000031400	G6pdx	Glucose-6-phosphate dehydrogenase, C-terminal||Glucose-6-phosphate dehydrogenase||Glucose-6-phosphate dehydrogenase, active site||Glucose-6-phosphate dehydrogenase, NAD-binding||NAD(P)-binding domain superfamily
ENSMUSG00000031429	Psmd10	Ankyrin repeat-containing domain superfamily||Ankyrin repeat||Ankyrin repeat-containing domain
ENSMUSG00000031431	Tsc22d3	TSC-22 / Dip / Bun
ENSMUSG00000031447	Lamp1	Lysosome-associated membrane glycoprotein||Lysosome-associated membrane glycoprotein, conserved site
ENSMUSG00000031482	Slc25a15	Mitochondrial carrier domain superfamily||Mitochondrial substrate/solute carrier
ENSMUSG00000031483	Erlin2	-||Band 7/SPFH domain superfamily||Band 7 domain||Erlin1/2
ENSMUSG00000031485	Plpbp	-||Pyridoxal phosphate homeostasis protein||PLP-binding barrel||Alanine racemase, N-terminal
ENSMUSG00000031489	Adrb3	GPCR, rhodopsin-like, 7TM||G protein-coupled receptor, rhodopsin-like||Beta 3 adrenoceptor||Adrenoceptor family
ENSMUSG00000031490	Eif4ebp1	Eukaryotic translation initiation factor 4E-binding protein 1||Eukaryotic translation initiation factor 4E binding
ENSMUSG00000031508	Ankrd10	Ankyrin repeat-containing domain superfamily||Ankyrin repeat||Ankyrin repeat-containing domain||-
ENSMUSG00000031511	Arhgef7	Rho guanine nucleotide exchange factor 7, SH3 domain||Calponin-like domain superfamily||Dbl homology (DH) domain||Guanine-nucleotide dissociation stimulator, CDC24, conserved site||SH3 domain||Rho guanine nucleotide exchange factor, coiled-coil domain||SH3-like domain superfamily||-||Calponin homology domain||PH-like domain superfamily||Pleckstrin homology domain||Dbl homology (DH) domain superfa…
ENSMUSG00000031513	Leprotl1	Vacuolar protein sorting 55
ENSMUSG00000031523	Dlc1	Rho GTPase-activating protein domain||-||Sterile alpha motif domain||START domain||START-like domain superfamily||Rho GTPase-activating protein 7||Sterile alpha motif/pointed domain superfamily||Rho GTPase activation protein
ENSMUSG00000031530	Dusp4	Dual specificity protein phosphatase domain||Protein-tyrosine phosphatase-like||Dual specificity phosphatase||Rhodanese-like domain||Tyrosine specific protein phosphatases domain||Mitogen-activated protein (MAP) kinase phosphatase||Dual specificity phosphatase, catalytic domain||Rhodanese-like domain superfamily||Protein-tyrosine phosphatase, catalytic||Protein-tyrosine phosphatase, active site
ENSMUSG00000031532	Saraf	Store-operated calcium entry-associated regulatory factor
ENSMUSG00000031534	Smim19	Small integral membrane protein 19
ENSMUSG00000031545	Gpat4	-||Phospholipid/glycerol acyltransferase
ENSMUSG00000031546	Gins4	DNA replication complex GINS protein SLD5, C-terminal||GINS subunit, domain A||GINS, helical bundle-like domain superfamily||GINS complex subunit Sld5
ENSMUSG00000031556	Tm2d2	TM2 domain||-
ENSMUSG00000031557	Plekha2	Pleckstrin homology domain, Mcp5-type||PH-like domain superfamily||Pleckstrin homology domain
ENSMUSG00000031563	Wwc2	WW domain superfamily||WW domain||C2 domain superfamily
ENSMUSG00000031565	Fgfr1	Protein kinase domain||Fibroblast growth factor receptor family||Immunoglobulin-like domain||Serine-threonine/tyrosine-protein kinase, catalytic domain||Immunoglobulin subtype 2||-||Tyrosine-protein kinase, active site||Immunoglobulin I-set||Immunoglobulin||Protein kinase-like domain superfamily||Protein kinase, ATP binding site||Tyrosine-protein kinase, catalytic domain||Immunoglobulin subtype||…
ENSMUSG00000031578	Mak16	Mak16 protein||Ribosomal L28e/Mak16
ENSMUSG00000031583	Wrn	Helicase Helix-turn-helix domain||HRDC domain||Winged helix DNA-binding domain superfamily||ATP-dependent DNA helicase RecQ, zinc-binding domain||Ribonuclease H superfamily||P-loop containing nucleoside triphosphate hydrolase||HRDC-like superfamily||Helicase superfamily 1/2, ATP-binding domain||DNA helicase, ATP-dependent, RecQ type||Ribonuclease H-like superfamily||Helicase, C-terminal||3'-5' ex…
ENSMUSG00000031586	Rbpms	-||RNA recognition motif domain||RNA-binding domain superfamily
ENSMUSG00000031601	Cnot7	Ribonuclease H superfamily||Ribonuclease CAF1||Ribonuclease H-like superfamily
ENSMUSG00000031605	Klhl2	Galactose oxidase, beta-propeller||BTB/Kelch-associated||BTB/POZ domain||SKP1/BTB/POZ domain superfamily||Kelch-type beta propeller||BTB-kelch protein||Kelch repeat type 1
ENSMUSG00000031617	Tmem184c	-||Organic solute transporter subunit alpha/Transmembrane protein 184
ENSMUSG00000031627	Irf2	Interferon regulatory factor-1/2||Interferon regulatory factor, conserved site||Interferon regulatory factor DNA-binding domain||Winged helix-like DNA-binding domain superfamily||Interferon regulatory factor 2||-||Winged helix DNA-binding domain superfamily
ENSMUSG00000031641	Cbr4	Short-chain dehydrogenase/reductase SDR||Short-chain dehydrogenase/reductase, conserved site||NAD(P)-binding domain superfamily
ENSMUSG00000031666	Rbl2	Retinoblastoma-associated protein, N-terminal||Retinoblastoma-associated protein, A-box||Retinoblastoma-associated protein, B-box||Cyclin-like||Retinoblastoma-like protein 2||Retinoblastoma protein family||Retinoblastoma-associated protein, C-terminal||Cyclin-like superfamily
ENSMUSG00000031667	Aktip	-||Ubiquitin-conjugating enzyme E2||Ubiquitin-conjugating enzyme/RWD-like
ENSMUSG00000031668	Eif2ak3	-||Quinoprotein alcohol dehydrogenase-like superfamily||Serine/threonine-protein kinase, active site||Protein kinase domain||Protein kinase-like domain superfamily
ENSMUSG00000031701	Dnaja2	Chaperone DnaJ||DnaJ domain superfamily||DnaJ domain||Heat shock protein DnaJ, cysteine-rich domain superfamily||DnaJ domain, conserved site||Chaperone DnaJ, C-terminal||HSP40/DnaJ peptide-binding||Heat shock protein DnaJ, cysteine-rich domain
ENSMUSG00000031722	Hp	Serine proteases, trypsin domain||Haptoglobin||Sushi/SCR/CCP superfamily||Peptidase S1, PA clan||Sushi/SCR/CCP domain||Peptidase S1A, chymotrypsin family
ENSMUSG00000031723	Txnl4b	Thioredoxin-like superfamily||Dim1 family
ENSMUSG00000031729	Ist1	Vacuolar protein sorting-associated protein Ist1
ENSMUSG00000031731	Ap1g1	Armadillo-like helical||Clathrin adaptor, alpha/beta/gamma-adaptin, appendage, Ig-like subdomain||-||Clathrin/coatomer adaptor, adaptin-like, N-terminal||Clathrin adaptor, appendage, Ig-like subdomain superfamily||Adaptor protein complex AP-1, gamma subunit||Armadillo-type fold||Gamma-adaptin ear (GAE) domain
ENSMUSG00000031748	Gnao1	-||Guanine nucleotide binding protein (G-protein), alpha subunit||P-loop containing nucleoside triphosphate hydrolase||G-protein alpha subunit, group I||G protein alpha subunit, helical insertion
ENSMUSG00000031751	Amfr	-||Zinc finger, RING/FYVE/PHD-type||Ubiquitin system component Cue||Zinc finger, RING-type
ENSMUSG00000031753	Cog4	Conserved oligomeric Golgi complex, subunit 4||-
ENSMUSG00000031767	Nudt7	NUDIX hydrolase, NudL, conserved site||NUDIX hydrolase domain||NUDIX hydrolase-like domain superfamily
ENSMUSG00000031770	Herpud1	Ubiquitin domain||-||Ubiquitin-like domain superfamily
ENSMUSG00000031774	Fam192a	FAM192A/Fyv6, N-terminal||-
ENSMUSG00000031782	Coq9	COQ9||Ubiquinone biosynthesis protein COQ9
ENSMUSG00000031807	Pgls	-||NagB/RpiA transferase-like||6-phosphogluconolactonase, DevB-type||Glucosamine/galactosamine-6-phosphate isomerase
ENSMUSG00000031808	Slc27a1	Fatty acid transport protein 1||AMP-dependent synthetase/ligase||AMP-binding, conserved site
ENSMUSG00000031812	Map1lc3b	-||Ubiquitin-like domain superfamily||Autophagy protein Atg8 ubiquitin-like
ENSMUSG00000031819	Emc8	ER membrane protein complex subunit 8/9||MPN domain||-
ENSMUSG00000031820	Babam1	von Willebrand factor A-like domain superfamily||BRISC and BRCA1-A complex member 1
ENSMUSG00000031823	Zdhhc7	Palmitoyltransferase, DHHC domain
ENSMUSG00000031826	Usp10	Peptidase C19, ubiquitin carboxyl-terminal hydrolase||Ubiquitin specific protease domain||Ubiquitin specific protease, conserved site||Ataxin-2, C-terminal||-
ENSMUSG00000031832	Taf1c	WD40/YVTN repeat-like-containing domain superfamily||-||WD40-repeat-containing domain superfamily
ENSMUSG00000031833	Mast3	-||Microtubule-associated serine/threonine-protein kinase, domain||Microtubule-associated serine/threonine-protein kinase, pre-PK domain superfamily||AGC-kinase, C-terminal||Serine/threonine-protein kinase, active site||Protein kinase domain||Protein kina
ENSMUSG00000031835	Mbtps1	Class I glutamine amidotransferase-like||Site-1 peptidase catalytic domain||Peptidase S8/S53 domain||Peptidase S8/S53 domain superfamily||Peptidase S8, subtilisin, Ser-active site||Peptidase S8, subtilisin-related||Peptidase S8, subtilisin, His-active site
ENSMUSG00000031848	Lsm4	Like-Sm (LSM) domain containing protein, LSm4/SmD1/SmD3||Sm-like protein Lsm4||LSM domain superfamily||LSM domain, eukaryotic/archaea-type
ENSMUSG00000031858	Mau2	Tetratricopeptide repeat||Chromatid cohesion factor MAU2||-||Tetratricopeptide-like helical domain superfamily
ENSMUSG00000031887	Tradd	TRADD, N-terminal domain superfamily||Death-like domain superfamily||Death domain||-||TRADD, N-terminal||TRADD
ENSMUSG00000031902	Nfatc3	IPT domain||Immunoglobulin E-set||Immunoglobulin-like fold||Rel homology dimerisation domain||Rel homology domain (RHD), DNA-binding domain||Nuclear factor of activated T cells (NFAT)||p53-like transcription factor, DNA-binding||Rel homology domain (RHD), DNA-binding domain superfamily
ENSMUSG00000031903	Pla2g15	Alpha/Beta hydrolase fold||Lecithin:cholesterol/phospholipid:diacylglycerol acyltransferase
ENSMUSG00000031904	Slc7a6	Amino acid/polyamine transporter I||-
ENSMUSG00000031913	Vps4a	ATPase, AAA-type, conserved site||ATPase, AAA-type, core||AAA+ ATPase domain||P-loop containing nucleoside triphosphate hydrolase||Vps4 oligomerisation, C-terminal||MIT||MIT domain superfamily
ENSMUSG00000031916	Cog8	Cullin repeat-like-containing domain superfamily||Conserved oligomeric Golgi complex subunit 8||Conserved oligomeric Golgi complex subunit 8, Metazoal and Viridiplantae||-
ENSMUSG00000031918	Mtmr2	Protein-tyrosine phosphatase-like||Tyrosine specific protein phosphatases domain||Protein-tyrosine phosphatase, catalytic||PH-like domain superfamily||Myotubularin family||Myotubularin-like phosphatase domain||-||GRAM domain||Protein-tyrosine phosphatase, active site
ENSMUSG00000031924	Cyb5b	Aquaporin-like||Cytochrome b5, heme-binding site||Cytochrome b5-like heme/steroid binding domain superfamily||Cytochrome b5-like heme/steroid binding domain
ENSMUSG00000031925	Maml2	Neurogenic mastermind-like, N-terminal||-
ENSMUSG00000031931	Ankrd49	Ankyrin repeat-containing domain superfamily||-||Ankyrin repeat||Ankyrin repeat-containing domain
ENSMUSG00000031955	Bcar1	CAS family||CAS family, C-terminal||SH3-like domain superfamily||Breast cancer anti-estrogen resistance protein 1||SH3 domain||BCAR1, SH3 domain||Serine rich protein interaction
ENSMUSG00000031958	Ldhd	FAD-linked oxidase, C-terminal||FAD-linked oxidase-like, C-terminal||FAD linked oxidase, N-terminal||CO dehydrogenase flavoprotein-like, FAD-binding, subdomain 2||FAD-binding, type 2-like superfamily||Vanillyl-alcohol oxidase, C-terminal subdomain 2||FAD-binding, type 2, subdomain 1||FAD-binding, type 2
ENSMUSG00000031959	Wdr59	WD40-repeat-containing domain superfamily||WD40 repeat||WD40/YVTN repeat-like-containing domain superfamily||GATOR complex protein WDR59||WD40-repeat-containing domain||RWD domain||Ubiquitin-conjugating enzyme/RWD-like||WD40 repeat, conserved site
ENSMUSG00000031960	Aars	Alanyl-tRNA synthetase, class IIc, N-terminal||Alanyl-tRNA synthetase, class IIc, core domain||Alanine-tRNA ligase, class IIc, anti-codon-binding domain superfamily||-||Alanine-tRNA ligase, class IIc||Alanine-tRNA ligase, eukaryota/bacteria||Translation protein, beta-barrel domain superfamily||Threonyl/alanyl tRNA synthetase, class II-like, putative editing domain superfamily||DHHA1 domain||Threo…
ENSMUSG00000031967	Afg3l1	ATPase, AAA-type, core||-||Peptidase M41||AAA+ ATPase domain||Peptidase, FtsH||ATPase, AAA-type, conserved site||Peptidase M41-like||Peptidase M41, FtsH extracellular||P-loop containing nucleoside triphosphate hydrolase
ENSMUSG00000031969	Acad8	Acyl-CoA oxidase/dehydrogenase, central domain||Isobutyryl-CoA dehydrogenase||Acyl-CoA dehydrogenase-like, C-terminal||Acyl-CoA dehydrogenase/oxidase, N-terminal||Acyl-CoA dehydrogenase, conserved site||Acyl-CoA dehydrogenase/oxidase C-terminal||-||Acyl-CoA dehydrogenase/oxidase, N-terminal domain superfamily||Acyl-CoA dehydrogenase/oxidase, N-terminal and middle domain superfamily
ENSMUSG00000031974	Abcb10	ABC transporter type 1, transmembrane domain superfamily||ABC transporter-like||ABC transporter, conserved site||AAA+ ATPase domain||ATP-binding cassette subfamily B member 10-like||ABC transporter type 1, transmembrane domain||P-loop containing nucleoside triphosphate hydrolase
ENSMUSG00000031979	Cog2	COG complex component, COG2, C-terminal||-||Conserved oligomeric Golgi complex, subunit 2, N-terminal||COG complex component, COG2
ENSMUSG00000031986	Sprtn	Zinc finger, Rad18-type putative||SprT-like
ENSMUSG00000031987	Egln1	Prolyl 4-hydroxylase, alpha subunit||Oxoglutarate/iron-dependent dioxygenase||Zinc finger, MYND-type
ENSMUSG00000031993	Snx19	Sorting nexin-19||Phox homologous domain||PX domain superfamily||Sorting nexin, C-terminal||Phox-associated domain
ENSMUSG00000032000	Birc3	CARD domain||BIR repeat||-||Zinc finger, RING-type||Zinc finger, RING/FYVE/PHD-type||Death-like domain superfamily
ENSMUSG00000032006	Pdgfd	Cystine-knot cytokine||CUB domain||Spermadhesin, CUB domain superfamily||PDGF/VEGF domain||Platelet-derived growth factor D
ENSMUSG00000032014	Oaf	Out at first protein
ENSMUSG00000032044	Rpusd4	Pseudouridine synthase, RluC/RluD, conserved site||Pseudouridine synthase, RsuA/RluB/C/D/E/F||-||Pseudouridine synthase, catalytic domain superfamily
ENSMUSG00000032046	Abhd12	Monoacylglycerol lipase protein ABHD12||Alpha/Beta hydrolase fold||Serine aminopeptidase, S33||-
ENSMUSG00000032047	Acat1	Thiolase||Thiolase, C-terminal||Thiolase, conserved site||Thiolase, active site||Thiolase, acyl-enzyme intermediate active site||Thiolase-like||Thiolase, N-terminal
ENSMUSG00000032050	Rdx	FERM/acyl-CoA-binding protein superfamily||FERM central domain||Ezrin/radixin/moesin, C-terminal||Moesin tail domain superfamily||FERM domain||Ubiquitin-like domain superfamily||Ezrin/radixin/moesin||Band 4.1 domain||FERM, N-terminal||PH-like domain superfamily||FERM superfamily, second domain||FERM, C-terminal PH-like domain||Ezrin/radixin/moesin-like||FERM conserved site
ENSMUSG00000032058	Ppp2r1b	Armadillo-type fold||-||Armadillo-like helical||HEAT, type 2||HEAT repeat
ENSMUSG00000032059	Alg9	-||GPI mannosyltransferase
ENSMUSG00000032062	2310030G06Rik	Protein of unknown function DUF4578
ENSMUSG00000032064	Dixdc1	DIX domain||Calponin homology domain||Ubiquitin-like domain superfamily||Dishevelled-related protein||Calponin-like domain superfamily
ENSMUSG00000032078	Zpr1	-||Zinc finger, ZPR1-type
ENSMUSG00000032086	Bace1	Memapsin-like||Aspartic peptidase A1 family||Peptidase family A1 domain||Beta-secretase BACE||Beta-secretase BACE1||Xylanase inhibitor, C-terminal||-||Aspartic peptidase, active site||Aspartic peptidase domain superfamily
ENSMUSG00000032097	Ddx6	Helicase, C-terminal||ATP-dependent RNA helicase DEAD-box, conserved site||DEAD/DEAH box helicase domain||P-loop containing nucleoside triphosphate hydrolase||RNA helicase, DEAD-box type, Q motif||Helicase superfamily 1/2, ATP-binding domain
ENSMUSG00000032103	Pus3	Pseudouridine synthase, catalytic domain superfamily||Pseudouridine synthase I, TruA||Pseudouridine synthase I, TruA, alpha/beta domain
ENSMUSG00000032109	Nlrx1	P-loop containing nucleoside triphosphate hydrolase||NACHT nucleoside triphosphatase||-||Leucine-rich repeat
ENSMUSG00000032116	Stt3a	-||Oligosaccharyl transferase, STT3 subunit
ENSMUSG00000032119	Hinfp	Zinc finger C2H2-type||Zinc finger C2H2 superfamily
ENSMUSG00000032121	Tmem218	Transmembrane protein 218
ENSMUSG00000032127	Vps11	WD40-repeat-containing domain superfamily||Zinc finger, RING-type||Clathrin, heavy chain/VPS, 7-fold repeat||WD40/YVTN repeat-like-containing domain superfamily||Armadillo-type fold||Tetratricopeptide-like helical domain superfamily||Vacuolar protein sorting protein 11, C-terminal||Zinc finger, RING/FYVE/PHD-type||Vacuolar protein sorting-associated protein 11||-
ENSMUSG00000032135	Mcam	Immunoglobulin V-set domain||Immunoglobulin-like domain||Immunoglobulin-like fold||-||Immunoglobulin subtype||Immunoglobulin subtype 2||Immunoglobulin-like domain superfamily||Immunoglobulin I-set||CD80-like, immunoglobulin C2-set
ENSMUSG00000032177	Pde4a	3'5'-cyclic nucleotide phosphodiesterase, catalytic domain||3'5'-cyclic nucleotide phosphodiesterase, conserved site||3'5'-cyclic nucleotide phosphodiesterase, catalytic domain superfamily||3'5'-cyclic nucleotide phosphodiesterase||HD/PDEase domain
ENSMUSG00000032178	Ilf3	Double-stranded RNA-binding domain||DZF domain||-||Interleukin enhancer-binding factor 3
ENSMUSG00000032180	Tmed1	TMP21-related||-||GOLD domain superfamily||GOLD domain
ENSMUSG00000032185	Carm1	Protein arginine N-methyltransferase||Histone-arginine methyltransferase CARM1, N-terminal||S-adenosyl-L-methionine-dependent methyltransferase||-
ENSMUSG00000032192	Gnb5	G-protein, beta subunit||WD40/YVTN repeat-like-containing domain superfamily||Guanine nucleotide-binding protein, beta subunit||WD40 repeat||WD40-repeat-containing domain superfamily||-||WD40-repeat-containing domain||WD40 repeat, conserved site||G-protein beta WD-40 repeat
ENSMUSG00000032193	Ldlr	Low-density lipoprotein (LDL) receptor class A repeat||LDL receptor-like superfamily||LDLR class B repeat||EGF-like domain||EGF-like calcium-binding, conserved site||EGF-like calcium-binding domain||Low-density lipoprotein (LDL) receptor class A, conserved site||EGF-type aspartate/asparagine hydroxylation site||Growth factor receptor cysteine-rich domain superfamily||Six-bladed beta-propeller, To…
ENSMUSG00000032194	Kank2	Ankyrin repeat-containing domain superfamily||Ankyrin repeat-containing domain||Ankyrin repeat||-||Kank N-terminal motif
ENSMUSG00000032199	Polr2m	DNA-directed RNA polymerase II subunit GRINL1||-
ENSMUSG00000032217	Rnf111	Zinc finger, RING/FYVE/PHD-type||Zinc finger, RING-type||E3 ubiquitin-protein ligase Arkadia, N-terminal
ENSMUSG00000032232	Cgnl1	Myosin tail
ENSMUSG00000032238	Rora	Nuclear receptor ROR||Nuclear hormone receptor, ligand-binding domain||-||Zinc finger, NHR/GATA-type||Nuclear hormone receptor-like domain superfamily||Nuclear hormone receptor||Zinc finger, nuclear hormone receptor-type
ENSMUSG00000032239	Rp9	Retinitis pigmentosa 9 protein||Leucine-rich repeat domain superfamily||Zinc finger, CCHC-type superfamily
ENSMUSG00000032251	Irak1bp1	Protein of unknown function DUF541||Interleukin-1 receptor-associated kinase 1-binding protein 1
ENSMUSG00000032261	Sh3bgrl2	Thioredoxin-like superfamily||SH3-binding, glutamic acid-rich protein
ENSMUSG00000032263	Bckdhb	Transketolase-like, pyrimidine-binding domain||Transketolase C-terminal/Pyruvate-ferredoxin oxidoreductase domain II||Thiamin diphosphate-binding fold||Transketolase, C-terminal domain
ENSMUSG00000032265	Fam46a	FAM46 family
ENSMUSG00000032271	Nnmt	Methyltransferase NNMT/PNMT/TEMT, conserved site||Methyltransferase, NNMT/PNMT/TEMT||S-adenosyl-L-methionine-dependent methyltransferase
ENSMUSG00000032280	Tle3	WD40 repeat, conserved site||WD40-repeat-containing domain||WD40-repeat-containing domain superfamily||Groucho/transducin-like enhancer||WD40 repeat||Groucho/TLE, N-terminal Q-rich domain||WD40/YVTN repeat-like-containing domain superfamily
ENSMUSG00000032288	Imp3	RNA-binding S4 domain superfamily||Ribosomal protein S4/S9||RNA-binding S4 domain||Ribosomal protein S4/S9, N-terminal
ENSMUSG00000032290	Ptpn9	Protein-tyrosine phosphatase, active site||Tyrosine specific protein phosphatases domain||Protein-tyrosine phosphatase, catalytic||CRAL-TRIO lipid binding domain||PTP type protein phosphatase||Protein-tyrosine phosphatase-like||CRAL-TRIO lipid binding domain superfamily||CRAL/TRIO, N-terminal domain superfamily
ENSMUSG00000032293	Ireb2	Aconitase, iron-sulfur domain||Aconitase/3-isopropylmalate dehydratase large subunit, alpha/beta/alpha, subdomain 2||Aconitase A/isopropylmalate dehydratase small subunit, swivel domain||Aconitase/Iron-responsive element-binding protein 2||Iron regulatory protein 2||Aconitase/3-isopropylmalate dehydratase, swivel||Aconitase family, 4Fe-4S cluster binding site||Aconitase/3-isopropylmalate dehydrat…
ENSMUSG00000032300	1700017B05Rik	-
ENSMUSG00000032309	Fbxo22	FIST, C-domain||F-box domain||F-box-like domain superfamily||-
ENSMUSG00000032311	Nrg4	EGF-like, conserved site||EGF-like domain||-
ENSMUSG00000032312	Csk	Protein kinase, ATP binding site||SH2 domain superfamily||Serine-threonine/tyrosine-protein kinase, catalytic domain||SH3-like domain superfamily||SH2 domain||Protein kinase-like domain superfamily||SH3 domain||Protein kinase domain||CSK-like, SH2 domain||Tyrosine-protein kinase CSK||Tyrosine-protein kinase, catalytic domain||Tyrosine-protein kinase, active site
ENSMUSG00000032316	Clk3	Protein kinase-like domain superfamily||Protein kinase domain||-||Serine/threonine-protein kinase, active site||Protein kinase, ATP binding site
ENSMUSG00000032328	Tmem30a	Cell cycle control protein 50A||CDC50/LEM3 family
ENSMUSG00000032329	Hmg20a	High mobility group box domain||-||High mobility group box domain superfamily
ENSMUSG00000032340	Neo1	Immunoglobulin subtype||Immunoglobulin subtype 2||Neogenin, C-terminal||Immunoglobulin-like fold||Neogenin||Fibronectin type III||Immunoglobulin I-set||Immunoglobulin-like domain superfamily||Fibronectin type III superfamily||Immunoglobulin-like domain
ENSMUSG00000032349	Elovl5	Elongation of very long chain fatty acids protein 5||ELO family
ENSMUSG00000032368	Zic1	Zinc finger C2H2 superfamily||Zinc finger C2H2-type||Zinc finger, RING/FYVE/PHD-type
ENSMUSG00000032370	Lactb	Beta-lactamase-related||Beta-lactamase/transpeptidase-like
ENSMUSG00000032388	Spg21	Alpha/Beta hydrolase fold||Alpha/beta hydrolase fold-1||Maspardin
ENSMUSG00000032392	Parp16	Poly(ADP-ribose) polymerase, catalytic domain||-
ENSMUSG00000032393	Dpp8	Dipeptidylpeptidase IV, N-terminal domain||Alpha/Beta hydrolase fold||-||Peptidase S9, prolyl oligopeptidase, catalytic domain
ENSMUSG00000032396	Dis3l	Nucleic acid-binding, OB-fold||Ribonuclease II/R, conserved site||Rrp44-like cold shock domain||-||Exosome complex exonuclease RRP44, S1 domain||DIS3-like exonuclease 1
ENSMUSG00000032398	Snapc5	snRNA-activating protein complex subunit 5
ENSMUSG00000032403	2300009A05Rik	Protein of unknown function DUF4528
ENSMUSG00000032412	Atp1b3	Sodium/potassium-transporting ATPase subunit beta
ENSMUSG00000032423	Syncrip	Heterogeneous nuclear ribonucleoprotein Q, RNA recognition motif 1||-||HnRNP R/Q splicing factor||RNA-binding domain superfamily||Heterogeneous nuclear ribonucleoprotein Q, RNA recognition motif 2||RNA recognition motif domain
ENSMUSG00000032437	Stt3b	Oligosaccharyl transferase, STT3 subunit
ENSMUSG00000032440	Tgfbr2	Ser/Thr protein kinase, TGFB receptor||Transforming growth factor-beta receptor, type II||Protein kinase, ATP binding site||Serine-threonine/tyrosine-protein kinase, catalytic domain||Transforming growth factor beta receptor 2 ectodomain||Protein kinase domain||Serine/threonine-protein kinase, active site||Protein kinase-like domain superfamily
ENSMUSG00000032456	Nmnat3	Cytidyltransferase-like domain||Nicotinate/nicotinamide nucleotide adenylyltransferase||Rossmann-like alpha/beta/alpha sandwich fold
ENSMUSG00000032468	Armc8	Armadillo-type fold||Armadillo-like helical||Armadillo
ENSMUSG00000032475	Nck1	Nck1, SH3 domain 2||SH3 domain||SH2 domain||Nck1, SH3 domain 3||SH3-like domain superfamily||SH2 domain superfamily||Nck1, SH3 domain 1||Nck1, SH2 domain||Cytoplasmic protein NCK
ENSMUSG00000032480	Dhx30	DEAD/DEAH box helicase domain||Domain of unknown function DUF1605||Helicase, C-terminal||-||DNA/RNA helicase, ATP-dependent, DEAH-box type, conserved site||P-loop containing nucleoside triphosphate hydrolase||Helicase superfamily 1/2, ATP-binding domain||Helicase-associated domain
ENSMUSG00000032492	Pth1r	GPCR, family 2, extracellular hormone receptor domain||GPCR, family 2-like||-||GPCR, family 2, secretin-like||GPCR family 2, extracellular hormone receptor domain superfamily||GPCR, family 2, parathyroid hormone receptor||GPCR, family 2, secretin-like, conserved site
ENSMUSG00000032501	Trib1	Pseudokinase tribbles family/serine-threonine-protein kinase 40||Tribbles homologue 1||Protein kinase domain||Protein kinase-like domain superfamily
ENSMUSG00000032512	Wdr48	WD40-repeat-containing domain superfamily||WD40 repeat||WD40/YVTN repeat-like-containing domain superfamily||WD40-repeat-containing domain||Six-bladed beta-propeller, TolB-like||G-protein beta WD-40 repeat||WD40 repeat, conserved site||Protein of unknown function DUF3337
ENSMUSG00000032513	Gorasp1	GRASP55/65 PDZ-like domain||GRASP55/65||PDZ superfamily
ENSMUSG00000032525	Nktr	Cyclophilin-type peptidyl-prolyl cis-trans isomerase||Cyclophilin-type peptidyl-prolyl cis-trans isomerase domain||-||Cyclophilin-type peptidyl-prolyl cis-trans isomerase, conserved site||Cyclophilin-like domain superfamily
ENSMUSG00000032526	Ss18l2	SS18 family
ENSMUSG00000032531	Amotl2	Angiomotin, C-terminal||-||Angiomotin
ENSMUSG00000032534	Cep63	-||Centrosomal protein of 63kDa||Centrosomal protein Cep63/Deup1, N-terminal
ENSMUSG00000032536	Trak1	Trafficking kinesin-binding protein domain||-||HAP1, N-terminal
ENSMUSG00000032540	Abhd5	Peptidase S33||Alpha/Beta hydrolase fold||Alpha/beta hydrolase fold-1||-
ENSMUSG00000032549	Rab6b	Small GTPase superfamily||P-loop containing nucleoside triphosphate hydrolase||Small GTP-binding protein domain
ENSMUSG00000032553	Srprb	Signal recognition particle receptor, beta subunit||Small GTPase superfamily, ARF type||P-loop containing nucleoside triphosphate hydrolase
ENSMUSG00000032557	Uba5	Ubiquitin-activating enzyme||THIF-type NAD/FAD binding fold||-||D-isomer specific 2-hydroxyacid dehydrogenase, NAD-binding domain conserved site 1
ENSMUSG00000032563	Mrpl3	Translation protein, beta-barrel domain superfamily||Ribosomal protein L3||Ribosomal protein L3, conserved site||-||Ribosomal protein L3, bacterial/organelle-type
ENSMUSG00000032565	Nudt16	-||NUDIX hydrolase domain||NUDIX hydrolase-like domain superfamily
ENSMUSG00000032567	Aste1	Asteroid||-||PIN-like domain superfamily
ENSMUSG00000032575	Manf	Armet protein||Saposin-like||SAP domain superfamily
ENSMUSG00000032577	Mapkapk3	MAP kinase activated protein kinase, C-terminal||Protein kinase, ATP binding site||Protein kinase-like domain superfamily||Serine/threonine-protein kinase, active site||-||Protein kinase domain
ENSMUSG00000032578	Cish	-||SOCS box-like domain superfamily||CIS, SH2 domain||SOCS box domain||SH2 domain||Cytokine-inducible SH2-containing protein||SH2 domain superfamily
ENSMUSG00000032582	Rbm6	RNA-binding domain superfamily||RBM6, RNA recognition motif 2||Zinc finger C2H2-type||G-patch domain||RNA recognition motif domain||-||RNA-binding protein 6||RBM6, RNA recognition motif 1||RBM6, OCRE domain
ENSMUSG00000032583	Mon1a	Vacuolar fusion protein Mon1
ENSMUSG00000032594	Ip6k1	Inositol polyphosphate kinase||-
ENSMUSG00000032602	Slc25a20	Mitochondrial carrier domain superfamily||Mitochondrial substrate/solute carrier
ENSMUSG00000032612	Usp4	-||Ubiquitin carboxyl-terminal hydrolase USP4||Ubiquitin specific protease domain||Ubiquitin specific protease, conserved site||Ubiquitin-like domain, USP-type||Peptidase C19, ubiquitin carboxyl-terminal hydrolase||DUSP-like superfamily||Peptidase C19, ub
ENSMUSG00000032615	Nt5m	HAD-like superfamily||HAD superfamily||5'(3')-deoxyribonucleotidase
ENSMUSG00000032633	Flcn	Folliculin/SMCR8, tripartite DENN domain||Folliculin, C-terminal||Folliculin||Folliculin, N-terminal
ENSMUSG00000032643	Fhl3	Zinc finger, LIM-type||-
ENSMUSG00000032673	Prorsd1	YbaK/aminoacyl-tRNA synthetase-associated domain||YbaK/aminoacyl-tRNA synthetase-associated domain superfamily||-
ENSMUSG00000032702	Kank1	Kank N-terminal motif||Ankyrin repeat-containing domain superfamily||Ankyrin repeat-containing domain||Ankyrin repeat
ENSMUSG00000032712	2810474O19Rik	-||Protein of unknown function DUF4617
ENSMUSG00000032714	Syde1	Rho GTPase activation protein||Rho GTPase-activating protein domain
ENSMUSG00000032715	Trib3	Pseudokinase tribbles family/serine-threonine-protein kinase 40||Pseudokinase tribbles, TRB3||Protein kinase domain||Protein kinase-like domain superfamily
ENSMUSG00000032718	Mansc1	MANSC domain||Seven cysteines, N-terminal
ENSMUSG00000032733	Snx33	Sorting nexin-33||Sorting nexin-33, BAR domain||Sorting nexin protein, WASP-binding domain||Sorting nexin 9 family||SH3 domain||AH/BAR domain superfamily||Phox homologous domain||PX domain superfamily||SH3-like domain superfamily
ENSMUSG00000032737	Inppl1	Sterile alpha motif domain||Inositol polyphosphate-related phosphatase||Endonuclease/exonuclease/phosphatase superfamily||SH2 domain||Endonuclease/exonuclease/phosphatase||Sterile alpha motif/pointed domain superfamily||SH2 domain superfamily
ENSMUSG00000032740	Ccdc88a	Girdin||Hook-like protein family
ENSMUSG00000032745	Gpbp1	-||Vasculin family
ENSMUSG00000032754	Slc8b1	Sodium/calcium exchanger membrane region||-
ENSMUSG00000032763	Ilvbl	Thiamine pyrophosphate enzyme, N-terminal TPP-binding domain||DHS-like NAD/FAD-binding domain superfamily||Thiamin diphosphate-binding fold||Thiamine pyrophosphate enzyme, C-terminal TPP-binding||-||Thiamine pyrophosphate enzyme, central domain||TPP-binding enzyme, conserved site
ENSMUSG00000032802	Srxn1	Sulfiredoxin||ParB/Sulfiredoxin||ParB/Sulfiredoxin superfamily
ENSMUSG00000032803	Cdv3	Protein CDV3
ENSMUSG00000032806	Slc10a3	Bile acid:sodium symporter/arsenical resistance protein Acr3||Solute carrier family 10 member 3||Bile acid:sodium symporter
ENSMUSG00000032826	Ank2	Ankyrin repeat-containing domain superfamily||ZU5 domain||Death domain||-||Ankyrin repeat||Ankyrin repeat-containing domain||Death-like domain superfamily
ENSMUSG00000032834	Pwp2	WD40 repeat||WD40/YVTN repeat-like-containing domain superfamily||G-protein beta WD-40 repeat||WD40 repeat, conserved site||WD40-repeat-containing domain||Quinoprotein alcohol dehydrogenase-like superfamily||Periodic tryptophan protein 2||Small-subunit processome, Utp12
ENSMUSG00000032840	2410131K14Rik	Uncharacterised protein family UPF0454
ENSMUSG00000032842	Abcc10	P-loop containing nucleoside triphosphate hydrolase||ABC transporter type 1, transmembrane domain||-||AAA+ ATPase domain||ABC transporter, conserved site||ABC transporter-like||ABC transporter type 1, transmembrane domain superfamily
ENSMUSG00000032855	Pkd1	Leucine-rich repeat||PKD domain||PKD domain superfamily||-||Leucine-rich repeat domain superfamily||PKD/REJ-like domain||PLAT/LH2 domain superfamily||GPS motif||PLAT/LH2 domain||C-type lectin-like||Leucine-rich repeat N-terminal domain||Polycystin cation channel||REJ domain||Carbohydrate-binding WSC||PKD/Chitinase domain||Polycystic kidney disease type 1 protein||C-type lectin fold||Immunoglobuli…
ENSMUSG00000032869	Psmf1	PI31 proteasome regulator, C-terminal||-||PI31 proteasome regulator, N-terminal
ENSMUSG00000032897	Nfyc	-||Transcription factor CBF/NF-Y/archaeal histone domain||Histone-fold||Transcriptional activator NFYC/HAP5 subunit
ENSMUSG00000032898	Fbxo21	Protein SirB1, N-terminal||F-box domain||F-box-like domain superfamily||Hemimethylated DNA-binding domain||Tetratricopeptide-like helical domain superfamily||Hemimethylated DNA-binding domain superfamily
ENSMUSG00000032902	Slc16a1	Monocarboxylate transporter||Major facilitator superfamily||Major facilitator superfamily domain||MFS transporter superfamily||Monocarboxylate transporter 1
ENSMUSG00000032905	Atg12	Ubiquitin-like domain superfamily||Ubiquitin-like protein Atg12
ENSMUSG00000032911	Cspg4	Laminin G domain||Immunoglobulin-like fold||Concanavalin A-like lectin/glucanase domain superfamily
ENSMUSG00000032913	Lrig2	Immunoglobulin-like domain||Leucine-rich repeat||Cysteine-rich flanking region, C-terminal||Leucine-rich repeat domain superfamily||Immunoglobulin-like domain superfamily||Immunoglobulin I-set||Immunoglobulin subtype 2||Immunoglobulin subtype||Immunoglobulin-like fold||Leucine-rich repeat, typical subtype||-
ENSMUSG00000032932	Hspa13	Heat shock protein 70 family||Heat shock protein 70, conserved site
ENSMUSG00000032942	Ucp3	Mitochondrial carrier domain superfamily||Mitochondrial carrier UCP-like||Mitochondrial substrate/solute carrier
ENSMUSG00000032952	Ap4b1	Beta-adaptin appendage, C-terminal subdomain||-||AP-1/2/4 complex subunit beta||Clathrin/coatomer adaptor, adaptin-like, N-terminal||Armadillo-type fold||Armadillo-like helical||AP complex subunit beta
ENSMUSG00000032997	Chpf	-||Chondroitin N-acetylgalactosaminyltransferase
ENSMUSG00000033009	Ogfod1	Oxoglutarate/iron-dependent oxygenase, C-terminal degradation domain||Prolyl 4-hydroxylase, alpha subunit||Oxoglutarate/iron-dependent dioxygenase
ENSMUSG00000033021	Gmppa	Hexapeptide repeat||Hexapeptide transferase, conserved site||Nucleotide-diphospho-sugar transferases||-||Nucleotidyl transferase domain
ENSMUSG00000033039	Micall1	Calponin-like domain superfamily||Zinc finger, LIM-type||Calponin homology domain||MICAL-like protein||-||Domain of unknown function DUF3585
ENSMUSG00000033054	Npat	Protein NPAT, C-terminal domain||LIS1 homology motif
ENSMUSG00000033059	Pygb	Glycogen/starch/alpha-glucan phosphorylase||Phosphorylase pyridoxal-phosphate attachment site||Glycosyl transferase, family 35
ENSMUSG00000033083	Tbc1d4	Rab-GTPase-TBC domain||TBC1 domain family member 4||PTB/PI domain||-||PH-like domain superfamily||Domain of unknown function DUF3350||Rab-GTPase-TBC domain superfamily
ENSMUSG00000033088	Triobp	Pleckstrin homology domain||PH-like domain superfamily||TRIO and F-actin-binding protein||-
ENSMUSG00000033102	Cdc14b	Protein-tyrosine phosphatase-like||Dual specificity protein phosphatase domain||Dual specificity/tyrosine protein phosphatase, N-terminal||-||Protein-tyrosine phosphatase, active site||Tyrosine specific protein phosphatases domain||Protein-tyrosine phosphatase, catalytic||Dual specificity phosphatase, catalytic domain
ENSMUSG00000033111	3830406C13Rik	Protein of unknown function DUF4570
ENSMUSG00000033124	Atg9a	-||Autophagy-related protein 9
ENSMUSG00000033128	Gga1	Clathrin adaptor, appendage, Ig-like subdomain superfamily||GAT domain||Clathrin adaptor, alpha/beta/gamma-adaptin, appendage, Ig-like subdomain||VHS domain||Gamma-adaptin ear (GAE) domain||-||ENTH/VHS
ENSMUSG00000033159	Cnppd1	Cyclin-like superfamily||Cyclin PHO80-like||-
ENSMUSG00000033174	Mgll	Alpha/Beta hydrolase fold||-||Alpha/beta hydrolase fold-1||Serine aminopeptidase, S33
ENSMUSG00000033208	S100b	S100/Calbindin-D9k, conserved site||EF-Hand 1, calcium-binding site||Protein S100-B||EF-hand domain||S100/CaBP-9k-type, calcium binding, subdomain||EF-hand domain pair
ENSMUSG00000033209	Ttc28	CHAT domain||Tetratricopeptide-like helical domain superfamily||Tetratricopeptide repeat||Tetratricopeptide repeat-containing domain
ENSMUSG00000033272	Slc35a4	Nucleotide-sugar transporter||Short transmembrane mitochondrial protein 1
ENSMUSG00000033352	Map2k4	Protein kinase, ATP binding site||-||Protein kinase domain||Serine/threonine-protein kinase, active site||Protein kinase-like domain superfamily
ENSMUSG00000033355	Rtp4	Zinc-binding domain||Receptor-transporting protein 4||Receptor-transporting protein
ENSMUSG00000033377	Palmd	Paralemmin
ENSMUSG00000033411	Ctdspl2	HAD-like superfamily||HAD superfamily||FCP1 homology domain||Dullard phosphatase domain, eukaryotic
ENSMUSG00000033416	Gucd1	-||Protein GUCD1
ENSMUSG00000033429	Mcee	-||Glyoxalase/fosfomycin resistance/dioxygenase domain||Glyoxalase/Bleomycin resistance protein/Dihydroxybiphenyl dioxygenase||Vicinal oxygen chelate (VOC) domain||Methylmalonyl-CoA epimerase
ENSMUSG00000033430	Terf2ip	BRCT domain||Rap1 Myb domain||Homeobox-like domain superfamily||TRF2-interacting telomeric protein/Rap1, C-terminal||BRCT domain superfamily
ENSMUSG00000033439	Trmt13	Methyltransferase TRM13||-||TRM13/UPF0224 family, U11-48K-like CHHC zinc finger domain||Zinc finger, CCCH-type, TRM13
ENSMUSG00000033444	Specc1l	Calponin homology domain||-||Calponin-like domain superfamily
ENSMUSG00000033446	Lpar6	GPCR, rhodopsin-like, 7TM||G protein-coupled receptor, rhodopsin-like
ENSMUSG00000033458	Fan1	Fanconi-associated nuclease 1-like||Tetratricopeptide-like helical domain superfamily||VRR-NUC domain
ENSMUSG00000033478	Fam160b1	Retinoic acid induced 16-like protein||Armadillo-like helical
ENSMUSG00000033499	Larp4b	La-type HTH domain||-||LARP5, RNA recognition motif||Winged helix DNA-binding domain superfamily||RNA-binding domain superfamily||Winged helix-like DNA-binding domain superfamily
ENSMUSG00000033526	Ppip5k1	Histidine acid phosphatase, VIP1 family||-||Histidine phosphatase superfamily||Histidine phosphatase superfamily, clade-2||Histidine acid phosphatase active site
ENSMUSG00000033530	Ttc7b	Tetratricopeptide repeat-containing domain||Tetratricopeptide repeat||Tetratricopeptide repeat 2||Tetratricopeptide-like helical domain superfamily
ENSMUSG00000033542	Arhgef5	SH3-like domain superfamily||SH3 domain||Guanine-nucleotide dissociation stimulator, CDC24, conserved site||Dbl homology (DH) domain||Dbl homology (DH) domain superfamily||Rho guanine nucleotide exchange factor 5/35, N-terminal||Pleckstrin homology domain||PH-like domain superfamily
ENSMUSG00000033545	Znrf1	Zinc finger, RING-type||Zinc finger, RING/FYVE/PHD-type||-
ENSMUSG00000033554	Dph5	Tetrapyrrole methylase, subdomain 1||Tetrapyrrole methylase, subdomain 2||Tetrapyrrole methylase superfamily||Diphthine synthase||-||Tetrapyrrole methylase
ENSMUSG00000033557	Fam20b	FAM20, C-terminal||FAM20
ENSMUSG00000033576	Apol6	Apolipoprotein L||-
ENSMUSG00000033585	Ndn	Melanoma-associated antigen||Necdin||MAGE homology domain
ENSMUSG00000033610	Pank1	Type II pantothenate kinase
ENSMUSG00000033624	Pdpr	FAD dependent oxidoreductase||FAD/NAD(P)-binding domain superfamily||FAD dependent oxidoreductase, central domain||Glycine cleavage T-protein/YgfZ, C-terminal||-||Glycine cleavage T-protein, C-terminal barrel domain||Aminomethyltransferase, folate-binding domain
ENSMUSG00000033671	Cep350	CAP Gly-rich domain superfamily||Centrosome-associated protein 350||CAP Gly-rich domain
ENSMUSG00000033706	Smyd5	SET domain
ENSMUSG00000033713	Foxn3	Fork head domain||Winged helix DNA-binding domain superfamily||-||Fork head domain conserved site1||Fork head domain conserved site 2||Winged helix-like DNA-binding domain superfamily
ENSMUSG00000033720	Sfxn5	-||Tricarboxylate/iron carrier
ENSMUSG00000033728	Lrrc14	Leucine-rich repeat domain superfamily||-||Leucine-rich repeat-containing protein 14||Leucine-rich repeat
ENSMUSG00000033732	Sf3b3	WD40/YVTN repeat-like-containing domain superfamily||Cleavage/polyadenylation specificity factor, A subunit, C-terminal||WD40-repeat-containing domain superfamily
ENSMUSG00000033735	Spr	Sepiapterin reductase||Short-chain dehydrogenase/reductase SDR||NAD(P)-binding domain superfamily||-
ENSMUSG00000033739	Fkbpl	Tetratricopeptide-like helical domain superfamily||Peptidyl-prolyl cis-trans isomerase, FKBP-type||Tetratricopeptide repeat 1||-||Tetratricopeptide repeat||Tetratricopeptide repeat-containing domain
ENSMUSG00000033751	Gadd45gip1	Growth arrest/ DNA-damage-inducible protein-interacting protein 1
ENSMUSG00000033767	Tmem131l	Transmembrane protein 131-like||Immunoglobulin-like fold
ENSMUSG00000033769	Exoc6b	Exocyst complex component EXOC6/Sec15||-
ENSMUSG00000033819	Ppp1r16a	Protein phosphatase 1, regulatory subunit 16A/B||Ankyrin repeat-containing domain||Ankyrin repeat||-||Ankyrin repeat-containing domain superfamily
ENSMUSG00000033845	Mrpl15	Ribosomal L18e/L15P superfamily||-||Ribosomal protein L18e/L15P||Ribosomal protein L15||Ribosomal protein L15, bacterial-type
ENSMUSG00000033849	B3galt2	Glycosyl transferase, family 31
ENSMUSG00000033855	Ston1	Stonin homology||AP-2 complex subunit mu, C-terminal superfamily||Stonin-1||Stonin||Mu homology domain
ENSMUSG00000033863	Klf9	Zinc finger C2H2-type||Zinc finger C2H2 superfamily
ENSMUSG00000033871	Ppargc1b	PGC-1||RNA-binding domain superfamily||RNA recognition motif domain||PPARGC1B, RNA recognition motif||Peroxisome proliferator-activated receptor gamma coactivator 1-beta
ENSMUSG00000033880	Lgals3bp	SKP1/BTB/POZ domain superfamily||-||SRCR-like domain||SRCR domain||BTB/Kelch-associated||SRCR-like domain superfamily||BTB/POZ domain
ENSMUSG00000033883	D3Ertd254e	Zinc finger C2H2 superfamily||Krueppel-associated box||KRAB domain superfamily||Zinc finger C2H2-type
ENSMUSG00000033902	Mapkbp1	WD40/YVTN repeat-like-containing domain superfamily||WD40-repeat-containing domain||WD40-repeat-containing domain superfamily||WD40 repeat
ENSMUSG00000033909	Usp36	Ubiquitin specific protease, conserved site||Ubiquitin specific protease domain||Peptidase C19, ubiquitin carboxyl-terminal hydrolase
ENSMUSG00000033917	Gde1	Glycerophosphodiester phosphodiesterase domain||Glycerophosphoryl diester phosphodiesterase||-||PLC-like phosphodiesterase, TIM beta/alpha-barrel domain superfamily
[truncated: 1,844 more rows]
